# Supplementary material for: Endometrial whole metabolome profile at the receptive phase: influence of Mediterranean Diet and infertility
Source: Front Endocrinol (Lausanne). 2023 Apr 19;14:1120988. doi: 10.3389/fendo.2023.1120988 (PMC10155813; doi:10.3389/fendo.2023.1120988)
Supplement: Supplementary Table 1 — Dataset comprising the average peak intensity and detection platform of each identified metabolite in women with high and low adherence to the Mediterranean Diet. [file Table_1.xlsx]

## Sheet: Average Peak Area
Super Pathway	Sub Pathway	Metabolite	Platform	High MD adherence	Low MD adherence
Amino Acid	Glutamate Metabolism	S-1-pyrroline-5-carboxylate	Pos Early	1.83863e+06	1.55651e+06
Amino Acid	Polyamine Metabolism	putrescine	Pos Early	1.48264e+07	1.68904e+07
Amino Acid	Polyamine Metabolism	spermidine	Pos Early	7.33733e+07	1.18339e+08
Amino Acid	Tryptophan Metabolism	kynurenate	Neg	431819	390316
Amino Acid	Leucine, Isoleucine and Valine Metabolism	3-hydroxyisobutyrate	Polar	1.33292e+06	1.51679e+06
Amino Acid	Tryptophan Metabolism	N-formylkynurenine	Neg	1.62981e+06	1.62105e+06
Amino Acid	Polyamine Metabolism	N('1)-acetylspermidine	Pos Early	5.54153e+08	6.04494e+08
Amino Acid	Lysine Metabolism	N6,N6,N6-trimethyllysine	Pos Early	3.10347e+07	3.0649e+07
Amino Acid	Polyamine Metabolism	N-acetylputrescine	Pos Early	4.41318e+07	4.18145e+07
Amino Acid	Methionine, Cysteine, SAM and Taurine Metabolism	N-formylmethionine	Neg	1.1353e+06	1.08884e+06
Amino Acid	Methionine, Cysteine, SAM and Taurine Metabolism	S-adenosylhomocysteine (SAH)	Neg	6.23907e+06	6.95198e+06
Amino Acid	Polyamine Metabolism	5-methylthioadenosine (MTA)	Pos Early	2.79553e+07	2.99113e+07
Amino Acid	Urea cycle; Arginine and Proline Metabolism	arginine	Pos Early	1.60787e+09	1.59128e+09
Amino Acid	Urea cycle; Arginine and Proline Metabolism	argininosuccinate	Polar	526224	523776
Amino Acid	Alanine and Aspartate Metabolism	aspartate	Pos Early	9.21584e+08	1.16674e+09
Amino Acid	Tyrosine Metabolism	3-(4-hydroxyphenyl)lactate	Neg	3.37207e+06	2.83782e+06
Amino Acid	Glutathione Metabolism	CoA-glutathione*	Neg	932586	1.24137e+06
Amino Acid	Creatine Metabolism	creatinine	Pos Early	7.52119e+08	6.98682e+08
Amino Acid	Glutathione Metabolism	cysteinylglycine	Pos Early	7.96629e+06	9.79063e+06
Amino Acid	Methionine, Cysteine, SAM and Taurine Metabolism	cystine	Pos Early	1.27209e+07	7.46636e+06
Amino Acid	Methionine, Cysteine, SAM and Taurine Metabolism	cystathionine	Pos Early	1.26816e+06	1.48692e+06
Amino Acid	Methionine, Cysteine, SAM and Taurine Metabolism	homocysteine	Pos Early	162163	267744
Amino Acid	Glycine, Serine and Threonine Metabolism	glycine	Pos Early	3.52402e+08	3.86e+08
Amino Acid	Creatine Metabolism	guanidinoacetate	Pos Early	4.83941e+07	6.85725e+07
Amino Acid	Histidine Metabolism	histamine	Pos Early	1.15522e+07	2.58973e+06
Amino Acid	Histidine Metabolism	histidine	Neg	4.98755e+07	47190393
Amino Acid	Methionine, Cysteine, SAM and Taurine Metabolism	hypotaurine	Pos Early	1.40876e+08	1.35874e+08
Amino Acid	Leucine, Isoleucine and Valine Metabolism	isoleucine	Pos Early	1.74178e+09	1.73905e+09
Amino Acid	Lysine Metabolism	2-aminoadipate	Polar	1.46029e+07	1.21142e+07
Amino Acid	Methionine, Cysteine, SAM and Taurine Metabolism	3-sulfo-L-alanine	Polar	252588	166370
Amino Acid	Urea cycle; Arginine and Proline Metabolism	citrulline	Pos Early	110158498	1.11042e+08
Amino Acid	Lysine Metabolism	saccharopine	Pos Early	4.88229e+07	4.29843e+07
Amino Acid	Leucine, Isoleucine and Valine Metabolism	leucine	Pos Early	2.13152e+09	2.04877e+09
Amino Acid	Lysine Metabolism	lysine	Pos Early	1.46374e+09	1481007660
Amino Acid	Methionine, Cysteine, SAM and Taurine Metabolism	methionine	Pos Early	6.98529e+08	6.69121e+08
Amino Acid	Urea cycle; Arginine and Proline Metabolism	ornithine	Pos Early	3.15752e+08	4.10611e+08
Amino Acid	Glutathione Metabolism	glutathione, oxidized (GSSG)	Pos Early	3.31222e+08	3.46081e+08
Amino Acid	Phenylalanine Metabolism	phenylalanine	Pos Early	1.45181e+09	1.43767e+09
Amino Acid	Urea cycle; Arginine and Proline Metabolism	proline	Pos Early	2.25606e+09	2.22694e+09
Amino Acid	Glutathione Metabolism	glutathione, reduced (GSH)	Pos Early	2.51613e+08	3.55283e+08
Amino Acid	Glycine, Serine and Threonine Metabolism	serine	Pos Early	3.98889e+08	3.71822e+08
Amino Acid	Polyamine Metabolism	spermine	Pos Early	3.00885e+07	9.8807e+07
Amino Acid	Methionine, Cysteine, SAM and Taurine Metabolism	taurine	Neg	6.98319e+08	7.51632e+08
Amino Acid	Urea cycle; Arginine and Proline Metabolism	urea	Pos Early	1.48165e+08	1.58624e+08
Amino Acid	Glutamate Metabolism	glutamate	Pos Early	7.16045e+09	7.8079e+09
Amino Acid	Glutamate Metabolism	glutamine	Pos Early	1.57365e+09	1.62512e+09
Amino Acid	Glycine, Serine and Threonine Metabolism	threonine	Pos Early	5.67602e+08	5.79157e+08
Amino Acid	Tryptophan Metabolism	tryptophan	Pos Early	6.04765e+07	3.67621e+07
Amino Acid	Leucine, Isoleucine and Valine Metabolism	valine	Pos Early	1.3323e+09	1.2965e+09
Amino Acid	Glycine, Serine and Threonine Metabolism	betaine	Pos Early	5.20944e+09	6.70361e+09
Amino Acid	Methionine, Cysteine, SAM and Taurine Metabolism	cysteine	Pos Early	1.2864e+08	1.35462e+08
Amino Acid	Glycine, Serine and Threonine Metabolism	dimethylglycine	Pos Early	9397908	9.96144e+06
Amino Acid	Alanine and Aspartate Metabolism	alanine	Pos Early	1.09502e+09	1.08429e+09
Amino Acid	Tyrosine Metabolism	tyrosine	Pos Early	3.70945e+08	3.4925e+08
Amino Acid	Alanine and Aspartate Metabolism	asparagine	Pos Early	1.89143e+08	190402885
Amino Acid	Urea cycle; Arginine and Proline Metabolism	trans-4-hydroxyproline	Pos Early	9.66912e+07	8.9445e+07
Amino Acid	Glutathione Metabolism	5-oxoproline	Neg	9.43965e+07	1.06371e+08
Amino Acid	Tryptophan Metabolism	picolinate	Pos Early	2.97218e+06	3.82207e+06
Amino Acid	Glycine, Serine and Threonine Metabolism	sarcosine	Pos Early	2.41303e+06	2.10402e+06
Amino Acid	Lysine Metabolism	pipecolate	Pos Early	3.59682e+07	3.8286e+07
Amino Acid	Leucine, Isoleucine and Valine Metabolism	N-acetylleucine	Neg	77424	58804.6
Amino Acid	Methionine, Cysteine, SAM and Taurine Metabolism	N-acetylmethionine	Neg	1.67958e+07	1.55764e+07
Amino Acid	Leucine, Isoleucine and Valine Metabolism	N-acetylvaline	Neg	203874	200303
Amino Acid	Tyrosine Metabolism	thyroxine	Neg	47671.3	26467.5
Amino Acid	Methionine, Cysteine, SAM and Taurine Metabolism	N-acetylcysteine	Pos Early	1.20931e+06	1.10416e+06
Amino Acid	Alanine and Aspartate Metabolism	N-acetylalanine	Polar	9.30867e+06	9.20062e+06
Amino Acid	Polyamine Metabolism	4-acetamidobutanoate	Pos Early	5.91662e+06	8.51844e+06
Amino Acid	Tyrosine Metabolism	tyramine	Pos Early	1.69265e+07	0
Amino Acid	Tyrosine Metabolism	4-hydroxyphenylpyruvate	Neg	229015	193984
Amino Acid	Polyamine Metabolism	N(1)-acetylspermine	Pos Early	1.3574e+07	1.73623e+07
Amino Acid	Phenylalanine Metabolism	phenethylamine	Pos Early	6.25388e+06	99805.7
Amino Acid	Creatine Metabolism	creatine	Pos Early	6.02042e+09	6.42273e+09
Amino Acid	Methionine, Cysteine, SAM and Taurine Metabolism	S-adenosylmethionine (SAM)	Pos Early	4.62525e+06	5.02395e+06
Amino Acid	Tyrosine Metabolism	3-methoxytyrosine	Pos Early	543618	635392
Amino Acid	Glutathione Metabolism	S-lactoylglutathione	Neg	891149	998515
Amino Acid	Leucine, Isoleucine and Valine Metabolism	beta-hydroxyisovalerate	Polar	1.67986e+06	1.75884e+06
Amino Acid	Leucine, Isoleucine and Valine Metabolism	methylsuccinate	Polar	237161	174160
Amino Acid	Leucine, Isoleucine and Valine Metabolism	ethylmalonate	Polar	1.95684e+06	1.63018e+06
Amino Acid	Tryptophan Metabolism	xanthurenate	Neg	145119	76496.4
Amino Acid	Leucine, Isoleucine and Valine Metabolism	3-methyl-2-oxovalerate	Neg	867432	650035
Amino Acid	Methionine, Cysteine, SAM and Taurine Metabolism	methionine sulfoxide	Pos Early	1.17906e+07	1.0998e+07
Amino Acid	Histidine Metabolism	3-methylhistidine	Neg	1.31642e+06	1.13044e+06
Amino Acid	Histidine Metabolism	anserine	Pos Early	4.85322e+06	1.99496e+06
Amino Acid	Lysine Metabolism	5-hydroxylysine	Pos Early	9.68164e+06	9.74001e+06
Amino Acid	Guanidino and Acetamido Metabolism	4-guanidinobutanoate	Pos Early	6.07996e+06	1.08055e+07
Amino Acid	Lysine Metabolism	cadaverine	Pos Early	2.53305e+06	205318
Amino Acid	Creatine Metabolism	creatine phosphate	Polar	354644	437471
Amino Acid	Histidine Metabolism	imidazole lactate	Pos Early	5.94773e+06	5.49787e+06
Amino Acid	Tryptophan Metabolism	kynurenine	Pos Early	2.22506e+08	2.3586e+08
Amino Acid	Glutamate Metabolism	N-acetylglutamate	Pos Early	4.72352e+06	3.83265e+06
Amino Acid	Lysine Metabolism	5-aminovalerate	Pos Early	7.8021e+07	2.13481e+07
Amino Acid	Tryptophan Metabolism	indolelactate	Neg	1.95152e+06	1481290
Amino Acid	Tryptophan Metabolism	3-indoxyl sulfate	Neg	4.9585e+06	5.93745e+06
Amino Acid	Leucine, Isoleucine and Valine Metabolism	4-methyl-2-oxopentanoate	Neg	1.46972e+06	1.19135e+06
Amino Acid	Leucine, Isoleucine and Valine Metabolism	alpha-hydroxyisocaproate	Neg	741099	101660
Amino Acid	Guanidino and Acetamido Metabolism	1-methylguanidine	Pos Early	211082	244691
Amino Acid	Phenylalanine Metabolism	phenyllactate (PLA)	Neg	466340	244688
Amino Acid	Alanine and Aspartate Metabolism	N-acetylaspartate (NAA)	Pos Early	3.12253e+07	2.81516e+07
Amino Acid	Leucine, Isoleucine and Valine Metabolism	3-methyl-2-oxobutyrate	Polar	896526	703692
Amino Acid	Urea cycle; Arginine and Proline Metabolism	homoarginine	Pos Early	3.29615e+07	3.49775e+07
Amino Acid	Urea cycle; Arginine and Proline Metabolism	homocitrulline	Pos Early	335012	224368
Amino Acid	Tryptophan Metabolism	3-hydroxykynurenine	Pos Early	1.80392e+07	1.19628e+07
Amino Acid	Glycine, Serine and Threonine Metabolism	N-acetylglycine	Pos Early	6.14805e+06	4.45311e+06
Amino Acid	Tryptophan Metabolism	indoleacetate	Neg	417921	334563
Amino Acid	Histidine Metabolism	1-methylhistidine	Neg	142384	161438
Amino Acid	Leucine, Isoleucine and Valine Metabolism	isobutyrylcarnitine (C4)	Pos Early	1.47685e+08	3.43534e+08
Amino Acid	Tryptophan Metabolism	indolepropionate	Neg	251392	275711
Amino Acid	Glutamate Metabolism	glutamate, gamma-methyl ester	Pos Early	7.88679e+08	7.93336e+08
Amino Acid	Histidine Metabolism	histidine methyl ester	Pos Early	1.51345e+06	1.40247e+06
Amino Acid	Lysine Metabolism	3-hydroxyglutarate	Polar	4.2492e+06	4.14333e+06
Amino Acid	Urea cycle; Arginine and Proline Metabolism	pro-hydroxy-pro	Pos Early	2.00778e+07	2.0951e+07
Amino Acid	Histidine Metabolism	1-methylhistamine	Pos Early	6.69722e+06	5.52995e+06
Amino Acid	Histidine Metabolism	4-imidazoleacetate	Pos Early	1.00752e+06	849469
Amino Acid	Histidine Metabolism	1-methyl-4-imidazoleacetate	Pos Early	7.2777e+06	9.79232e+06
Amino Acid	Glutamate Metabolism	N-acetylglutamine	Pos Early	1.32321e+06	1.21685e+06
Amino Acid	Phenylalanine Metabolism	N-acetylphenylalanine	Neg	85926	78417.4
Amino Acid	Glutathione Metabolism	S-methylglutathione	Pos Early	911715	992984
Amino Acid	Urea cycle; Arginine and Proline Metabolism	N-acetylarginine	Pos Early	2.00253e+06	2.41634e+06
Amino Acid	Glycine, Serine and Threonine Metabolism	N-acetylthreonine	Neg	4.60184e+06	4.54501e+06
Amino Acid	Leucine, Isoleucine and Valine Metabolism	N-acetylisoleucine	Neg	102643	124181
Amino Acid	Histidine Metabolism	N-acetylhistidine	Pos Early	565725	608819
Amino Acid	Leucine, Isoleucine and Valine Metabolism	alpha-hydroxyisovalerate	Polar	1.04721e+07	7.99746e+06
Amino Acid	Glutathione Metabolism	ophthalmate	Pos Early	1.36599e+07	1.62945e+07
Amino Acid	Leucine, Isoleucine and Valine Metabolism	isovalerylcarnitine (C5)	Pos Early	1.06063e+08	2.32197e+08
Amino Acid	Methionine, Cysteine, SAM and Taurine Metabolism	taurocyamine	Neg	233054	298932
Amino Acid	Glutathione Metabolism	cysteine-glutathione disulfide	Pos Early	3.57168e+07	6.05566e+07
Amino Acid	Leucine, Isoleucine and Valine Metabolism	2-methylbutyrylcarnitine (C5)	Pos Early	1.05458e+08	1.76649e+08
Amino Acid	Tyrosine Metabolism	phenol sulfate	Neg	1.05357e+07	1.25994e+07
Amino Acid	Leucine, Isoleucine and Valine Metabolism	2-hydroxy-3-methylvalerate	Neg	785924	108809
Amino Acid	Lysine Metabolism	glutarylcarnitine (C5-DC)	Pos Early	2.11308e+07	2.32081e+07
Amino Acid	Leucine, Isoleucine and Valine Metabolism	beta-hydroxyisovaleroylcarnitine	Pos Early	3.82726e+07	6.38927e+07
Amino Acid	Leucine, Isoleucine and Valine Metabolism	tiglylcarnitine (C5:1-DC)	Pos Early	6.17183e+06	1.10532e+07
Amino Acid	Glutamate Metabolism	N-acetyl-aspartyl-glutamate (NAAG)	Pos Early	1.12111e+07	1.31323e+07
Amino Acid	Histidine Metabolism	1-ribosyl-imidazoleacetate*	Pos Early	270750	128091
Amino Acid	Lysine Metabolism	N6-acetyllysine	Neg	651350	549224
Amino Acid	Tryptophan Metabolism	tryptophan betaine	Pos Early	1.27479e+08	2.49512e+08
Amino Acid	Urea cycle; Arginine and Proline Metabolism	dimethylarginine (SDMA + ADMA)	Pos Early	1.63489e+08	1.74172e+08
Amino Acid	Glycine, Serine and Threonine Metabolism	N-acetylserine	Pos Early	1.57409e+07	1.45958e+07
Amino Acid	Urea cycle; Arginine and Proline Metabolism	N-methylproline	Pos Early	2.74904e+07	3.32867e+07
Amino Acid	Tyrosine Metabolism	O-methyltyrosine	Pos Early	5.30953e+06	5.00348e+06
Amino Acid	Methionine, Cysteine, SAM and Taurine Metabolism	5-methylthioribose**	Pos Early	761813	675164
Amino Acid	Methionine, Cysteine, SAM and Taurine Metabolism	cysteine sulfinic acid	Pos Early	2.06212e+06	1.68412e+06
Amino Acid	Polyamine Metabolism	N1,N12-diacetylspermine	Pos Early	2.19084e+08	2.1311e+08
Amino Acid	Lysine Metabolism	N-acetyl-cadaverine	Pos Early	7.50141e+06	3.10076e+06
Amino Acid	Leucine, Isoleucine and Valine Metabolism	3-methylglutaconate	Polar	95351.6	101275
Amino Acid	Lysine Metabolism	5-(galactosylhydroxy)-L-lysine	Pos Early	1.85267e+07	1.85966e+07
Amino Acid	Histidine Metabolism	formiminoglutamate	Pos Early	589699	465211
Amino Acid	Glutamate Metabolism	4-hydroxyglutamate	Pos Early	1.28682e+06	1.13556e+06
Amino Acid	Glutamate Metabolism	gamma-carboxyglutamate	Pos Early	6.78603e+06	7.21349e+06
Amino Acid	Methionine, Cysteine, SAM and Taurine Metabolism	S-methylcysteine	Pos Early	5.36923e+06	5.72478e+06
Amino Acid	Urea cycle; Arginine and Proline Metabolism	argininate*	Pos Early	3.1609e+06	6.41147e+06
Amino Acid	Urea cycle; Arginine and Proline Metabolism	2-oxoarginine*	Pos Early	2.45515e+06	2.58063e+06
Amino Acid	Histidine Metabolism	1-methyl-5-imidazoleacetate	Pos Early	2.35145e+06	1.68259e+06
Amino Acid	Methionine, Cysteine, SAM and Taurine Metabolism	S-methylcysteine sulfoxide	Pos Early	6.0244e+06	5.40452e+06
Amino Acid	Glutamate Metabolism	N-methyl-GABA	Pos Early	2.54482e+07	4.73351e+07
Amino Acid	Glutamate Metabolism	beta-citrylglutamate	Neg	2.90683e+08	3.46136e+08
Amino Acid	Lysine Metabolism	N6-methyllysine	Pos Early	1.04038e+08	1.08335e+08
Amino Acid	Histidine Metabolism	imidazole propionate	Pos Early	399084	668689
Amino Acid	Methionine, Cysteine, SAM and Taurine Metabolism	lanthionine	Pos Early	673521	725447
Amino Acid	Tyrosine Metabolism	o-Tyrosine	Pos Early	2.01776e+06	1.9336e+06
Amino Acid	Urea cycle; Arginine and Proline Metabolism	N-monomethylarginine	Pos Early	1.5303e+07	1.45311e+07
Amino Acid	Urea cycle; Arginine and Proline Metabolism	N-delta-acetylornithine	Neg	778578	636667
Amino Acid	Polyamine Metabolism	acisoga	Pos Early	634147	841941
Amino Acid	Methionine, Cysteine, SAM and Taurine Metabolism	methionine sulfone	Pos Early	624673	630434
Amino Acid	Lysine Metabolism	fructosyllysine	Pos Early	3.42807e+06	3.39292e+06
Amino Acid	Methionine, Cysteine, SAM and Taurine Metabolism	N-acetylmethionine sulfoxide	Pos Early	1.72001e+06	1.38984e+06
Amino Acid	Methionine, Cysteine, SAM and Taurine Metabolism	N-acetyltaurine	Neg	2.37898e+06	2.26151e+06
Amino Acid	Tyrosine Metabolism	N-formylphenylalanine	Neg	187900	145048
Amino Acid	Histidine Metabolism	N-acetylhistamine	Pos Early	2.5691e+06	75966.2
Amino Acid	Tyrosine Metabolism	p-cresol glucuronide*	Neg	80869.8	61360.7
Amino Acid	Glutathione Metabolism	4-hydroxy-nonenal-glutathione	Neg	362176	363273
Amino Acid	Tyrosine Metabolism	dopamine 3-O-sulfate	Neg	295067	313196
Amino Acid	Tryptophan Metabolism	C-glycosyltryptophan	Pos Early	1.42288e+07	1.5572e+07
Amino Acid	Glutathione Metabolism	2-hydroxybutyrate/2-hydroxyisobutyrate	Polar	1.39813e+07	1.07598e+07
Amino Acid	Lysine Metabolism	N,N,N-trimethyl-5-aminovalerate	Pos Early	4.3006e+08	5.52745e+08
Amino Acid	Alanine and Aspartate Metabolism	hydroxyasparagine**	Pos Early	583692	583012
Amino Acid	Urea cycle; Arginine and Proline Metabolism	N,N,N-trimethyl-alanylproline betaine (TMAP)	Pos Early	3.48224e+07	3.85651e+07
Amino Acid	Polyamine Metabolism	diacetylspermidine*	Pos Early	3.13802e+08	414325971
Amino Acid	Urea cycle; Arginine and Proline Metabolism	3-amino-2-piperidone	Pos Early	1.6832e+06	1.79491e+06
Amino Acid	Lysine Metabolism	N6,N6-dimethyllysine	Pos Early	5.18679e+07	5.16211e+07
Amino Acid	Polyamine Metabolism	N-acetyl-isoputreanine	Pos Early	2.9454e+07	3.16694e+07
Amino Acid	Methionine, Cysteine, SAM and Taurine Metabolism	2,3-dihydroxy-5-methylthio-4-pentenoate (DMTPA)*	Neg	1.16467e+06	1.32063e+06
Amino Acid	Glutathione Metabolism	3'-dephospho-CoA-glutathione*	Neg	353616	445761
Amino Acid	Glutathione Metabolism	S-(1,2-dicarboxyethyl)glutathione	Neg	2.36302e+06	2.32899e+06
Amino Acid	Lysine Metabolism	hydroxy-N6,N6,N6-trimethyllysine*	Pos Early	1.6446e+07	1.64868e+07
Amino Acid	Methionine, Cysteine, SAM and Taurine Metabolism	succinoyltaurine	Polar	39516.5	39799.3
Amino Acid	Methionine, Cysteine, SAM and Taurine Metabolism	2-hydroxy-4-(methylthio)butanoic acid	Polar	760542	79645.3
Amino Acid	Histidine Metabolism	1-methyl-5-imidazolelactate	Pos Early	1.92508e+06	1.59426e+06
Carbohydrate	Glycolysis, Gluconeogenesis, and Pyruvate Metabolism	3-phosphoglycerate	Neg	4.81436e+07	5.57368e+07
Carbohydrate	Pentose Phosphate Pathway	ribose 1-phosphate	Polar	2.33278e+06	2.43106e+06
Carbohydrate	Aminosugar Metabolism	glucosamine-6-phosphate	Polar	4.00367e+06	4.68204e+06
Carbohydrate	Glycolysis, Gluconeogenesis, and Pyruvate Metabolism	glucose 6-phosphate	Polar	5.55073e+06	6.39452e+06
Carbohydrate	Fructose, Mannose and Galactose Metabolism	mannose-6-phosphate	Polar	1.38532e+06	1.55916e+06
Carbohydrate	Glycolysis, Gluconeogenesis, and Pyruvate Metabolism	dihydroxyacetone phosphate (DHAP)	Pos Early	7.28187e+06	7795937
Carbohydrate	Glycolysis, Gluconeogenesis, and Pyruvate Metabolism	phosphoenolpyruvate (PEP)	Neg	1.86659e+07	2.21952e+07
Carbohydrate	Glycolysis, Gluconeogenesis, and Pyruvate Metabolism	lactate	Polar	1.05421e+09	1.11147e+09
Carbohydrate	Glycolysis, Gluconeogenesis, and Pyruvate Metabolism	glucose	Polar	4.68974e+07	5.73098e+07
Carbohydrate	Fructose, Mannose and Galactose Metabolism	mannose	Polar	575370	819828
Carbohydrate	Glycolysis, Gluconeogenesis, and Pyruvate Metabolism	pyruvate	Polar	7.00204e+06	8.41198e+06
Carbohydrate	Fructose, Mannose and Galactose Metabolism	fructose	Polar	1.46662e+06	1.69301e+06
Carbohydrate	Glycogen Metabolism	maltose	Polar	1.8486e+07	3.12698e+07
Carbohydrate	Pentose Metabolism	ribose	Polar	1.94588e+06	1.97913e+06
Carbohydrate	Disaccharides and Oligosaccharides	sucrose	Polar	58607.1	92368.2
Carbohydrate	Glycolysis, Gluconeogenesis, and Pyruvate Metabolism	glycerate	Polar	58410573	6.21925e+07
Carbohydrate	Nucleotide Sugar	UDP-glucose	Polar	164217	178543
Carbohydrate	Nucleotide Sugar	UDP-glucuronate	Neg	1.14594e+06	1.40381e+06
Carbohydrate	Aminosugar Metabolism	N-acetylneuraminate	Pos Early	1.5165e+08	1.46344e+08
Carbohydrate	Aminosugar Metabolism	N-acetyl-glucosamine 1-phosphate	Polar	1.73728e+06	1.76448e+06
Carbohydrate	Aminosugar Metabolism	N-acetylglucosamine 6-phosphate	Polar	1.27665e+07	1.25439e+07
Carbohydrate	Aminosugar Metabolism	N-acetylglucosaminylasparagine	Pos Early	6.72117e+06	7.71025e+06
Carbohydrate	Nucleotide Sugar	cytidine 5'-monophospho-N-acetylneuraminic acid	Polar	572166	596720
Carbohydrate	Glycolysis, Gluconeogenesis, and Pyruvate Metabolism	fructose 1,6-bisphosphate	Neg	2.44036e+07	2.7648e+07
Carbohydrate	Glycolysis, Gluconeogenesis, and Pyruvate Metabolism	2-phosphoglycerate	Polar	3.55244e+06	3.73792e+06
Carbohydrate	Aminosugar Metabolism	glucuronate	Polar	2.37474e+06	2.59474e+06
Carbohydrate	Glycogen Metabolism	maltotetraose	Polar	7.28852e+06	7.53514e+06
Carbohydrate	Glycogen Metabolism	maltotriose	Polar	2.31467e+07	3.07637e+07
Carbohydrate	Nucleotide Sugar	UDP-galactose	Polar	136768	124649
Carbohydrate	Fructose, Mannose and Galactose Metabolism	galactose 1-phosphate	Polar	2.67444e+06	2.65808e+06
Carbohydrate	Pentose Phosphate Pathway	6-phosphogluconate	Neg	5.79823e+06	4.72479e+06
Carbohydrate	Pentose Metabolism	ribitol	Polar	271500	316734
Carbohydrate	Glycolysis, Gluconeogenesis, and Pyruvate Metabolism	1,5-anhydroglucitol (1,5-AG)	Neg	1.89824e+07	1.9583e+07
Carbohydrate	Pentose Metabolism	ribonate	Polar	2.89707e+06	3.15774e+06
Carbohydrate	Fructose, Mannose and Galactose Metabolism	galactonate	Polar	874722	1.06622e+06
Carbohydrate	Aminosugar Metabolism	erythronate*	Polar	3.2271e+07	3.2087e+07
Carbohydrate	Glycogen Metabolism	maltopentaose	Neg	3.06485e+06	3.46956e+06
Carbohydrate	Glycogen Metabolism	maltohexaose	Neg	273146	474496
Carbohydrate	Fructose, Mannose and Galactose Metabolism	galactose 6-phosphate	Polar	1.31631e+06	1.15202e+06
Carbohydrate	Nucleotide Sugar	glucuronate 1-phosphate*	Neg	9.72503e+06	1.16585e+07
Carbohydrate	Pentose Phosphate Pathway	sedoheptulose-7-phosphate	Neg	6.28522e+06	7.61359e+06
Carbohydrate	Fructose, Mannose and Galactose Metabolism	mannitol/sorbitol	Polar	2.20301e+06	2.66027e+06
Carbohydrate	Advanced Glycation End-product	N6-carboxymethyllysine	Pos Early	2.46048e+06	2.75824e+06
Carbohydrate	Pentose Metabolism	sedoheptulose	Polar	809374	924903
Carbohydrate	Nucleotide Sugar	UDP-N-acetylglucosamine/galactosamine	Polar	1.25655e+06	1156057
Carbohydrate	Pentose Metabolism	arabonate/xylonate	Polar	2.30591e+06	2.74921e+06
Carbohydrate	Pentose Metabolism	ribulose/xylulose	Polar	346102	446039
Carbohydrate	Pentose Metabolism	arabitol/xylitol	Polar	1.00586e+06	1.26957e+06
Carbohydrate	Aminosugar Metabolism	N-acetylglucosamine/N-acetylgalactosamine	Pos Early	1.16041e+07	1.14315e+07
Carbohydrate	Pentose Metabolism	lyxonate	Polar	4.64723e+06	5.23295e+06
Cofactors and Vitamins	Nicotinate and Nicotinamide Metabolism	1-methylnicotinamide	Pos Early	2.74891e+07	3.77758e+07
Cofactors and Vitamins	Nicotinate and Nicotinamide Metabolism	quinolinate	Pos Early	4.26992e+07	5.24135e+07
Cofactors and Vitamins	Nicotinate and Nicotinamide Metabolism	adenosine 5'-diphosphoribose (ADP-ribose)	Neg	1.0962e+06	1.97196e+06
Cofactors and Vitamins	Ascorbate and Aldarate Metabolism	ascorbate (Vitamin C)	Pos Early	6.27568e+07	7.38664e+07
Cofactors and Vitamins	Hemoglobin and Porphyrin Metabolism	biliverdin	Pos Late	4.3614e+06	4.33518e+06
Cofactors and Vitamins	Pantothenate and CoA Metabolism	coenzyme A	Neg	179471	248006
Cofactors and Vitamins	Ascorbate and Aldarate Metabolism	dehydroascorbate	Polar	1.05387e+06	1.20415e+06
Cofactors and Vitamins	Riboflavin Metabolism	flavin adenine dinucleotide (FAD)	Neg	1.46939e+06	1.4888e+06
Cofactors and Vitamins	Nicotinate and Nicotinamide Metabolism	nicotinamide adenine dinucleotide reduced (NADH)	Neg	211669	101797
Cofactors and Vitamins	Nicotinate and Nicotinamide Metabolism	nicotinamide	Pos Early	9.39328e+08	9.92607e+08
Cofactors and Vitamins	Vitamin B6 Metabolism	pyridoxamine phosphate	Pos Early	756317	870967
Cofactors and Vitamins	Vitamin A Metabolism	retinol (Vitamin A)	Pos Late	1.03431e+06	1120195
Cofactors and Vitamins	Riboflavin Metabolism	riboflavin (Vitamin B2)	Neg	1.89976e+06	1.89564e+06
Cofactors and Vitamins	Nicotinate and Nicotinamide Metabolism	nicotinate	Pos Early	25786976	2.49303e+06
Cofactors and Vitamins	Vitamin B6 Metabolism	pyridoxamine	Pos Early	795779	790736
Cofactors and Vitamins	Pantothenate and CoA Metabolism	pantothenate	Pos Early	1.50196e+08	2.00428e+08
Cofactors and Vitamins	Hemoglobin and Porphyrin Metabolism	bilirubin (Z,Z)	Pos Late	8.78095e+06	9569743
Cofactors and Vitamins	Tocopherol Metabolism	alpha-tocopherol	Pos Late	7.4205e+07	7.66493e+07
Cofactors and Vitamins	Folate Metabolism	5-methyltetrahydrofolate (5MeTHF)	Neg	50424.7	45984.2
Cofactors and Vitamins	Nicotinate and Nicotinamide Metabolism	nicotinamide adenine dinucleotide (NAD+)	Neg	5.797e+06	5.46398e+06
Cofactors and Vitamins	Nicotinate and Nicotinamide Metabolism	nicotinamide ribonucleotide (NMN)	Pos Early	3.20798e+07	3.24552e+07
Cofactors and Vitamins	Pantothenate and CoA Metabolism	3'-dephosphocoenzyme A	Neg	349304	516579
Cofactors and Vitamins	Riboflavin Metabolism	flavin mononucleotide (FMN)	Neg	392461	597393
Cofactors and Vitamins	Hemoglobin and Porphyrin Metabolism	protoporphyrin IX	Pos Late	197596	107718
Cofactors and Vitamins	Pantothenate and CoA Metabolism	phosphopantetheine	Neg	562722	663828
Cofactors and Vitamins	Ascorbate and Aldarate Metabolism	oxalate (ethanedioate)	Neg	8.02684e+06	6.62903e+06
Cofactors and Vitamins	Ascorbate and Aldarate Metabolism	threonate	Polar	1.49042e+08	1.42677e+08
Cofactors and Vitamins	Nicotinate and Nicotinamide Metabolism	trigonelline (N'-methylnicotinate)	Pos Early	7.49337e+07	5.52543e+07
Cofactors and Vitamins	Vitamin B6 Metabolism	pyridoxate	Neg	323736	292159
Cofactors and Vitamins	Nicotinate and Nicotinamide Metabolism	nicotinamide riboside	Pos Early	9.14802e+07	1.00412e+08
Cofactors and Vitamins	Nicotinate and Nicotinamide Metabolism	nicotinate ribonucleoside	Pos Early	1.70395e+07	2.04823e+07
Cofactors and Vitamins	Hemoglobin and Porphyrin Metabolism	heme	Pos Late	1.11708e+08	9.98078e+07
Cofactors and Vitamins	Nicotinate and Nicotinamide Metabolism	N1-Methyl-2-pyridone-5-carboxamide	Neg	1.57592e+06	1.33291e+06
Cofactors and Vitamins	Nicotinate and Nicotinamide Metabolism	N1-Methyl-4-pyridone-3-carboxamide	Pos Early	2.15678e+06	1.90536e+06
Cofactors and Vitamins	Pantothenate and CoA Metabolism	pantetheine	Neg	1.35921e+06	1.15287e+06
Cofactors and Vitamins	Ascorbate and Aldarate Metabolism	gulonate*	Polar	4.15443e+06	4818469
Cofactors and Vitamins	Hemoglobin and Porphyrin Metabolism	bilirubin (E,E)*	Pos Late	668902	660855
Cofactors and Vitamins	Tocopherol Metabolism	gamma-CEHC	Neg	19395.4	29048.3
Cofactors and Vitamins	Ascorbate and Aldarate Metabolism	2-O-methylascorbic acid	Polar	3.08423e+06	3349531
Cofactors and Vitamins	Tocopherol Metabolism	gamma-tocopherol/beta-tocopherol	Pos Late	6.10835e+06	6.63665e+06
Cofactors and Vitamins	Ascorbate and Aldarate Metabolism	ascorbic acid 2-sulfate	Polar	403570	349760
Cofactors and Vitamins	Pantothenate and CoA Metabolism	3'-dephospho-acetyl-CoA	Neg	12347.1	21513.5
Cofactors and Vitamins	Vitamin A Metabolism	carotene diol (1)	Pos Late	4.79401e+06	3.70686e+06
Cofactors and Vitamins	Vitamin A Metabolism	carotene diol (2)	Pos Late	965740	793486
Cofactors and Vitamins	Vitamin A Metabolism	carotene diol (3)	Pos Late	514160	443796
Energy	TCA Cycle	alpha-ketoglutarate	Polar	1.35286e+07	1.2717e+07
Energy	TCA Cycle	succinate	Polar	2.17968e+08	1.73617e+08
Energy	TCA Cycle	fumarate	Polar	9.042e+07	8.9476e+07
Energy	TCA Cycle	malate	Neg	5.13562e+08	5.0892e+08
Energy	Oxidative Phosphorylation	phosphate	Pos Early	6.69928e+08	7.08496e+08
Energy	TCA Cycle	citrate	Neg	7.57329e+07	8.22951e+07
Energy	Oxidative Phosphorylation	acetylphosphate	Polar	1.52124e+06	1679174
Energy	TCA Cycle	aconitate [cis or trans]	Neg	6.69625e+06	8.11725e+06
Energy	TCA Cycle	succinylcarnitine (C4-DC)	Pos Early	4.46735e+06	4.5854e+06
Energy	TCA Cycle	citraconate/glutaconate	Polar	1.4488e+06	1.02655e+06
Energy	TCA Cycle	2-methylcitrate/homocitrate	Neg	942616	1.92729e+06
Lipid	Mevalonate Metabolism	3-hydroxy-3-methylglutarate	Polar	3.14796e+06	3.41159e+06
Lipid	Primary Bile Acid Metabolism	cholate	Neg	116946	524194
Lipid	Long Chain Polyunsaturated Fatty Acid (n3 and n6)	linoleate (18:2n6)	Neg	4.23962e+08	3.49777e+08
Lipid	Long Chain Polyunsaturated Fatty Acid (n3 and n6)	arachidonate (20:4n6)	Neg	6.09291e+08	5.53754e+08
Lipid	Fatty Acid Metabolism	arachidonoyl CoA	Polar	206031	186896
Lipid	Ketone Bodies	3-hydroxybutyrate (BHBA)	Polar	3.86637e+06	3.88632e+06
Lipid	Sterol	cholesterol	Pos Late	1.6088e+08	1.50449e+08
Lipid	Phospholipid Metabolism	choline phosphate	Pos Early	1.47112e+09	1.63983e+09
Lipid	Corticosteroids	cortisone	Neg	332568	299719
Lipid	Sphingosines	sphingosine	Pos Late	3.89553e+07	3.4375e+07
Lipid	Secondary Bile Acid Metabolism	deoxycholate	Neg	1.49317e+06	1.80359e+06
Lipid	Sterol	desmosterol	Pos Late	1.23258e+07	1.24815e+07
Lipid	Sphingolipid Synthesis	sphinganine	Pos Late	9.21906e+06	6.56127e+06
Lipid	Fatty Acid, Dicarboxylate	glutarate (C5-DC)	Polar	3.06626e+06	2.57257e+06
Lipid	Primary Bile Acid Metabolism	glycocholate	Neg	547042	402242
Lipid	Inositol Metabolism	myo-inositol	Polar	2.67665e+08	2.89997e+08
Lipid	Inositol Metabolism	inositol 1-phosphate (I1P)	Polar	1.78774e+06	1.99674e+06
Lipid	Fatty Acid Metabolism (also BCAA Metabolism)	methylmalonate (MMA)	Polar	1.78371e+06	2.98439e+06
Lipid	Long Chain Saturated Fatty Acid	palmitate (16:0)	Neg	1.75773e+09	1.47235e+09
Lipid	Long Chain Saturated Fatty Acid	stearate (18:0)	Neg	1.43554e+09	1.14744e+09
Lipid	Fatty Acid Metabolism	oleoyl CoA	Polar	220628	224678
Lipid	Long Chain Monounsaturated Fatty Acid	palmitoleate (16:1n7)	Neg	5.92346e+07	5.12821e+07
Lipid	Fatty Acid Metabolism	palmitoyl CoA	Polar	203950	220930
Lipid	Sphingolipid Synthesis	phytosphingosine	Pos Late	23356109	2.61044e+07
Lipid	Eicosanoid	prostaglandin D2	Neg	1.78958e+06	2.11146e+06
Lipid	Eicosanoid	prostaglandin E2	Neg	5.09106e+06	6.15408e+06
Lipid	Long Chain Saturated Fatty Acid	myristate (14:0)	Neg	4.14862e+07	3.80546e+07
Lipid	Fatty Acid Synthesis	malonate	Polar	3.8627e+06	3.88745e+06
Lipid	Medium Chain Fatty Acid	caprate (10:0)	Neg	13586506	1.28418e+07
Lipid	Long Chain Saturated Fatty Acid	margarate (17:0)	Neg	1.80903e+07	1.59216e+07
Lipid	Long Chain Saturated Fatty Acid	nonadecanoate (19:0)	Neg	2.40337e+06	2.0441e+06
Lipid	Long Chain Saturated Fatty Acid	arachidate (20:0)	Neg	1.66979e+07	1.31576e+07
Lipid	Medium Chain Fatty Acid	caproate (6:0)	Neg	747414	568357
Lipid	Medium Chain Fatty Acid	caprylate (8:0)	Neg	1.34422e+07	1.22252e+07
Lipid	Long Chain Saturated Fatty Acid	pentadecanoate (15:0)	Neg	1.2315e+07	1.07645e+07
Lipid	Phospholipid Metabolism	phosphoethanolamine	Neg	7.09558e+07	8.7353e+07
Lipid	Long Chain Monounsaturated Fatty Acid	erucate (22:1n9)	Neg	1.99286e+07	1.50136e+07
Lipid	Primary Bile Acid Metabolism	chenodeoxycholate	Neg	719194	1.07296e+06
Lipid	Secondary Bile Acid Metabolism	ursodeoxycholate	Neg	147290	168789
Lipid	Endocannabinoid	oleoyl ethanolamide	Neg	966349	1.03515e+06
Lipid	Phospholipid Metabolism	cytidine 5'-diphosphocholine	Polar	76037.4	70239.9
Lipid	Long Chain Polyunsaturated Fatty Acid (n3 and n6)	dihomo-linoleate (20:2n6)	Neg	1.08376e+08	8.47724e+07
Lipid	Fatty Acid, Monohydroxy	2-hydroxystearate	Neg	2.64365e+06	2.62465e+06
Lipid	Glycerolipid Metabolism	glycerol	Neg	4.4258e+06	4524453
Lipid	Phospholipid Metabolism	choline	Pos Early	2.49371e+09	2.42039e+09
Lipid	Eicosanoid	12-HHTrE	Neg	4.84059e+06	5.5342e+06
Lipid	Eicosanoid	thromboxane B2	Neg	531564	678633
Lipid	Eicosanoid	prostaglandin E1	Neg	2.86741e+06	2.64062e+06
Lipid	Endocannabinoid	palmitoyl ethanolamide	Pos Late	3.03389e+06	3.01419e+06
Lipid	Ceramides	N-palmitoyl-sphingosine (d18:1/16:0)	Pos Late	1.47475e+08	1.40782e+08
Lipid	Phosphatidylethanolamine (PE)	1-palmitoyl-2-oleoyl-GPE (16:0/18:1)	Pos Late	1.0603e+08	1.01877e+08
Lipid	Phosphatidylserine (PS)	1-palmitoyl-2-oleoyl-GPS (16:0/18:1)	Pos Late	1.53072e+07	1.50461e+07
Lipid	Phosphatidylcholine (PC)	1-palmitoyl-2-linoleoyl-GPC (16:0/18:2)	Pos Late	9.11703e+08	9.35573e+08
Lipid	Sphingomyelins	stearoyl sphingomyelin (d18:1/18:0)	Pos Late	7.82181e+07	8.06028e+07
Lipid	Phosphatidylcholine (PC)	1-palmitoyl-2-oleoyl-GPC (16:0/18:1)	Pos Late	1.47384e+09	1.52845e+09
Lipid	Ceramides	N-stearoyl-sphingosine (d18:1/18:0)*	Pos Late	1.56901e+07	1.36871e+07
Lipid	Primary Bile Acid Metabolism	glycochenodeoxycholate	Neg	2.29911e+06	2.13811e+06
Lipid	Primary Bile Acid Metabolism	taurochenodeoxycholate	Neg	349893	355970
Lipid	Primary Bile Acid Metabolism	taurocholate	Neg	116112	57065.4
Lipid	Secondary Bile Acid Metabolism	taurodeoxycholate	Neg	332467	234388
Lipid	Long Chain Polyunsaturated Fatty Acid (n3 and n6)	eicosapentaenoate (EPA; 20:5n3)	Neg	8.6406e+06	6.86259e+06
Lipid	Carnitine Metabolism	carnitine	Pos Early	4.11234e+09	5.14735e+09
Lipid	Glycerolipid Metabolism	glycerol 3-phosphate	Pos Early	3.94912e+07	5.41377e+07
Lipid	Phospholipid Metabolism	glycerophosphorylcholine (GPC)	Pos Early	7.66165e+08	8.72386e+08
Lipid	Secondary Bile Acid Metabolism	glycodeoxycholate	Neg	1.64959e+06	1.2966e+06
Lipid	Eicosanoid	6-keto prostaglandin F1alpha	Neg	669300	756769
Lipid	Eicosanoid	prostaglandin F2alpha	Neg	1.94871e+07	2.33784e+07
Lipid	Monoacylglycerol	2-arachidonoylglycerol (20:4)	Neg	1.51467e+06	1.26602e+06
Lipid	Phosphatidylinositol (PI)	1-stearoyl-2-arachidonoyl-GPI (18:0/20:4)	Pos Late	1.18302e+08	1.18725e+08
Lipid	Lysophospholipid	1-oleoyl-GPS (18:1)	Neg	2.02215e+07	3.67857e+06
Lipid	Phosphatidylserine (PS)	1-stearoyl-2-oleoyl-GPS (18:0/18:1)	Pos Late	3.49885e+08	3.64248e+08
Lipid	Phosphatidylglycerol (PG)	1-palmitoyl-2-oleoyl-GPG (16:0/18:1)	Pos Late	1.46268e+07	1.51506e+07
Lipid	Lysophospholipid	1-stearoyl-GPI (18:0)	Neg	3.05024e+07	3.23583e+07
Lipid	Phosphatidylcholine (PC)	1,2-dipalmitoyl-GPC (16:0/16:0)	Pos Late	437138879	4.63387e+08
Lipid	Long Chain Polyunsaturated Fatty Acid (n3 and n6)	docosahexaenoate (DHA; 22:6n3)	Neg	4.24829e+07	3.65926e+07
Lipid	Phosphatidylcholine (PC)	1-myristoyl-2-palmitoyl-GPC (14:0/16:0)	Pos Late	9.23114e+07	9.33948e+07
Lipid	Fatty Acid, Dicarboxylate	maleate	Polar	1.52911e+06	1.48836e+06
Lipid	Fatty Acid, Monohydroxy	2-hydroxyoctanoate	Neg	707136	759241
Lipid	Fatty Acid, Monohydroxy	3-hydroxyoctanoate	Neg	852050	843484
Lipid	Fatty Acid Metabolism (Acyl Carnitine, Long Chain Saturated)	palmitoylcarnitine (C16)	Pos Late	7.27482e+08	782029208
Lipid	Fatty Acid Metabolism (Acyl Carnitine, Medium Chain)	hexanoylcarnitine (C6)	Pos Early	1.7928e+08	1.91736e+08
Lipid	Androgenic Steroids	dehydroepiandrosterone sulfate (DHEA-S)	Neg	9.18117e+06	7.71994e+06
Lipid	Fatty Acid Metabolism (Acyl Carnitine, Short Chain)	acetylcarnitine (C2)	Pos Early	3.89023e+09	4.96455e+09
Lipid	Monoacylglycerol	1-palmitoylglycerol (16:0)	Neg	3.98089e+07	3.74895e+07
Lipid	Monoacylglycerol	1-oleoylglycerol (18:1)	Neg	1.13953e+07	8.17078e+06
Lipid	Monoacylglycerol	2-oleoylglycerol (18:1)	Neg	6.57541e+06	5.03255e+06
Lipid	Monoacylglycerol	2-linoleoylglycerol (18:2)	Neg	2.71963e+06	2419689
Lipid	Monoacylglycerol	1-linoleoylglycerol (18:2)	Neg	8.7358e+06	7.65716e+06
Lipid	Monoacylglycerol	2-palmitoylglycerol (16:0)	Neg	1.27108e+07	1.16362e+07
Lipid	Fatty Acid Metabolism (also BCAA Metabolism)	butyrylcarnitine (C4)	Pos Early	5.31662e+08	4.76126e+08
Lipid	Androgenic Steroids	androsterone sulfate	Neg	3.15593e+06	3.35032e+06
Lipid	Fatty Acid, Dicarboxylate	2-hydroxyadipate	Polar	5.86548e+06	4.04315e+06
Lipid	Fatty Acid Metabolism (also BCAA Metabolism)	propionylcarnitine (C3)	Pos Early	7.87065e+08	1.7983e+09
Lipid	Fatty Acid, Dicarboxylate	3-carboxy-4-methyl-5-propyl-2-furanpropanoate (CMPF)	Neg	3.57828e+06	3.10132e+06
Lipid	Long Chain Polyunsaturated Fatty Acid (n3 and n6)	docosapentaenoate (n3 DPA; 22:5n3)	Neg	1.21571e+07	9.301e+06
Lipid	Long Chain Polyunsaturated Fatty Acid (n3 and n6)	docosadienoate (22:2n6)	Neg	1.46498e+07	1.13421e+07
Lipid	Long Chain Polyunsaturated Fatty Acid (n3 and n6)	adrenate (22:4n6)	Neg	8.1139e+07	6.60556e+07
Lipid	Long Chain Polyunsaturated Fatty Acid (n3 and n6)	docosatrienoate (22:3n3)	Neg	1.69588e+07	1.23525e+07
Lipid	Fatty Acid, Dicarboxylate	sebacate (C10-DC)	Neg	768004	637237
Lipid	Fatty Acid Metabolism (Acyl Carnitine, Medium Chain)	octanoylcarnitine (C8)	Pos Late	5.45367e+07	5.77496e+07
Lipid	Primary Bile Acid Metabolism	tauro-beta-muricholate	Neg	121816	51421.1
Lipid	Fatty Acid Metabolism (Acyl Carnitine, Medium Chain)	decanoylcarnitine (C10)	Pos Late	2.12618e+07	2.30165e+07
Lipid	Lysophospholipid	1-palmitoyl-GPC (16:0)	Pos Late	1.52859e+08	1.73553e+08
Lipid	Fatty Acid Metabolism (Acyl Carnitine, Long Chain Saturated)	myristoylcarnitine (C14)	Pos Late	1.57211e+08	1.79249e+08
Lipid	Lysophospholipid	1-stearoyl-GPC (18:0)	Pos Late	57862352	6.7611e+07
Lipid	Lysophospholipid	1-oleoyl-GPC (18:1)	Pos Late	4.34253e+07	4.72525e+07
Lipid	Long Chain Monounsaturated Fatty Acid	10-nonadecenoate (19:1n9)	Neg	5.35927e+06	4761976
Lipid	Long Chain Monounsaturated Fatty Acid	10-heptadecenoate (17:1n7)	Neg	5.3209e+06	4591115
Lipid	Androgenic Steroids	epiandrosterone sulfate	Neg	1.08519e+06	1.00561e+06
Lipid	Long Chain Monounsaturated Fatty Acid	eicosenoate (20:1)	Neg	9.25809e+07	7.45839e+07
Lipid	Long Chain Polyunsaturated Fatty Acid (n3 and n6)	linolenate [alpha or gamma; (18:3n3 or 6)]	Neg	9.53808e+06	7.17696e+06
Lipid	Fatty Acid Metabolism (Acyl Carnitine, Long Chain Saturated)	stearoylcarnitine (C18)	Pos Late	3.30701e+08	3.60648e+08
Lipid	Fatty Acid Metabolism (Acyl Carnitine, Medium Chain)	laurylcarnitine (C12)	Pos Late	46984126	6.02855e+07
Lipid	Lysophospholipid	1-linoleoyl-GPC (18:2)	Pos Late	1.07261e+07	1.13831e+07
Lipid	Phospholipid Metabolism	cytidine-5'-diphosphoethanolamine	Polar	151284	131968
Lipid	Monoacylglycerol	1-arachidonylglycerol (20:4)	Neg	3.66939e+06	3.08522e+06
Lipid	Lysophospholipid	1-stearoyl-GPE (18:0)	Pos Late	5.60269e+07	60037082
Lipid	Lysophospholipid	1-stearoyl-GPG (18:0)	Neg	407878	352509
Lipid	Long Chain Polyunsaturated Fatty Acid (n3 and n6)	mead acid (20:3n9)	Neg	6.067e+07	4.74525e+07
Lipid	Monoacylglycerol	1-docosahexaenoylglycerol (22:6)	Neg	458090	346305
Lipid	Fatty Acid Metabolism (Acyl Carnitine, Monounsaturated)	oleoylcarnitine (C18:1)	Pos Late	3.59553e+08	3.90806e+08
Lipid	Fatty Acid, Monohydroxy	4-hydroxybutyrate (GHB)	Polar	281557	275841
Lipid	Lysophospholipid	1-palmitoleoyl-GPC (16:1)*	Pos Late	2.91297e+06	3.27917e+06
Lipid	Fatty Acid Synthesis	malonylcarnitine	Pos Early	3.43759e+06	4.71081e+06
Lipid	Lysophospholipid	1-arachidonoyl-GPC (20:4n6)*	Neg	1.64214e+06	1.66012e+06
Lipid	Lysophospholipid	2-palmitoyl-GPC (16:0)*	Neg	3.78473e+06	3.68603e+06
Lipid	Lysophospholipid	1-palmitoyl-GPE (16:0)	Pos Late	1.49418e+07	1.47407e+07
Lipid	Lysophospholipid	1-oleoyl-GPE (18:1)	Pos Late	1.95166e+07	1.92597e+07
Lipid	Lysophospholipid	1-linoleoyl-GPE (18:2)*	Pos Late	2.25382e+06	2.08929e+06
Lipid	Lysophospholipid	1-arachidonoyl-GPE (20:4n6)*	Neg	9.30933e+06	7.62764e+06
Lipid	Fatty Acid, Monohydroxy	2-hydroxypalmitate	Neg	7.7423e+06	8.14263e+06
Lipid	Long Chain Polyunsaturated Fatty Acid (n3 and n6)	docosapentaenoate (n6 DPA; 22:5n6)	Neg	1.96869e+07	1.62709e+07
Lipid	Sterol	cholesterol sulfate	Polar	585968	577737
Lipid	Sterol	7-alpha-hydroxy-3-oxo-4-cholestenoate (7-Hoca)	Neg	1.88444e+06	1.87825e+06
Lipid	Fatty Acid, Dicarboxylate	undecanedioate (C11-DC)	Neg	186740	182799
Lipid	Monoacylglycerol	1-myristoylglycerol (14:0)	Neg	1.06545e+06	992027
Lipid	Glycerolipid Metabolism	glycerophosphoglycerol	Polar	2.5776e+06	3.121e+06
Lipid	Phospholipid Metabolism	glycerophosphoethanolamine	Polar	1.73604e+07	1.89328e+07
Lipid	Phospholipid Metabolism	glycerophosphoinositol*	Polar	797900	1.00621e+06
Lipid	Lysophospholipid	1-arachidonoyl-GPI (20:4)*	Neg	8.48479e+06	8.9446e+06
Lipid	Lysophospholipid	1-palmitoyl-GPI (16:0)	Neg	4.87912e+06	4.777e+06
Lipid	Secondary Bile Acid Metabolism	glycolithocholate sulfate*	Neg	709062	674977
Lipid	Secondary Bile Acid Metabolism	taurolithocholate 3-sulfate	Neg	311315	305633
Lipid	Carnitine Metabolism	deoxycarnitine	Pos Early	6.19447e+08	8.77999e+08
Lipid	Fatty Acid, Monohydroxy	alpha-hydroxycaproate	Neg	94894	100376
Lipid	Fatty Acid, Dihydroxy	3,4-dihydroxybutyrate	Polar	452083	445838
Lipid	Long Chain Polyunsaturated Fatty Acid (n3 and n6)	dihomo-linolenate (20:3n3 or n6)	Neg	3.78926e+08	2.7708e+08
Lipid	Lysophospholipid	1-oleoyl-GPI (18:1)	Neg	3.75455e+06	4.00238e+06
Lipid	Lysophospholipid	1-linoleoyl-GPI (18:2)*	Neg	824254	859779
Lipid	Phosphatidylethanolamine (PE)	1-stearoyl-2-oleoyl-GPE (18:0/18:1)	Pos Late	1.49935e+08	1.45595e+08
Lipid	Inositol Metabolism	chiro-inositol	Polar	254929	267499
Lipid	Phosphatidylcholine (PC)	1-stearoyl-2-arachidonoyl-GPC (18:0/20:4)	Pos Late	5.49198e+08	5.8696e+08
Lipid	Phosphatidylethanolamine (PE)	1-palmitoyl-2-linoleoyl-GPE (16:0/18:2)	Pos Late	2.82048e+07	2.67649e+07
Lipid	Hexosylceramides (HCER)	glycosyl-N-nervonoyl-sphingosine (d18:1/24:1)*	Pos Late	1.39077e+07	1.20178e+07
Lipid	Hexosylceramides (HCER)	glycosyl-N-stearoyl-sphingosine (d18:1/18:0)	Pos Late	1.13129e+07	10091189
Lipid	Androgenic Steroids	5alpha-androstan-3beta,17beta-diol disulfate	Neg	197910	214475
Lipid	Progestin Steroids	5alpha-pregnan-3beta,20alpha-diol disulfate	Neg	1.5577e+06	1.17887e+06
Lipid	Secondary Bile Acid Metabolism	glycocholenate sulfate*	Neg	609252	616102
Lipid	Secondary Bile Acid Metabolism	taurocholenate sulfate*	Neg	224243	195058
Lipid	Androgenic Steroids	androstenediol (3beta,17beta) disulfate (1)	Neg	2.11036e+06	1.85448e+06
Lipid	Pregnenolone Steroids	pregnenediol disulfate (C21H34O8S2)*	Neg	1.60888e+06	1.31949e+06
Lipid	Androgenic Steroids	androstenediol (3beta,17beta) disulfate (2)	Neg	688937	569892
Lipid	Pregnenolone Steroids	21-hydroxypregnenolone disulfate	Neg	111597	99520
Lipid	Progestin Steroids	5alpha-pregnan-3beta,20beta-diol monosulfate (1)	Neg	958967	723073
Lipid	Progestin Steroids	5alpha-pregnan-3beta,20alpha-diol monosulfate (2)	Neg	1191162	814230
Lipid	Progestin Steroids	5alpha-pregnan-diol disulfate	Neg	199491	153138
Lipid	Androgenic Steroids	5alpha-androstan-3alpha,17beta-diol monosulfate (1)	Neg	89670.2	91465.4
Lipid	Androgenic Steroids	androstenediol (3beta,17beta) monosulfate (1)	Neg	740668	641187
Lipid	Androgenic Steroids	androstenediol (3beta,17beta) monosulfate (2)	Neg	85506.4	87484.4
Lipid	Progestin Steroids	5alpha-pregnan-3beta-ol,20-one sulfate	Neg	105655	54764
Lipid	Pregnenolone Steroids	pregnenediol sulfate (C21H34O5S)*	Neg	1.30355e+06	1.1262e+06
Lipid	Fatty Acid, Dicarboxylate	2-hydroxyglutarate	Polar	2.8943e+07	2.81178e+07
Lipid	Sphingomyelins	sphingomyelin (d18:1/18:1, d18:2/18:0)	Pos Late	1.27839e+07	1.28278e+07
Lipid	Sphingomyelins	palmitoyl sphingomyelin (d18:1/16:0)	Pos Late	7.33879e+08	7.5819e+08
Lipid	Androgenic Steroids	16a-hydroxy DHEA 3-sulfate	Neg	451660	265750
Lipid	Pregnenolone Steroids	pregnenolone sulfate	Neg	281423	235801
Lipid	Fatty Acid, Monohydroxy	13-HODE + 9-HODE	Neg	7.44894e+06	6.32618e+06
Lipid	Sterol	4-cholesten-3-one	Pos Late	957054	982776
Lipid	Endocannabinoid	stearoyl ethanolamide	Pos Late	2.68383e+06	2.55911e+06
Lipid	Fatty Acid Metabolism (Acyl Carnitine, Monounsaturated)	cis-4-decenoylcarnitine (C10:1)	Pos Late	1.39068e+07	1.52769e+07
Lipid	Fatty Acid, Dihydroxy	2S,3R-dihydroxybutyrate	Polar	2.29013e+06	2.1949e+06
Lipid	Fatty Acid, Dihydroxy	2,4-dihydroxybutyrate	Polar	1.12635e+06	1.10111e+06
Lipid	Fatty Acid, Branched	(16 or 17)-methylstearate (a19:0 or i19:0)	Neg	539191	458696
Lipid	Fatty Acid, Dihydroxy	2R,3R-dihydroxybutyrate	Polar	1.77178e+06	1.90534e+06
Lipid	Secondary Bile Acid Metabolism	isoursodeoxycholate	Neg	180674	173747
Lipid	Androgenic Steroids	androsterone glucuronide	Neg	146444	122809
Lipid	Medium Chain Fatty Acid	cis-4-decenoate (10:1n6)*	Neg	675791	506806
Lipid	Lysoplasmalogen	1-(1-enyl-palmitoyl)-GPC (P-16:0)*	Pos Late	5.30699e+06	8.04891e+06
Lipid	Secondary Bile Acid Metabolism	glycoursodeoxycholate	Neg	412360	425705
Lipid	Fatty Acid, Branched	(14 or 15)-methylpalmitate (a17:0 or i17:0)	Neg	5.0714e+06	4.36061e+06
Lipid	Diacylglycerol	oleoyl-linoleoyl-glycerol (18:1/18:2) [1]	Pos Late	862161	766027
Lipid	Diacylglycerol	oleoyl-linoleoyl-glycerol (18:1/18:2) [2]	Pos Late	6.08509e+06	6.33872e+06
Lipid	Lysoplasmalogen	1-(1-enyl-palmitoyl)-GPE (P-16:0)*	Pos Late	2.93218e+07	3.48363e+07
Lipid	Lysoplasmalogen	1-(1-enyl-stearoyl)-GPE (P-18:0)*	Pos Late	2.00259e+07	2.15671e+07
Lipid	Endocannabinoid	N-oleoyltaurine	Neg	476292	408335
Lipid	Fatty Acid Metabolism (Acyl Carnitine, Polyunsaturated)	linoleoylcarnitine (C18:2)*	Pos Late	1.43607e+08	1.65267e+08
Lipid	Endocannabinoid	N-palmitoyltaurine	Neg	439473	334437
Lipid	Endocannabinoid	N-stearoyltaurine	Neg	422834	385518
Lipid	Phospholipid Metabolism	trimethylamine N-oxide	Pos Early	1.16178e+07	9723444
Lipid	Progestin Steroids	pregnanediol-3-glucuronide	Neg	796077	587003
Lipid	Lysophospholipid	2-stearoyl-GPE (18:0)*	Neg	8.54478e+06	8.04354e+06
Lipid	Fatty Acid Metabolism (Acyl Carnitine, Hydroxy)	(R)-3-hydroxybutyrylcarnitine	Pos Early	4.91563e+07	6.3061e+07
Lipid	Fatty Acid Metabolism (Acyl Carnitine, Long Chain Saturated)	margaroylcarnitine (C17)*	Pos Late	2.37857e+07	2.80702e+07
Lipid	Fatty Acid, Monohydroxy	2-hydroxydecanoate	Neg	840193	882797
Lipid	Fatty Acid, Amino	2-aminooctanoate	Neg	43659.4	57266.6
Lipid	Lysophospholipid	1-stearoyl-GPS (18:0)*	Neg	5.72425e+06	5.71039e+06
Lipid	Sphingomyelins	sphingomyelin (d18:1/14:0, d16:1/16:0)*	Pos Late	7.53005e+07	79927047
Lipid	Sphingomyelins	sphingomyelin (d18:2/16:0, d18:1/16:1)*	Pos Late	7.20674e+07	76357866
Lipid	Fatty Acid, Dicarboxylate	3-hydroxyadipate	Polar	96907	118985
Lipid	Fatty Acid, Amino	2-aminoheptanoate	Pos Early	598331	683687
Lipid	Lysophospholipid	1-linoleoyl-GPS (18:2)*	Neg	927278	128156
Lipid	Endocannabinoid	docosahexaenoyl ethanolamide	Pos Late	99096.9	75247.6
Lipid	Lysoplasmalogen	1-(1-enyl-oleoyl)-GPE (P-18:1)*	Pos Late	1.07592e+07	1.23896e+07
Lipid	Androgenic Steroids	etiocholanolone glucuronide	Neg	60712.9	35482.8
Lipid	Lysophospholipid	1-oleoyl-GPG (18:1)*	Neg	2.47181e+06	2.356e+06
Lipid	Lysophospholipid	1-palmitoyl-GPG (16:0)*	Neg	1374876	1.31713e+06
Lipid	Lysophospholipid	1-palmitoyl-GPS (16:0)*	Neg	216769	88779.9
Lipid	Endocannabinoid	N-linoleoyltaurine*	Neg	134260	105643
Lipid	Endocannabinoid	N-arachidonoyltaurine	Neg	193439	181838
Lipid	Sphingomyelins	sphingomyelin (d18:2/14:0, d18:1/14:1)*	Pos Late	2.59255e+06	2.91969e+06
Lipid	Sphingomyelins	sphingomyelin (d18:1/24:1, d18:2/24:0)*	Pos Late	4.84262e+08	4.77236e+08
Lipid	Fatty Acid Metabolism (Acyl Carnitine, Dicarboxylate)	octadecenedioylcarnitine (C18:1-DC)*	Pos Late	171989	158223
Lipid	Fatty Acid Metabolism (Acyl Carnitine, Dicarboxylate)	octadecanedioylcarnitine (C18-DC)*	Pos Late	92225.8	86844.3
Lipid	Fatty Acid Metabolism (Acyl Carnitine, Monounsaturated)	myristoleoylcarnitine (C14:1)*	Pos Late	6.43368e+07	7.76171e+07
Lipid	Monoacylglycerol	1-dihomo-linolenylglycerol (20:3)	Neg	4.81247e+06	3.71701e+06
Lipid	Progestin Steroids	pregnanolone/allopregnanolone sulfate	Neg	321112	223385
Lipid	Sphingomyelins	sphingomyelin (d18:1/20:0, d16:1/22:0)*	Pos Late	9.72368e+07	1.01963e+08
Lipid	Sphingomyelins	sphingomyelin (d18:1/20:1, d18:2/20:0)*	Pos Late	7.93468e+06	8.33213e+06
Lipid	Sphingomyelins	behenoyl sphingomyelin (d18:1/22:0)*	Pos Late	1.3969e+08	1.4127e+08
Lipid	Sphingomyelins	sphingomyelin (d18:1/22:1, d18:2/22:0, d16:1/24:1)*	Pos Late	6.45799e+07	6.4946e+07
Lipid	Sphingomyelins	sphingomyelin (d18:1/22:2, d18:2/22:1, d16:1/24:2)*	Pos Late	2.88165e+06	2.84585e+06
Lipid	Sphingomyelins	lignoceroyl sphingomyelin (d18:1/24:0)	Pos Late	8.65701e+07	9.108e+07
Lipid	Sphingomyelins	sphingomyelin (d17:1/16:0, d18:1/15:0, d16:1/17:0)*	Pos Late	41266271	46160702
Lipid	Fatty Acid, Monohydroxy	3-hydroxyhexanoate	Neg	260399	233186
Lipid	Sterol	3beta-hydroxy-5-cholestenoate	Neg	185406	301056
Lipid	Fatty Acid Metabolism (Acyl Carnitine, Medium Chain)	nonanoylcarnitine (C9)	Pos Late	538031	653607
Lipid	Primary Bile Acid Metabolism	glycochenodeoxycholate 3-sulfate	Neg	110896	130346
Lipid	Secondary Bile Acid Metabolism	glycodeoxycholate 3-sulfate	Neg	163877	147052
Lipid	Endocannabinoid	linoleoyl ethanolamide	Neg	233138	183404
Lipid	Phosphatidylcholine (PC)	1,2-dilinoleoyl-GPC (18:2/18:2)	Pos Late	1.48923e+08	1.68395e+08
Lipid	Phosphatidylcholine (PC)	1-stearoyl-2-oleoyl-GPC (18:0/18:1)	Pos Late	5.76799e+08	5.76409e+08
Lipid	Phosphatidylcholine (PC)	1,2-dioleoyl-GPC (18:1/18:1)	Pos Late	1.84719e+08	1.89344e+08
Lipid	Phosphatidylethanolamine (PE)	1,2-dioleoyl-GPE (18:1/18:1)	Pos Late	9.22573e+07	9.08455e+07
Lipid	Phosphatidylcholine (PC)	1-palmitoyl-2-arachidonoyl-GPC (16:0/20:4n6)	Pos Late	9.45893e+08	1.02031e+09
Lipid	Phosphatidylcholine (PC)	1-palmitoyl-2-docosahexaenoyl-GPC (16:0/22:6)	Pos Late	1.60768e+08	1.67443e+08
Lipid	Phosphatidylcholine (PC)	1-stearoyl-2-docosahexaenoyl-GPC (18:0/22:6)	Pos Late	2.74152e+07	2.76435e+07
Lipid	Plasmalogen	1-(1-enyl-stearoyl)-2-oleoyl-GPE (P-18:0/18:1)	Pos Late	2.55222e+07	2.55863e+07
Lipid	Sphingomyelins	sphingomyelin (d18:1/17:0, d17:1/18:0, d19:1/16:0)	Pos Late	3.36766e+07	3.7118e+07
Lipid	Phosphatidylcholine (PC)	1-palmitoyl-2-stearoyl-GPC (16:0/18:0)	Pos Late	1.46668e+08	1.51007e+08
Lipid	Long Chain Monounsaturated Fatty Acid	oleate/vaccenate (18:1)	Neg	1.3868e+09	1.04571e+09
Lipid	Dihydrosphingomyelins	palmitoyl dihydrosphingomyelin (d18:0/16:0)*	Pos Late	9.2186e+07	9.12642e+07
Lipid	Sphingomyelins	tricosanoyl sphingomyelin (d18:1/23:0)*	Pos Late	1.97741e+07	1.97921e+07
Lipid	Sphingomyelins	sphingomyelin (d18:2/23:0, d18:1/23:1, d17:1/24:1)*	Pos Late	3.40892e+07	3.55324e+07
Lipid	Sphingomyelins	sphingomyelin (d18:2/24:1, d18:1/24:2)*	Pos Late	146432080	1.5153e+08
Lipid	Phosphatidylethanolamine (PE)	1-stearoyl-2-linoleoyl-GPE (18:0/18:2)*	Pos Late	8.59974e+07	8.49582e+07
Lipid	Phosphatidylethanolamine (PE)	1-stearoyl-2-arachidonoyl-GPE (18:0/20:4)	Pos Late	2.24805e+08	2.27057e+08
Lipid	Phosphatidylcholine (PC)	1-stearoyl-2-linoleoyl-GPC (18:0/18:2)*	Pos Late	5.57927e+08	5.85487e+08
Lipid	Phosphatidylcholine (PC)	1-oleoyl-2-linoleoyl-GPC (18:1/18:2)*	Pos Late	1.43916e+08	1.60643e+08
Lipid	Phosphatidylcholine (PC)	1-palmitoyl-2-palmitoleoyl-GPC (16:0/16:1)*	Pos Late	1.25786e+08	1.33744e+08
Lipid	Phosphatidylcholine (PC)	1-palmitoyl-2-dihomo-linolenoyl-GPC (16:0/20:3n3 or 6)*	Pos Late	8.25406e+08	8.36872e+08
Lipid	Phosphatidylethanolamine (PE)	1-palmitoyl-2-arachidonoyl-GPE (16:0/20:4)*	Pos Late	6.33102e+07	6.08465e+07
Lipid	Phosphatidylethanolamine (PE)	1-palmitoyl-2-docosahexaenoyl-GPE (16:0/22:6)*	Pos Late	3.34001e+07	3.25612e+07
Lipid	Phosphatidylethanolamine (PE)	1-stearoyl-2-docosahexaenoyl-GPE (18:0/22:6)*	Pos Late	1.18744e+07	1.25869e+07
Lipid	Phosphatidylinositol (PI)	1-palmitoyl-2-arachidonoyl-GPI (16:0/20:4)*	Pos Late	1.76192e+07	17794114
Lipid	Plasmalogen	1-(1-enyl-stearoyl)-2-arachidonoyl-GPE (P-18:0/20:4)*	Pos Late	2.15873e+08	2.28883e+08
Lipid	Plasmalogen	1-(1-enyl-palmitoyl)-2-arachidonoyl-GPE (P-16:0/20:4)*	Pos Late	2.78915e+08	298225624
Lipid	Plasmalogen	1-(1-enyl-palmitoyl)-2-oleoyl-GPE (P-16:0/18:1)*	Pos Late	8.84452e+07	9.38739e+07
Lipid	Plasmalogen	1-(1-enyl-palmitoyl)-2-oleoyl-GPC (P-16:0/18:1)*	Pos Late	3.77846e+07	4.17718e+07
Lipid	Plasmalogen	1-(1-enyl-palmitoyl)-2-linoleoyl-GPC (P-16:0/18:2)*	Pos Late	1.92267e+07	2.28033e+07
Lipid	Plasmalogen	1-(1-enyl-palmitoyl)-2-arachidonoyl-GPC (P-16:0/20:4)*	Pos Late	8.00355e+07	1.02703e+08
Lipid	Sphingomyelins	sphingomyelin (d18:1/21:0, d17:1/22:0, d16:1/23:0)*	Pos Late	1.01587e+07	1.03703e+07
Lipid	Dihydrosphingomyelins	behenoyl dihydrosphingomyelin (d18:0/22:0)*	Pos Late	2086402	1.77818e+06
Lipid	Dihydrosphingomyelins	sphingomyelin (d18:0/18:0, d19:0/17:0)*	Pos Late	8.66751e+06	7.89535e+06
Lipid	Dihydroceramides	N-palmitoyl-sphinganine (d18:0/16:0)	Pos Late	1.02286e+07	7.68899e+06
Lipid	Lactosylceramides (LCER)	lactosyl-N-palmitoyl-sphingosine (d18:1/16:0)	Pos Late	1.86747e+07	1.46378e+07
Lipid	Dihydrosphingomyelins	myristoyl dihydrosphingomyelin (d18:0/14:0)*	Pos Late	3.22702e+06	3.17089e+06
Lipid	Diacylglycerol	palmitoyl-linoleoyl-glycerol (16:0/18:2) [1]*	Pos Late	839429	808517
Lipid	Diacylglycerol	palmitoyl-linoleoyl-glycerol (16:0/18:2) [2]*	Pos Late	5.47047e+06	5.80636e+06
Lipid	Phosphatidylinositol (PI)	1-palmitoyl-2-oleoyl-GPI (16:0/18:1)*	Pos Late	1.09788e+07	1.1796e+07
Lipid	Plasmalogen	1-(1-enyl-palmitoyl)-2-linoleoyl-GPE (P-16:0/18:2)*	Pos Late	7.27249e+06	7.41619e+06
Lipid	Phosphatidylcholine (PC)	1-palmitoleoyl-2-linoleoyl-GPC (16:1/18:2)*	Pos Late	7.84258e+07	8.34972e+07
Lipid	Phosphatidylethanolamine (PE)	1-oleoyl-2-linoleoyl-GPE (18:1/18:2)*	Pos Late	2.46578e+07	2.58699e+07
Lipid	Phosphatidylcholine (PC)	1-oleoyl-2-docosahexaenoyl-GPC (18:1/22:6)*	Pos Late	2.57026e+07	2.80651e+07
Lipid	Phosphatidylcholine (PC)	1-linoleoyl-2-arachidonoyl-GPC (18:2/20:4n6)*	Pos Late	1.02384e+08	1.16484e+08
Lipid	Phosphatidylcholine (PC)	1-myristoyl-2-arachidonoyl-GPC (14:0/20:4)*	Pos Late	2.42621e+07	2.50347e+07
Lipid	Phosphatidylcholine (PC)	1-palmitoyl-2-gamma-linolenoyl-GPC (16:0/18:3n6)*	Pos Late	5.03598e+07	4.78715e+07
Lipid	Plasmalogen	1-(1-enyl-palmitoyl)-2-palmitoleoyl-GPC (P-16:0/16:1)*	Pos Late	5.60174e+06	6.32606e+06
Lipid	Plasmalogen	1-(1-enyl-palmitoyl)-2-palmitoyl-GPC (P-16:0/16:0)*	Pos Late	5.18994e+07	6.30624e+07
Lipid	Phosphatidylinositol (PI)	1-stearoyl-2-oleoyl-GPI (18:0/18:1)*	Pos Late	6.51405e+06	7.69838e+06
Lipid	Phosphatidylethanolamine (PE)	1,2-dipalmitoyl-GPE (16:0/16:0)*	Pos Late	3.87926e+06	3.79681e+06
Lipid	Phosphatidylethanolamine (PE)	1-palmitoyl-2-stearoyl-GPE (16:0/18:0)*	Pos Late	2.7831e+06	2.7801e+06
Lipid	Phosphatidylethanolamine (PE)	1,2-dilinoleoyl-GPE (18:2/18:2)*	Pos Late	3.44423e+06	3.21544e+06
Lipid	Phosphatidylethanolamine (PE)	1-oleoyl-2-arachidonoyl-GPE (18:1/20:4)*	Pos Late	8.26443e+07	8.12499e+07
Lipid	Phosphatidylethanolamine (PE)	1-oleoyl-2-docosahexaenoyl-GPE (18:1/22:6)*	Pos Late	1.46737e+07	1.549e+07
Lipid	Phosphatidylethanolamine (PE)	1-linoleoyl-2-arachidonoyl-GPE (18:2/20:4)*	Pos Late	9.2012e+06	9.49741e+06
Lipid	Lysophospholipid	1-linoleoyl-GPG (18:2)*	Neg	800388	835281
Lipid	Fatty Acid Metabolism (Acyl Choline)	palmitoylcholine	Pos Late	879167	873713
Lipid	Fatty Acid Metabolism (Acyl Carnitine, Hydroxy)	(S)-3-hydroxybutyrylcarnitine	Pos Early	7.81187e+07	9.93288e+07
Lipid	Hexosylceramides (HCER)	glycosyl-N-palmitoyl-sphingosine (d18:1/16:0)	Pos Late	6.35139e+07	5.81784e+07
Lipid	Fatty Acid Metabolism (Acyl Choline)	oleoylcholine	Pos Late	725657	688911
Lipid	Fatty Acid Metabolism (Acyl Choline)	arachidonoylcholine	Pos Late	362457	412275
Lipid	Fatty Acid Metabolism (Acyl Choline)	palmitoloelycholine	Pos Late	150738	178113
Lipid	Phosphatidylcholine (PC)	1-palmitoleoyl-2-linolenoyl-GPC (16:1/18:3)*	Pos Late	1.01875e+06	941171
Lipid	Long Chain Polyunsaturated Fatty Acid (n3 and n6)	hexadecadienoate (16:2n6)	Neg	1.0995e+06	853491
Lipid	Fatty Acid Metabolism (Acyl Carnitine, Monounsaturated)	palmitoleoylcarnitine (C16:1)*	Pos Late	1.33567e+08	1.35676e+08
Lipid	Diacylglycerol	palmitoyl-oleoyl-glycerol (16:0/18:1) [2]*	Pos Late	1.08804e+06	1.07917e+06
Lipid	Diacylglycerol	oleoyl-oleoyl-glycerol (18:1/18:1) [2]*	Pos Late	1106402	932525
Lipid	Diacylglycerol	stearoyl-linoleoyl-glycerol (18:0/18:2) [2]*	Pos Late	2.85346e+06	3.04353e+06
Lipid	Diacylglycerol	linoleoyl-arachidonoyl-glycerol (18:2/20:4) [1]*	Pos Late	408533	387217
Lipid	Diacylglycerol	linoleoyl-arachidonoyl-glycerol (18:2/20:4) [2]*	Pos Late	1.80955e+06	2.20816e+06
Lipid	Diacylglycerol	palmitoyl-arachidonoyl-glycerol (16:0/20:4) [1]*	Pos Late	2.27492e+06	2.28865e+06
Lipid	Diacylglycerol	palmitoyl-arachidonoyl-glycerol (16:0/20:4) [2]*	Pos Late	1.21389e+07	1.41154e+07
Lipid	Diacylglycerol	linoleoyl-docosahexaenoyl-glycerol (18:2/22:6) [2]*	Pos Late	1.01745e+06	1.23382e+06
Lipid	Diacylglycerol	oleoyl-arachidonoyl-glycerol (18:1/20:4) [1]*	Pos Late	1.52062e+06	1.44259e+06
Lipid	Diacylglycerol	oleoyl-arachidonoyl-glycerol (18:1/20:4) [2]*	Pos Late	9.68629e+06	1.14311e+07
Lipid	Diacylglycerol	palmitoyl-linolenoyl-glycerol (16:0/18:3) [2]*	Pos Late	109014	161426
Lipid	Diacylglycerol	diacylglycerol (16:1/18:2 [2], 16:0/18:3 [1])*	Pos Late	168085	183259
Lipid	Lactosylceramides (LCER)	lactosyl-N-stearoyl-sphingosine (d18:1/18:0)*	Pos Late	838161	720606
Lipid	Diacylglycerol	stearoyl-arachidonoyl-glycerol (18:0/20:4) [1]*	Pos Late	9.10419e+06	8.85183e+06
Lipid	Diacylglycerol	stearoyl-arachidonoyl-glycerol (18:0/20:4) [2]*	Pos Late	4.00491e+07	4.63498e+07
Lipid	Phosphatidylinositol (PI)	1-oleoyl-2-arachidonoyl-GPI (18:1/20:4)*	Pos Late	1.46465e+07	1.57094e+07
Lipid	Ceramides	N-palmitoyl-sphingadienine (d18:2/16:0)*	Pos Late	1.54161e+07	1.48508e+07
Lipid	Diacylglycerol	stearoyl-docosahexaenoyl-glycerol (18:0/22:6) [1]*	Pos Late	1.96529e+06	1.97745e+06
Lipid	Diacylglycerol	stearoyl-docosahexaenoyl-glycerol (18:0/22:6) [2]*	Pos Late	5.5455e+06	6.99293e+06
Lipid	Diacylglycerol	palmitoyl-docosahexaenoyl-glycerol (16:0/22:6) [1]*	Pos Late	2.81309e+06	2.81883e+06
Lipid	Diacylglycerol	palmitoyl-docosahexaenoyl-glycerol (16:0/22:6) [2]*	Pos Late	5.8673e+06	6.85453e+06
Lipid	Lactosylceramides (LCER)	lactosyl-N-nervonoyl-sphingosine (d18:1/24:1)*	Pos Late	5.0776e+06	2867785
Lipid	Ceramides	N-behenoyl-sphingadienine (d18:2/22:0)*	Pos Late	6.72466e+06	6.11757e+06
Lipid	Fatty Acid, Monohydroxy	2-hydroxybehenate	Neg	142034	94671.8
Lipid	Ceramides	N-(2-hydroxypalmitoyl)-sphingosine (d18:1/16:0(2OH))	Pos Late	415572	411584
Lipid	Sphingolipid Synthesis	sphingadienine	Pos Late	5732300	5.35974e+06
Lipid	Phospholipid Metabolism	glycerophosphoserine*	Pos Early	5.13928e+06	3.91576e+06
Lipid	Hexosylceramides (HCER)	glycosyl-N-arachidoyl-sphingosine (d18:1/20:0)*	Pos Late	4.25729e+06	3.94264e+06
Lipid	Sphingosines	hexadecasphingosine (d16:1)*	Pos Late	3.18358e+06	3.23317e+06
Lipid	Sphingosines	heptadecasphingosine (d17:1)	Pos Late	963344	867722
Lipid	Ceramides	ceramide (d16:1/24:1, d18:1/22:1)*	Pos Late	2.91459e+06	2.52583e+06
Lipid	Ceramides	N-palmitoyl-heptadecasphingosine (d17:1/16:0)*	Pos Late	6.31302e+06	6.22823e+06
Lipid	Ceramides	ceramide (d18:1/14:0, d16:1/16:0)*	Pos Late	9.10808e+06	8.72258e+06
Lipid	Ceramides	ceramide (d18:1/17:0, d17:1/18:0)*	Pos Late	2.62758e+06	2.38781e+06
Lipid	Ceramides	ceramide (d18:2/24:1, d18:1/24:2)*	Pos Late	2.66877e+07	2.39539e+07
Lipid	Hexosylceramides (HCER)	glycosyl ceramide (d18:2/24:1, d18:1/24:2)*	Pos Late	3.47604e+06	2.89768e+06
Lipid	Hexosylceramides (HCER)	glycosyl-N-(2-hydroxynervonoyl)-sphingosine (d18:1/24:1(2OH))*	Pos Late	1.52576e+06	1.66566e+06
Lipid	Ceramides	ceramide (d18:1/20:0, d16:1/22:0, d20:1/18:0)*	Pos Late	7.51013e+06	6645111
Lipid	Fatty Acid Metabolism (Acyl Choline)	stearoylcholine*	Pos Late	193976	194454
Lipid	Fatty Acid Metabolism (Acyl Choline)	linoleoylcholine*	Pos Late	344888	340790
Lipid	Long Chain Polyunsaturated Fatty Acid (n3 and n6)	docosatrienoate (22:3n6)*	Neg	1.98353e+07	1.57032e+07
Lipid	Long Chain Polyunsaturated Fatty Acid (n3 and n6)	nisinate (24:6n3)	Neg	1.20562e+06	771832
Lipid	Dihydrosphingomyelins	sphingomyelin (d18:0/20:0, d16:0/22:0)*	Pos Late	2.56508e+06	2.21283e+06
Lipid	Sphingomyelins	sphingomyelin (d18:1/19:0, d19:1/18:0)*	Pos Late	5.09841e+06	5.49878e+06
Lipid	Sphingomyelins	sphingomyelin (d18:2/18:1)*	Pos Late	865364	844629
Lipid	Sphingomyelins	sphingomyelin (d18:2/24:2)*	Pos Late	3.02482e+06	3.22633e+06
Lipid	Sphingomyelins	sphingomyelin (d18:2/21:0, d16:2/23:0)*	Pos Late	1.04005e+06	1.07548e+06
Lipid	Sphingomyelins	sphingomyelin (d18:2/23:1)*	Pos Late	2.02856e+06	2.22003e+06
Lipid	Sphingomyelins	sphingomyelin (d18:1/25:0, d19:0/24:1, d20:1/23:0, d19:1/24:0)*	Pos Late	937043	1.17508e+06
Lipid	Sphingomyelins	sphingomyelin (d17:2/16:0, d18:2/15:0)*	Pos Late	315992	296427
Lipid	Fatty Acid Metabolism (Acyl Carnitine, Polyunsaturated)	linolenoylcarnitine (C18:3)*	Pos Late	4.30501e+07	5.12958e+07
Lipid	Fatty Acid Metabolism (Acyl Carnitine, Long Chain Saturated)	behenoylcarnitine (C22)*	Pos Late	2.11557e+06	2.37333e+06
Lipid	Fatty Acid Metabolism (Acyl Carnitine, Long Chain Saturated)	arachidoylcarnitine (C20)*	Pos Late	6.99869e+06	7.65586e+06
Lipid	Fatty Acid Metabolism (Acyl Carnitine, Long Chain Saturated)	lignoceroylcarnitine (C24)*	Pos Late	6.00434e+06	6.9296e+06
Lipid	Fatty Acid Metabolism (Acyl Carnitine, Long Chain Saturated)	cerotoylcarnitine (C26)*	Pos Late	2.62267e+06	3.14556e+06
Lipid	Fatty Acid Metabolism (Acyl Carnitine, Monounsaturated)	ximenoylcarnitine (C26:1)*	Pos Late	3.35421e+06	3.97049e+06
Lipid	Fatty Acid Metabolism (Acyl Carnitine, Polyunsaturated)	arachidonoylcarnitine (C20:4)	Pos Late	2.68921e+08	3.02918e+08
Lipid	Fatty Acid Metabolism (Acyl Carnitine, Monounsaturated)	eicosenoylcarnitine (C20:1)*	Pos Late	2.39279e+07	2.43118e+07
Lipid	Fatty Acid Metabolism (Acyl Carnitine, Polyunsaturated)	dihomo-linoleoylcarnitine (C20:2)*	Pos Late	3.98797e+07	3.93184e+07
Lipid	Fatty Acid Metabolism (Acyl Carnitine, Polyunsaturated)	dihomo-linolenoylcarnitine (C20:3n3 or 6)*	Pos Late	1.60757e+08	1.56862e+08
Lipid	Fatty Acid Metabolism (Acyl Carnitine, Monounsaturated)	erucoylcarnitine (C22:1)*	Pos Late	2.61653e+06	2.79215e+06
Lipid	Fatty Acid Metabolism (Acyl Carnitine, Long Chain Saturated)	pentadecanoylcarnitine (C15)*	Pos Late	1.44101e+07	1.77547e+07
Lipid	Fatty Acid Metabolism (Acyl Carnitine, Polyunsaturated)	docosahexaenoylcarnitine (C22:6)*	Pos Late	42240786	5.08197e+07
Lipid	Fatty Acid Metabolism (Acyl Carnitine, Monounsaturated)	nervonoylcarnitine (C24:1)*	Pos Late	3997648	4341041
Lipid	Fatty Acid Metabolism (Acyl Carnitine, Polyunsaturated)	tetracosadienoylcarnitine (C24:2)*	Pos Late	898606	949788
Lipid	Fatty Acid Metabolism (Acyl Carnitine, Polyunsaturated)	docosadienoylcarnitine (C22:2)*	Pos Late	3.3211e+06	3.45849e+06
Lipid	Fatty Acid Metabolism (Acyl Carnitine, Polyunsaturated)	docosatrienoylcarnitine (C22:3)*	Pos Late	9.41072e+06	9.71188e+06
Lipid	Fatty Acid Metabolism (Acyl Carnitine, Polyunsaturated)	adrenoylcarnitine (C22:4)*	Pos Late	2.4943e+07	2.62632e+07
Lipid	Fatty Acid Metabolism (Acyl Carnitine, Polyunsaturated)	docosapentaenoylcarnitine (C22:5n3)*	Pos Late	1.59094e+07	1.55323e+07
Lipid	Fatty Acid Metabolism (Acyl Carnitine, Polyunsaturated)	docosapentaenoylcarnitine (C22:5n6)*	Pos Late	6.20486e+06	7.38392e+06
Lipid	Sphingolipid Synthesis	hexadecasphinganine (d16:0)*	Pos Late	127807	121942
Lipid	Sphingosines	eicosanoylsphingosine (d20:1)*	Pos Late	884349	889902
Lipid	Glycosphingolipid Sulfates	3-sulfo-palmitoyl-galactosylceramide (d18:1/16:0)	Polar	96019.7	142426
Lipid	Fatty Acid Metabolism (Acyl Carnitine, Medium Chain)	2-methylhexanoylcarnitine	Pos Late	2.52179e+06	3.55918e+06
Lipid	Fatty Acid Metabolism (Acyl Carnitine, Monounsaturated)	5-dodecenoylcarnitine (C12:1)	Pos Late	1.14878e+07	1.51428e+07
Lipid	Dihydroceramides	N-palmitoyl-phytosphingosine (t18:0/16:0)	Pos Late	3.12243e+06	3.0863e+06
Lipid	Fatty Acid, Dicarboxylate	hydroxy-CMPF*	Neg	2.07838e+06	2032964
Lipid	Fatty Acid Metabolism (Acyl Carnitine, Hydroxy)	3-hydroxypalmitoylcarnitine	Pos Late	3.73358e+07	4.30381e+07
Lipid	Fatty Acid Metabolism (Acyl Carnitine, Hydroxy)	3-hydroxyoleoylcarnitine	Pos Late	1.77398e+07	2.20015e+07
Lipid	Fatty Acid, Monohydroxy	3-hydroxyoleate*	Neg	1.45203e+06	1.19723e+06
Lipid	Fatty Acid, Dicarboxylate	hexadecenedioate (C16:1-DC)*	Neg	61074	56284.3
Lipid	Fatty Acid, Dicarboxylate	octadecenedioate (C18:1-DC)	Neg	1083240	1.00178e+06
Lipid	Fatty Acid, Dicarboxylate	3-carboxy-4-methyl-5-pentyl-2-furanpropionate (3-CMPFP)**	Neg	1.0027e+06	909915
Lipid	Primary Bile Acid Metabolism	glyco-beta-muricholate**	Neg	47907.8	18868.4
Lipid	Sphingomyelins	sphingomyelin (d17:1/14:0, d16:1/15:0)*	Pos Late	934677	1089900
Lipid	Long Chain Polyunsaturated Fatty Acid (n3 and n6)	tetradecadienoate (14:2)*	Neg	2.46067e+06	2.6616e+06
Lipid	Fatty Acid, Dicarboxylate	dodecadienoate (12:2)*	Neg	252311	230217
Lipid	Androgenic Steroids	11beta-hydroxyandrosterone glucuronide	Neg	29495.1	21601.2
Lipid	Secondary Bile Acid Metabolism	deoxycholic acid glucuronide	Neg	54191.1	52329.2
Lipid	Fatty Acid Metabolism (Acyl Carnitine, Hydroxy)	3-hydroxyhexanoylcarnitine (1)	Pos Early	2.90751e+07	4.13807e+07
Lipid	Fatty Acid Metabolism (Acyl Carnitine, Hydroxy)	3-hydroxyhexanoylcarnitine (2)	Pos Early	4.71619e+06	6.89716e+06
Lipid	Sphingomyelins	hydroxypalmitoyl sphingomyelin (d18:1/16:0(OH))**	Pos Late	1.19863e+07	1.28432e+07
Lipid	Fatty Acid, Dicarboxylate	tetradecadienedioate (C14:2-DC)*	Neg	31134.5	41516.8
Lipid	Pregnenolone Steroids	pregnenetriol sulfate*	Neg	418277	378401
Lipid	Pregnenolone Steroids	pregnenetriol disulfate*	Neg	335317	292543
Lipid	Fatty Acid Metabolism (Acyl Carnitine, Monounsaturated)	undecenoylcarnitine (C11:1)	Pos Late	865047	937587
Lipid	Fatty Acid Metabolism (Acyl Carnitine, Hydroxy)	3-hydroxydecanoylcarnitine	Pos Late	1.63942e+07	2.23327e+07
Lipid	Ceramide PEs	palmitoyl-sphingosine-phosphoethanolamine (d18:1/16:0)	Pos Late	804885	770301
Lipid	Glycosyl PE	1-stearoyl-2-arachidonoyl-glycosyl-GPE (18:0/20:4)**	Pos Late	220065	238781
Lipid	Fatty Acid Metabolism (Acyl Carnitine, Medium Chain)	cis-3,4-methyleneheptanoylcarnitine	Pos Late	7.16572e+06	9.21972e+06
Lipid	Sphingolipid Synthesis	1-deoxysphingosine (m18:1)	Pos Late	2.1524e+06	1.88696e+06
Lipid	Fatty Acid Metabolism (Acyl Carnitine, Hydroxy)	3-hydroxyoctanoylcarnitine (1)	Pos Early	12087853	1.68308e+07
Lipid	Fatty Acid Metabolism (Acyl Carnitine, Hydroxy)	3-hydroxyoctanoylcarnitine (2)	Pos Early	4.80509e+06	6.3524e+06
Lipid	Corticosteroids	tetrahydrocortisol glucuronide	Neg	25856.4	17622
Nucleotide	Purine Metabolism, Adenine containing	adenosine-2',3'-cyclic monophosphate	Neg	23480	22589.9
Nucleotide	Pyrimidine Metabolism, Cytidine containing	cytidine 2',3'-cyclic monophosphate	Neg	535539	685419
Nucleotide	Pyrimidine Metabolism, Uracil containing	uridine-2',3'-cyclic monophosphate	Neg	365731	402287
Nucleotide	Purine Metabolism, (Hypo)Xanthine/Inosine containing	hypoxanthine	Neg	2.35081e+08	253232722
Nucleotide	Purine Metabolism, Guanine containing	guanine	Pos Early	6.16274e+06	4067108
Nucleotide	Purine Metabolism, Adenine containing	adenosine 3',5'-cyclic monophosphate (cAMP)	Neg	927412	1.05324e+06
Nucleotide	Purine Metabolism, Adenine containing	adenosine 5'-diphosphate (ADP)	Polar	2.00995e+06	2139518
Nucleotide	Purine Metabolism, Adenine containing	adenosine 5'-monophosphate (AMP)	Pos Early	4.09465e+07	4.96672e+07
Nucleotide	Purine Metabolism, Adenine containing	adenosine 5'-triphosphate (ATP)	Neg	1502501	1.63294e+06
Nucleotide	Purine Metabolism, Adenine containing	N6-methyladenosine	Pos Early	534707	401355
Nucleotide	Purine Metabolism, (Hypo)Xanthine/Inosine containing	AICA ribonucleotide	Pos Early	226598	242033
Nucleotide	Pyrimidine Metabolism, Uracil containing	beta-alanine	Pos Early	4.88994e+07	4.18312e+07
Nucleotide	Pyrimidine Metabolism, Cytidine containing	cytidine diphosphate	Neg	891505	534839
Nucleotide	Pyrimidine Metabolism, Cytidine containing	cytidine triphosphate	Neg	715317	433692
Nucleotide	Pyrimidine Metabolism, Cytidine containing	cytidine 5'-monophosphate (5'-CMP)	Pos Early	3.5492e+07	3.41091e+07
Nucleotide	Purine Metabolism, Guanine containing	guanosine 5'-triphosphate	Neg	257561	239441
Nucleotide	Purine Metabolism, Guanine containing	guanosine 5'-monophosphate (5'-GMP)	Pos Early	6.09119e+06	6.54028e+06
Nucleotide	Purine Metabolism, Guanine containing	2'-deoxyguanosine	Neg	141301	142718
Nucleotide	Purine Metabolism, (Hypo)Xanthine/Inosine containing	inosine	Neg	3.99657e+08	4.41123e+08
Nucleotide	Purine Metabolism, (Hypo)Xanthine/Inosine containing	inosine 5'-monophosphate (IMP)	Pos Early	1.77603e+06	1.92597e+06
Nucleotide	Pyrimidine Metabolism, Orotate containing	orotate	Polar	1.79822e+06	2.14772e+06
Nucleotide	Pyrimidine Metabolism, Uracil containing	uridine	Neg	5.61854e+08	5.89505e+08
Nucleotide	Pyrimidine Metabolism, Uracil containing	2'-deoxyuridine	Neg	1.64141e+06	1.60856e+06
Nucleotide	Purine Metabolism, Adenine containing	adenosine	Pos Early	1.36332e+08	1.4022e+08
Nucleotide	Pyrimidine Metabolism, Uracil containing	pseudouridine	Neg	4.93811e+06	4.89949e+06
Nucleotide	Pyrimidine Metabolism, Uracil containing	uracil	Polar	2.16244e+07	2.4095e+07
Nucleotide	Pyrimidine Metabolism, Cytidine containing	cytidine	Pos Early	2.32653e+08	1.82458e+08
Nucleotide	Pyrimidine Metabolism, Uracil containing	uridine 5'-monophosphate (UMP)	Polar	2162701	1.53757e+06
Nucleotide	Pyrimidine Metabolism, Uracil containing	uridine 5'-diphosphate (UDP)	Neg	2.44822e+06	1.90385e+06
Nucleotide	Pyrimidine Metabolism, Uracil containing	uridine 5'-triphosphate (UTP)	Neg	2.58597e+06	1997045
Nucleotide	Pyrimidine Metabolism, Thymine containing	thymidine	Neg	194860	144825
Nucleotide	Purine Metabolism, Adenine containing	adenine	Pos Early	2.36531e+07	1.80378e+07
Nucleotide	Pyrimidine Metabolism, Cytidine containing	cytosine	Pos Early	917303	722660
Nucleotide	Pyrimidine Metabolism, Thymine containing	thymine	Neg	315811	160995
Nucleotide	Pyrimidine Metabolism, Orotate containing	dihydroorotate	Polar	77020	104701
Nucleotide	Purine Metabolism, (Hypo)Xanthine/Inosine containing	allantoin	Polar	351069	333087
Nucleotide	Purine Metabolism, (Hypo)Xanthine/Inosine containing	xanthine	Neg	1.72516e+08	1.87138e+08
Nucleotide	Pyrimidine Metabolism, Uracil containing	3-ureidopropionate	Pos Early	542459	511780
Nucleotide	Purine Metabolism, Guanine containing	guanosine	Neg	4.96122e+07	5.17252e+07
Nucleotide	Pyrimidine Metabolism, Thymine containing	3-aminoisobutyrate	Pos Early	1.76974e+07	2.27745e+07
Nucleotide	Purine Metabolism, (Hypo)Xanthine/Inosine containing	urate	Neg	3.84497e+07	3.78391e+07
Nucleotide	Purine Metabolism, Adenine containing	adenosine 3',5'-diphosphate	Neg	807294	778708
Nucleotide	Purine Metabolism, Adenine containing	N1-methyladenosine	Pos Early	1.3381e+07	1.11647e+07
Nucleotide	Pyrimidine Metabolism, Cytidine containing	2'-deoxycytidine	Pos Early	1.26808e+06	1.08371e+06
Nucleotide	Purine Metabolism, (Hypo)Xanthine/Inosine containing	2'-deoxyinosine	Neg	495504	447595
Nucleotide	Purine Metabolism, (Hypo)Xanthine/Inosine containing	xanthosine	Neg	2.16525e+06	2.97412e+06
Nucleotide	Pyrimidine Metabolism, Cytidine containing	5-methylcytidine	Pos Early	377121	369098
Nucleotide	Purine Metabolism, (Hypo)Xanthine/Inosine containing	N1-methylinosine	Pos Early	449919	380432
Nucleotide	Purine Metabolism, Guanine containing	N2,N2-dimethylguanosine	Pos Early	691628	857214
Nucleotide	Pyrimidine Metabolism, Cytidine containing	N4-acetylcytidine	Pos Early	248836	262392
Nucleotide	Purine Metabolism, Adenine containing	N6-carbamoylthreonyladenosine	Neg	244745	286212
Nucleotide	Pyrimidine Metabolism, Orotate containing	orotidine	Polar	322312	426408
Nucleotide	Pyrimidine Metabolism, Uracil containing	5,6-dihydrouridine	Neg	1.53166e+06	1.60868e+06
Nucleotide	Pyrimidine Metabolism, Uracil containing	3-(3-amino-3-carboxypropyl)uridine*	Neg	194347	225477
Nucleotide	Pyrimidine Metabolism, Uracil containing	5-methyluridine (ribothymidine)	Neg	588223	699642
Nucleotide	Purine Metabolism, Adenine containing	adenosine 3'-monophosphate (3'-AMP)	Neg	118102	125511
Nucleotide	Purine Metabolism, Guanine containing	7-methylguanine	Pos Early	4.62854e+06	3849649
Nucleotide	Pyrimidine Metabolism, Cytidine containing	3-methylcytidine	Pos Early	2.28867e+06	2.16241e+06
Nucleotide	Purine Metabolism, Guanine containing	N2-methylguanosine	Neg	197281	279413
Nucleotide	Purine Metabolism, Adenine containing	N6-succinyladenosine	Neg	714143	846706
Nucleotide	Purine Metabolism, Adenine containing	adenosine 2'-monophosphate (2'-AMP)	Neg	1.30069e+06	968081
Nucleotide	Purine and Pyrimidine Metabolism	methylphosphate	Pos Early	1.90147e+08	2.03421e+08
Nucleotide	Pyrimidine Metabolism, Uracil containing	N-acetyl-beta-alanine	Polar	1.45503e+06	1.27911e+06
Nucleotide	Purine Metabolism, (Hypo)Xanthine/Inosine containing	uric acid ribonucleoside*	Neg	136376	152188
Nucleotide	Purine Metabolism, Guanine containing	guanosine 2'-monophosphate (2'-GMP)*	Neg	76983.6	0
Nucleotide	Dinucleotide	(3'-5')-guanylyluridine	Neg	66774.8	89992
Nucleotide	Dinucleotide	(3'-5')-uridylyluridine	Neg	65509.8	70857.8
Nucleotide	Dinucleotide	(3'-5')-uridylyladenosine	Neg	26472.3	24824.1
Nucleotide	Dinucleotide	(3'-5')-adenylyluridine	Neg	108074	156107
Nucleotide	Dinucleotide	(3'-5')-adenylylcytidine	Neg	46808.4	78584.4
Nucleotide	Pyrimidine Metabolism, Cytidine containing	2'-O-methylcytidine	Pos Early	1.87138e+06	2.12303e+06
Nucleotide	Pyrimidine Metabolism, Uracil containing	2'-O-methyluridine	Neg	162260	99197.7
Nucleotide	Dinucleotide	(3'-5')-adenylyladenosine*	Neg	35132.7	39880.8
Nucleotide	Dinucleotide	(3'-5')-adenylylguanosine*	Neg	48839.4	51409.4
Nucleotide	Dinucleotide	(3'-5')-cytidylyluridine*	Neg	55286.6	69780.6
Nucleotide	Purine Metabolism, Guanine containing	queuine	Pos Early	470282	549680
Partially Characterized Molecules	Partially Characterized Molecules	glutamine_degradant*	Pos Early	44756950	5.63042e+07
Partially Characterized Molecules	Partially Characterized Molecules	glucuronide of C10H18O2 (1)*	Neg	19042.8	73350.5
Partially Characterized Molecules	Partially Characterized Molecules	glucuronide of C10H18O2 (7)*	Neg	83532.2	203212
Partially Characterized Molecules	Partially Characterized Molecules	glucuronide of C10H18O2 (8)*	Neg	28241.1	50749.4
Partially Characterized Molecules	Partially Characterized Molecules	metabolonic lactone sulfate	Neg	84976.5	47332.9
Partially Characterized Molecules	Partially Characterized Molecules	bilirubin degradation product, C17H18N2O4 (1)**	Neg	102585	60550.7
Partially Characterized Molecules	Partially Characterized Molecules	bilirubin degradation product, C17H18N2O4 (2)**	Neg	305782	204372
Partially Characterized Molecules	Partially Characterized Molecules	bilirubin degradation product, C17H18N2O4 (3)**	Neg	209800	153074
Peptide	Gamma-glutamyl Amino Acid	gamma-glutamylglutamate	Pos Early	1.06594e+08	1.26887e+08
Peptide	Gamma-glutamyl Amino Acid	gamma-glutamylcysteine	Pos Early	4.5413e+06	5.61727e+06
Peptide	Gamma-glutamyl Amino Acid	gamma-glutamyltyrosine	Neg	192317	217999
Peptide	Gamma-glutamyl Amino Acid	gamma-glutamylglutamine	Pos Early	9.18295e+07	1.04861e+08
Peptide	Gamma-glutamyl Amino Acid	gamma-glutamylhistidine	Pos Early	2.03186e+06	2.32634e+06
Peptide	Gamma-glutamyl Amino Acid	gamma-glutamylleucine	Pos Early	2.39207e+06	2.46109e+06
Peptide	Dipeptide	glycylvaline	Pos Early	812584	683465
Peptide	Gamma-glutamyl Amino Acid	gamma-glutamylphenylalanine	Pos Early	833134	908643
Peptide	Dipeptide	threonylphenylalanine	Pos Early	179441	322999
Peptide	Dipeptide	glycylleucine	Pos Early	2.98758e+06	2.73532e+06
Peptide	Gamma-glutamyl Amino Acid	gamma-glutamyl-epsilon-lysine	Pos Early	1.08455e+07	8.21438e+06
Peptide	Gamma-glutamyl Amino Acid	gamma-glutamylglycine	Pos Early	1.14288e+07	1.39092e+07
Peptide	Gamma-glutamyl Amino Acid	gamma-glutamyltryptophan	Neg	31389.7	15784.6
Peptide	Gamma-glutamyl Amino Acid	gamma-glutamylmethionine	Pos Early	5.4732e+06	5.90145e+06
Peptide	Gamma-glutamyl Amino Acid	gamma-glutamylthreonine	Pos Early	1.92377e+06	2.18371e+06
Peptide	Acetylated Peptides	phenylacetylglutamine	Neg	2.37449e+06	2.25324e+06
Peptide	Gamma-glutamyl Amino Acid	gamma-glutamylisoleucine*	Pos Early	558576	547504
Peptide	Gamma-glutamyl Amino Acid	gamma-glutamylalanine	Pos Early	4.7449e+06	4.62601e+06
Peptide	Dipeptide	isoleucylglycine	Neg	85704.8	47259.7
Peptide	Dipeptide	leucylglutamine*	Pos Early	2.65474e+06	3.22903e+06
Peptide	Dipeptide	leucylglycine	Pos Early	2.8332e+06	3.48615e+06
Peptide	Dipeptide	valylleucine	Pos Early	1.42818e+06	3143831
Peptide	Dipeptide	phenylalanylglycine	Pos Early	3504803	3.15878e+06
Peptide	Dipeptide	phenylalanylalanine	Pos Early	1.0107e+06	1.22054e+06
Peptide	Dipeptide	tyrosylglycine	Neg	464134	329371
Peptide	Dipeptide	valylglycine	Neg	628138	259060
Peptide	Dipeptide	prolylglycine	Pos Early	1.28307e+07	1.07798e+07
Peptide	Acetylated Peptides	phenylacetylcarnitine	Pos Early	1.03264e+06	1.41868e+06
Peptide	Gamma-glutamyl Amino Acid	gamma-glutamylserine	Pos Early	4.95049e+06	5.03892e+06
Peptide	Gamma-glutamyl Amino Acid	gamma-glutamyl-alpha-lysine	Pos Early	4.31556e+06	5.05039e+06
Peptide	Gamma-glutamyl Amino Acid	gamma-glutamylcitrulline*	Pos Early	638286	753263
Peptide	Dipeptide Derivative	leucylhydroxyproline*	Pos Early	4.27145e+06	5.26508e+06
Peptide	Dipeptide Derivative	isoleucylhydroxyproline*	Pos Early	2.95517e+06	3.16662e+06
Peptide	Modified Peptides	N,N-dimethyl-pro-pro	Pos Early	5.16757e+07	5.87211e+07
Xenobiotics	Food Component/Plant	gluconate	Polar	5.19808e+06	5.63411e+06
Xenobiotics	Drug - Topical Agents	salicylate	Polar	1.08744e+06	811461
Xenobiotics	Tobacco Metabolite	cotinine	Pos Early	971968	2.10997e+06
Xenobiotics	Xanthine Metabolism	caffeine	Pos Early	3.19419e+07	2.78422e+07
Xenobiotics	Drug - Analgesics, Anesthetics	4-acetamidophenol	Neg	392405	749054
Xenobiotics	Drug - Analgesics, Anesthetics	ibuprofen	Neg	528189	83687.6
Xenobiotics	Benzoate Metabolism	2-hydroxyhippurate (salicylurate)	Neg	131040	38508.7
Xenobiotics	Drug - Analgesics, Anesthetics	3-(N-acetyl-L-cystein-S-yl) acetaminophen	Neg	42011.6	57622.5
Xenobiotics	Drug - Analgesics, Anesthetics	4-acetaminophen sulfate	Neg	1.72611e+06	2.69197e+06
Xenobiotics	Benzoate Metabolism	benzoate	Neg	5.68413e+06	5.09595e+06
Xenobiotics	Benzoate Metabolism	hippurate	Neg	5.35749e+06	3893696
Xenobiotics	Drug - Analgesics, Anesthetics	4-acetamidophenylglucuronide	Neg	732045	669862
Xenobiotics	Xanthine Metabolism	theophylline	Neg	1.68793e+06	1.28783e+06
Xenobiotics	Food Component/Plant	quinate	Polar	3.665e+06	2.41521e+06
Xenobiotics	Xanthine Metabolism	theobromine	Pos Early	1.13421e+07	1.11072e+07
Xenobiotics	Xanthine Metabolism	paraxanthine	Neg	587890	328222
Xenobiotics	Benzoate Metabolism	4-acetylphenol sulfate	Neg	29345	22113.6
Xenobiotics	Food Component/Plant	tartronate (hydroxymalonate)	Neg	1.63094e+06	1.73436e+06
Xenobiotics	Food Component/Plant	erythritol	Polar	251782	263680
Xenobiotics	Chemical	bicine	Pos Early	1.98128e+07	2.0332e+07
Xenobiotics	Food Component/Plant	saccharin	Neg	330378	31869.7
Xenobiotics	Chemical	triethanolamine	Pos Early	2.18363e+07	1.39209e+07
Xenobiotics	Food Component/Plant	N-(2-furoyl)glycine	Neg	229140	163829
Xenobiotics	Xanthine Metabolism	3-methylxanthine	Neg	786126	658189
Xenobiotics	Food Component/Plant	piperine	Pos Late	3.41441e+06	3.11772e+06
Xenobiotics	Food Component/Plant	stachydrine	Pos Early	3.03958e+08	3.83136e+08
Xenobiotics	Benzoate Metabolism	p-cresol sulfate	Neg	5.14824e+07	5.48521e+07
Xenobiotics	Xanthine Metabolism	7-methylxanthine	Pos Early	889959	833094
Xenobiotics	Xanthine Metabolism	1,3,7-trimethylurate	Neg	67501.1	46305.8
Xenobiotics	Xanthine Metabolism	1,7-dimethylurate	Neg	215840	190064
Xenobiotics	Xanthine Metabolism	1-methylurate	Neg	558745	373368
Xenobiotics	Xanthine Metabolism	5-acetylamino-6-amino-3-methyluracil	Polar	195942	119531
Xenobiotics	Xanthine Metabolism	1-methylxanthine	Neg	362457	177207
Xenobiotics	Food Component/Plant	beta-guanidinopropanoate	Pos Early	1.4914e+07	2.19374e+07
Xenobiotics	Benzoate Metabolism	4-hydroxyhippurate	Neg	58330.8	34236.2
Xenobiotics	Food Component/Plant	homostachydrine*	Pos Early	9.65054e+06	1.28356e+07
Xenobiotics	Benzoate Metabolism	catechol sulfate	Neg	4.10733e+06	3.29437e+06
Xenobiotics	Benzoate Metabolism	3-(3-hydroxyphenyl)propionate	Neg	111403	66467.1
Xenobiotics	Benzoate Metabolism	4-vinylphenol sulfate	Neg	452209	1.31568e+06
Xenobiotics	Benzoate Metabolism	4-ethylphenylsulfate	Neg	283946	793619
Xenobiotics	Food Component/Plant	thymol sulfate	Neg	238582	82144.2
Xenobiotics	Food Component/Plant	pyrraline	Neg	234373	253627
Xenobiotics	Drug - Analgesics, Anesthetics	2-hydroxyacetaminophen sulfate*	Neg	206666	693103
Xenobiotics	Drug - Analgesics, Anesthetics	2-methoxyacetaminophen sulfate*	Neg	50383.9	154201
Xenobiotics	Drug - Analgesics, Anesthetics	2-methoxyacetaminophen glucuronide*	Neg	22167.7	50403.6
Xenobiotics	Drug - Analgesics, Anesthetics	3-(cystein-S-yl)acetaminophen*	Pos Early	179246	260366
Xenobiotics	Benzoate Metabolism	o-cresol sulfate	Neg	32983.4	40095.4
Xenobiotics	Food Component/Plant	4-allylphenol sulfate	Neg	142516	84965.2
Xenobiotics	Benzoate Metabolism	3-hydroxyhippurate	Neg	212402	144768
Xenobiotics	Food Component/Plant	betonicine	Pos Early	753905	7.63809e+06
Xenobiotics	Food Component/Plant	ergothioneine	Pos Early	7.11088e+07	1.07666e+08
Xenobiotics	Xanthine Metabolism	7-methylurate	Neg	356551	274696
Xenobiotics	Drug - Other	S-carboxymethyl-L-cysteine	Pos Early	406792	461172
Xenobiotics	Drug - Analgesics, Anesthetics	ibuprofen acyl glucuronide	Neg	179839	20942.7
Xenobiotics	Food Component/Plant	2,3-dihydroxyisovalerate	Polar	212699	214035
Xenobiotics	Chemical	sulfate*	Neg	2.17953e+07	1.91813e+07
Xenobiotics	Tobacco Metabolite	hydroxycotinine	Pos Early	141446	307318
Xenobiotics	Drug - Respiratory	pseudoephedrine	Pos Early	4.66254e+06	0
Xenobiotics	Food Component/Plant	solanidine	Pos Late	358388	332986
Xenobiotics	Food Component/Plant	mannonate*	Polar	3.30883e+06	2.64117e+06
Xenobiotics	Food Component/Plant	3-hydroxyindolin-2-one	Pos Early	407544	420718
Xenobiotics	Food Component/Plant	histidine betaine (hercynine)*	Pos Early	614672	339402
Xenobiotics	Benzoate Metabolism	4-methylcatechol sulfate	Neg	1.88669e+06	1.48953e+06
Xenobiotics	Benzoate Metabolism	3-methyl catechol sulfate (1)	Neg	335254	267678
Xenobiotics	Drug - Analgesics, Anesthetics	2-hydroxyibuprofen	Neg	83413.8	27455.2
Xenobiotics	Drug - Analgesics, Anesthetics	carboxyibuprofen	Pos Late	632842	101180
Xenobiotics	Benzoate Metabolism	guaiacol sulfate	Neg	554695	401318
Xenobiotics	Chemical	dimethyl sulfone	Pos Early	213447	231911
Xenobiotics	Food Component/Plant	2-piperidinone	Pos Early	4.91555e+06	7.85776e+06
Xenobiotics	Food Component/Plant	2-aminophenol sulfate	Neg	238649	156398
Xenobiotics	Food Component/Plant	S-allylcysteine	Pos Early	306631	405540
Xenobiotics	Chemical	O-sulfo-L-tyrosine	Neg	660522	671859
Xenobiotics	Food Component/Plant	ferulic acid 4-sulfate	Neg	81139.9	42019.9
Xenobiotics	Food Component/Plant	methyl glucopyranoside (alpha + beta)	Neg	2.8784e+06	2.92386e+06
Xenobiotics	Food Component/Plant	2-keto-3-deoxy-gluconate	Polar	806371	689588
Xenobiotics	Chemical	3-hydroxypyridine sulfate	Neg	1.839e+06	1.33082e+06
Xenobiotics	Benzoate Metabolism	methyl-4-hydroxybenzoate sulfate	Neg	679112	223778
Xenobiotics	Food Component/Plant	4-vinylguaiacol sulfate	Neg	100694	108368
Xenobiotics	Food Component/Plant	eugenol sulfate	Neg	15755.4	79011.1
Xenobiotics	Food Component/Plant	acesulfame	Polar	400460	554237
Xenobiotics	Chemical	6-hydroxyindole sulfate	Neg	122247	130374
Xenobiotics	Benzoate Metabolism	propyl 4-hydroxybenzoate sulfate	Neg	57497	36578.2
Xenobiotics	Chemical	1,2,3-benzenetriol sulfate (2)	Neg	805971	577501
Xenobiotics	Benzoate Metabolism	3-methoxycatechol sulfate (1)	Neg	246823	130115
Xenobiotics	Drug - Antibiotic	azithromycin	Pos Late	828037	1.82355e+06
Xenobiotics	Chemical	thioproline	Pos Early	8.17845e+08	1.03622e+09
Xenobiotics	Chemical	perfluorooctanesulfonate (PFOS)	Polar	54257.9	34966.3
Xenobiotics	Drug - Neurological	levetiracetam	Pos Early	0	2.74857e+06
Xenobiotics	Drug - Psychoactive	THC carboxylic acid	Neg	0	60343.2
Xenobiotics	Drug - Psychoactive	THC carboxylic acid glucuronide	Neg	0	188935
Xenobiotics	Food Component/Plant	3-hydroxystachydrine*	Pos Early	8.9852e+06	1.14852e+07
Xenobiotics	Food Component/Plant	3-formylindole	Pos Early	3.26114e+06	2.81666e+06
Xenobiotics	Food Component/Plant	ethyl beta-glucopyranoside	Neg	470095	354898
Xenobiotics	Chemical	2-naphthol sulfate	Neg	140313	122410
Xenobiotics	Benzoate Metabolism	4-ethylcatechol sulfate	Neg	414783	424764
Xenobiotics	Benzoate Metabolism	4-allylcatechol sulfate	Neg	36842.7	86269.1
Xenobiotics	Drug - Analgesics, Anesthetics	3-(methylthio)acetaminophen sulfate*	Neg	48844.4	382997
Xenobiotics	Drug - Topical Agents	2,6-dihydroxybenzoic acid	Polar	803127	563790
Xenobiotics	Drug - Antibiotic	trimethoprim	Pos Early	2.10354e+06	0
Xenobiotics	Benzoate Metabolism	4-vinylcatechol sulfate	Neg	364181	891017
Xenobiotics	Food Component/Plant	(S)-a-amino-omega-caprolactam	Pos Early	5.78394e+06	4.96796e+06
Xenobiotics	Chemical	4-chlorobenzoic acid	Neg	530925	503139
Xenobiotics	Drug - Psychoactive	diazepam	Pos Late	0	248286
Xenobiotics	Chemical	2,4-di-tert-butylphenol	Neg	3.76217e+07	3.36462e+07
