# Supplementary material for: Endometrial whole metabolome profile at the receptive phase: influence of Mediterranean Diet and infertility
Source: Front Endocrinol (Lausanne). 2023 Apr 19;14:1120988. doi: 10.3389/fendo.2023.1120988 (PMC10155813; doi:10.3389/fendo.2023.1120988)
Supplement: Supplementary Table 3 — Statistical differences in metabolites between groups based on Mediterranean Diet (MD) adherence (i.e., high and low MD adherence). [file Table_3.xlsx]

## Sheet: Sheet 1
Super Pathway	Sub Pathway	Metabolite	Std_estimate	Std_error	L.CI	U.CI	p_value	p_corrected
Amino Acid	Histidine Metabolism	1-ribosyl-imidazoleacetate*	0.484	0.168	0.281	0.961	0.001	0.919
Xenobiotics	Food Component/Plant	thymol sulfate	0.444	0.359	0.433	1.884	0.002	0.919
Amino Acid	Tyrosine Metabolism	thyroxine	0.405	0.14	0.115	0.681	0.007	0.982
Amino Acid	Leucine, Isoleucine and Valine Metabolism	2-methylbutyrylcarnitine (C5)	-0.362	0.229	-1.041	-0.116	0.015	0.982
Amino Acid	Leucine, Isoleucine and Valine Metabolism	isovalerylcarnitine (C5)	-0.33	0.31	-1.323	-0.072	0.03	0.982
Amino Acid	Glutamate Metabolism	N-methyl-GABA	-0.328	0.3	-1.272	-0.058	0.032	0.982
Amino Acid	Leucine, Isoleucine and Valine Metabolism	isobutyrylcarnitine (C4)	-0.316	0.298	-1.249	-0.047	0.035	0.982
Amino Acid	Histidine Metabolism	imidazole propionate	-0.319	0.189	-0.794	-0.031	0.035	0.982
Amino Acid	Creatine Metabolism	guanidinoacetate	-0.308	0.134	-0.553	-0.01	0.042	0.982
Amino Acid	Methionine, Cysteine, SAM and Taurine Metabolism	5-methylthioribose**	0.303	0.088	0.003	0.357	0.047	0.982
Amino Acid	Methionine, Cysteine, SAM and Taurine Metabolism	3-sulfo-L-alanine	0.298	0.199	0	0.802	0.05	0.982
Amino Acid	Leucine, Isoleucine and Valine Metabolism	beta-hydroxyisovaleroylcarnitine	-0.293	0.19	-0.762	0.004	0.052	0.982
Amino Acid	Glutamate Metabolism	beta-citrylglutamate	-0.301	0.105	-0.42	0.002	0.052	0.982
Amino Acid	Guanidino and Acetamido Metabolism	4-guanidinobutanoate	-0.289	0.229	-0.913	0.013	0.056	0.982
Amino Acid	Urea cycle; Arginine and Proline Metabolism	ornithine	-0.279	0.121	-0.48	0.009	0.058	0.982
Amino Acid	Polyamine Metabolism	spermidine	-0.287	0.139	-0.55	0.012	0.06	0.982
Amino Acid	Urea cycle; Arginine and Proline Metabolism	argininate*	-0.271	0.28	-1.1	0.032	0.064	0.982
Amino Acid	Leucine, Isoleucine and Valine Metabolism	tiglylcarnitine (C5:1-DC)	-0.269	0.202	-0.781	0.036	0.073	0.982
Amino Acid	Glutamate Metabolism	N-acetyl-aspartyl-glutamate (NAAG)	-0.266	0.118	-0.452	0.022	0.075	0.982
Amino Acid	Polyamine Metabolism	4-acetamidobutanoate	-0.268	0.182	-0.699	0.037	0.077	0.982
Amino Acid	Tyrosine Metabolism	3-(4-hydroxyphenyl)lactate	0.261	0.11	-0.028	0.415	0.084	0.982
Amino Acid	Glycine, Serine and Threonine Metabolism	betaine	-0.258	0.173	-0.65	0.047	0.088	0.982
Amino Acid	Methionine, Cysteine, SAM and Taurine Metabolism	N-acetylmethionine sulfoxide	0.261	0.172	-0.046	0.647	0.088	0.982
Amino Acid	Glutathione Metabolism	2-hydroxybutyrate/2-hydroxyisobutyrate	0.258	0.132	-0.037	0.497	0.089	0.982
Amino Acid	Glutathione Metabolism	CoA-glutathione*	-0.255	0.239	-0.886	0.078	0.098	0.982
Amino Acid	Lysine Metabolism	N,N,N-trimethyl-5-aminovalerate	-0.246	0.148	-0.546	0.05	0.101	0.982
Amino Acid	Glycine, Serine and Threonine Metabolism	N-acetylglycine	0.242	0.176	-0.062	0.65	0.103	0.982
Amino Acid	Polyamine Metabolism	acisoga	-0.25	0.156	-0.571	0.06	0.11	0.982
Amino Acid	Tryptophan Metabolism	picolinate	-0.224	0.205	-0.738	0.089	0.12	0.982
Amino Acid	Alanine and Aspartate Metabolism	aspartate	-0.236	0.12	-0.428	0.056	0.128	0.982
Amino Acid	Histidine Metabolism	1-methyl-5-imidazoleacetate	0.232	0.224	-0.11	0.794	0.134	0.982
Amino Acid	Glutamate Metabolism	glutamate	-0.225	0.061	-0.216	0.031	0.138	0.982
Amino Acid	Tryptophan Metabolism	tryptophan	0.228	0.399	-0.213	1.399	0.145	0.982
Amino Acid	Polyamine Metabolism	spermine	-0.216	0.264	-0.92	0.148	0.152	0.982
Amino Acid	Tyrosine Metabolism	3-methoxytyrosine	-0.216	0.086	-0.296	0.052	0.164	0.982
Amino Acid	Urea cycle; Arginine and Proline Metabolism	N,N,N-trimethyl-alanylproline betaine (TMAP)	-0.208	0.054	-0.184	0.034	0.172	0.982
Amino Acid	Methionine, Cysteine, SAM and Taurine Metabolism	2,3-dihydroxy-5-methylthio-4-pentenoate (DMTPA)*	-0.21	0.085	-0.289	0.055	0.178	0.982
Amino Acid	Methionine, Cysteine, SAM and Taurine Metabolism	N-acetyltaurine	0.205	0.104	-0.069	0.351	0.183	0.982
Amino Acid	Polyamine Metabolism	putrescine	-0.201	0.176	-0.594	0.118	0.184	0.982
Amino Acid	Urea cycle; Arginine and Proline Metabolism	N-acetylarginine	-0.2	0.113	-0.379	0.078	0.191	0.982
Amino Acid	Methionine, Cysteine, SAM and Taurine Metabolism	taurine	-0.198	0.111	-0.371	0.08	0.199	0.982
Amino Acid	Tryptophan Metabolism	indolelactate	0.196	0.129	-0.094	0.426	0.204	0.982
Amino Acid	Tyrosine Metabolism	N-formylphenylalanine	0.186	0.24	-0.181	0.79	0.212	0.982
Amino Acid	Urea cycle; Arginine and Proline Metabolism	homoarginine	-0.176	0.18	-0.59	0.136	0.214	0.982
Amino Acid	Methionine, Cysteine, SAM and Taurine Metabolism	homocysteine	-0.184	0.22	-0.707	0.181	0.238	0.982
Amino Acid	Glycine, Serine and Threonine Metabolism	glycine	-0.18	0.087	-0.277	0.073	0.248	0.982
Amino Acid	Leucine, Isoleucine and Valine Metabolism	4-methyl-2-oxopentanoate	0.179	0.272	-0.231	0.868	0.248	0.982
Amino Acid	Glutamate Metabolism	S-1-pyrroline-5-carboxylate	0.168	0.182	-0.156	0.58	0.252	0.982
Amino Acid	Tryptophan Metabolism	xanthurenate	0.175	0.274	-0.244	0.862	0.266	0.982
Amino Acid	Leucine, Isoleucine and Valine Metabolism	methylsuccinate	0.171	0.167	-0.149	0.525	0.267	0.982
Amino Acid	Urea cycle; Arginine and Proline Metabolism	homocitrulline	0.17	0.292	-0.265	0.913	0.273	0.982
Amino Acid	Histidine Metabolism	formiminoglutamate	0.16	0.112	-0.103	0.348	0.279	0.982
Amino Acid	Glutathione Metabolism	5-oxoproline	-0.161	0.145	-0.452	0.134	0.28	0.982
Amino Acid	Phenylalanine Metabolism	phenethylamine	0.16	0.259	-0.241	0.805	0.282	0.982
Amino Acid	Glutathione Metabolism	cysteine-glutathione disulfide	-0.159	0.38	-1.18	0.354	0.283	0.982
Amino Acid	Tyrosine Metabolism	p-cresol glucuronide*	0.163	0.247	-0.231	0.766	0.285	0.982
Amino Acid	Leucine, Isoleucine and Valine Metabolism	3-methyl-2-oxobutyrate	0.159	0.215	-0.214	0.654	0.312	0.982
Amino Acid	Lysine Metabolism	glutarylcarnitine (C5-DC)	-0.154	0.251	-0.764	0.251	0.313	0.982
Amino Acid	Phenylalanine Metabolism	phenyllactate (PLA)	0.154	0.184	-0.184	0.558	0.315	0.982
Amino Acid	Urea cycle; Arginine and Proline Metabolism	N-delta-acetylornithine	0.144	0.241	-0.244	0.729	0.32	0.982
Amino Acid	Glutathione Metabolism	3'-dephospho-CoA-glutathione*	-0.146	0.31	-0.937	0.314	0.32	0.982
Amino Acid	Creatine Metabolism	creatine phosphate	-0.148	0.242	-0.724	0.252	0.335	0.982
Amino Acid	Glutathione Metabolism	glutathione, reduced (GSH)	-0.145	0.502	-1.493	0.536	0.347	0.982
Amino Acid	Leucine, Isoleucine and Valine Metabolism	3-methyl-2-oxovalerate	0.141	0.241	-0.265	0.708	0.363	0.982
Amino Acid	Glycine, Serine and Threonine Metabolism	N-acetylserine	0.141	0.095	-0.106	0.278	0.371	0.982
Amino Acid	Lysine Metabolism	N6-acetyllysine	0.134	0.127	-0.142	0.369	0.374	0.982
Amino Acid	Methionine, Cysteine, SAM and Taurine Metabolism	S-adenosylhomocysteine (SAH)	-0.138	0.125	-0.363	0.141	0.379	0.982
Amino Acid	Methionine, Cysteine, SAM and Taurine Metabolism	S-adenosylmethionine (SAM)	-0.136	0.16	-0.463	0.182	0.385	0.982
Amino Acid	Phenylalanine Metabolism	N-acetylphenylalanine	0.134	0.117	-0.136	0.337	0.396	0.982
Amino Acid	Creatine Metabolism	creatine	-0.132	0.073	-0.209	0.085	0.402	0.982
Amino Acid	Tryptophan Metabolism	C-glycosyltryptophan	-0.132	0.082	-0.235	0.096	0.402	0.982
Amino Acid	Leucine, Isoleucine and Valine Metabolism	alpha-hydroxyisocaproate	0.128	0.32	-0.378	0.913	0.407	0.982
Amino Acid	Lysine Metabolism	cadaverine	0.128	0.281	-0.335	0.802	0.412	0.982
Amino Acid	Tyrosine Metabolism	4-hydroxyphenylpyruvate	0.128	0.187	-0.223	0.532	0.413	0.982
Amino Acid	Glutathione Metabolism	cysteinylglycine	-0.12	0.272	-0.774	0.325	0.414	0.982
Amino Acid	Lysine Metabolism	hydroxy-N6,N6,N6-trimethyllysine*	-0.12	0.151	-0.424	0.184	0.429	0.982
Amino Acid	Methionine, Cysteine, SAM and Taurine Metabolism	S-methylcysteine sulfoxide	0.119	0.18	-0.222	0.505	0.437	0.982
Amino Acid	Methionine, Cysteine, SAM and Taurine Metabolism	cystathionine	-0.119	0.27	-0.754	0.336	0.443	0.982
Amino Acid	Histidine Metabolism	imidazole lactate	0.117	0.115	-0.144	0.321	0.445	0.982
Amino Acid	Urea cycle; Arginine and Proline Metabolism	pro-hydroxy-pro	-0.118	0.132	-0.368	0.166	0.447	0.982
Amino Acid	Methionine, Cysteine, SAM and Taurine Metabolism	taurocyamine	-0.109	0.227	-0.633	0.286	0.45	0.982
Amino Acid	Methionine, Cysteine, SAM and Taurine Metabolism	cysteine	-0.112	0.241	-0.667	0.305	0.457	0.982
Amino Acid	Glutamate Metabolism	N-acetylglutamate	0.113	0.133	-0.169	0.368	0.459	0.982
Amino Acid	Leucine, Isoleucine and Valine Metabolism	N-acetylisoleucine	-0.113	0.133	-0.368	0.169	0.46	0.982
Amino Acid	Lysine Metabolism	N6-methyllysine	-0.114	0.261	-0.723	0.333	0.46	0.982
Amino Acid	Histidine Metabolism	histidine	0.112	0.105	-0.134	0.289	0.462	0.982
Amino Acid	Histidine Metabolism	N-acetylhistamine	0.112	0.151	-0.194	0.417	0.464	0.982
Amino Acid	Glycine, Serine and Threonine Metabolism	serine	0.114	0.098	-0.126	0.27	0.467	0.982
Amino Acid	Tryptophan Metabolism	indolepropionate	0.11	0.269	-0.346	0.739	0.468	0.982
Amino Acid	Methionine, Cysteine, SAM and Taurine Metabolism	N-acetylmethionine	0.113	0.122	-0.157	0.336	0.469	0.982
Amino Acid	Leucine, Isoleucine and Valine Metabolism	N-acetylleucine	0.114	0.191	-0.247	0.524	0.472	0.982
Amino Acid	Methionine, Cysteine, SAM and Taurine Metabolism	methionine sulfoxide	0.107	0.128	-0.167	0.35	0.481	0.982
Amino Acid	Creatine Metabolism	creatinine	0.109	0.075	-0.098	0.204	0.482	0.982
Amino Acid	Tryptophan Metabolism	3-indoxyl sulfate	-0.11	0.191	-0.522	0.252	0.485	0.982
Amino Acid	Histidine Metabolism	1-methyl-4-imidazoleacetate	-0.109	0.265	-0.72	0.351	0.49	0.982
Amino Acid	Glutathione Metabolism	ophthalmate	-0.105	0.29	-0.784	0.385	0.494	0.982
Amino Acid	Tryptophan Metabolism	indoleacetate	0.107	0.159	-0.211	0.43	0.495	0.982
Amino Acid	Lysine Metabolism	3-hydroxyglutarate	-0.099	0.163	-0.44	0.218	0.501	0.982
Amino Acid	Polyamine Metabolism	diacetylspermidine*	-0.1	0.349	-0.935	0.474	0.512	0.982
Amino Acid	Lysine Metabolism	pipecolate	-0.097	0.131	-0.351	0.179	0.516	0.982
Amino Acid	Histidine Metabolism	1-methyl-5-imidazolelactate	0.101	0.231	-0.318	0.617	0.521	0.982
Amino Acid	Polyamine Metabolism	5-methylthioadenosine (MTA)	-0.097	0.099	-0.262	0.136	0.525	0.982
Amino Acid	Tyrosine Metabolism	tyrosine	0.099	0.098	-0.135	0.259	0.529	0.982
Amino Acid	Methionine, Cysteine, SAM and Taurine Metabolism	N-acetylcysteine	-0.095	0.256	-0.679	0.354	0.529	0.982
Carbohydrate	Pentose Metabolism	arabitol/xylitol	-0.346	0.095	-0.416	-0.034	0.022	0.982
Carbohydrate	Pentose Metabolism	arabonate/xylonate	-0.312	0.085	-0.353	-0.009	0.04	0.982
Carbohydrate	Glycolysis, Gluconeogenesis, and Pyruvate Metabolism	glucose	-0.219	0.232	-0.809	0.129	0.151	0.982
Carbohydrate	Glycogen Metabolism	maltohexaose	-0.219	0.301	-1.04	0.177	0.16	0.982
Carbohydrate	Nucleotide Sugar	glucuronate 1-phosphate*	-0.192	0.238	-0.793	0.168	0.196	0.982
Carbohydrate	Pentose Phosphate Pathway	sedoheptulose-7-phosphate	-0.199	0.163	-0.54	0.119	0.204	0.982
Carbohydrate	Aminosugar Metabolism	N-acetylglucosaminylasparagine	-0.193	0.095	-0.312	0.072	0.214	0.982
Carbohydrate	Pentose Metabolism	lyxonate	-0.188	0.148	-0.484	0.112	0.214	0.982
Carbohydrate	Fructose, Mannose and Galactose Metabolism	mannitol/sorbitol	-0.193	0.122	-0.401	0.093	0.215	0.982
Carbohydrate	Pentose Metabolism	ribulose/xylulose	-0.192	0.188	-0.613	0.145	0.219	0.982
Carbohydrate	Glycogen Metabolism	maltose	-0.186	0.289	-0.93	0.236	0.236	0.982
Carbohydrate	Glycolysis, Gluconeogenesis, and Pyruvate Metabolism	pyruvate	-0.184	0.185	-0.594	0.152	0.238	0.982
Carbohydrate	Glycogen Metabolism	maltotriose	-0.184	0.213	-0.684	0.176	0.24	0.982
Carbohydrate	Pentose Metabolism	ribitol	-0.181	0.138	-0.439	0.116	0.247	0.982
Carbohydrate	Fructose, Mannose and Galactose Metabolism	mannose	-0.165	0.185	-0.58	0.167	0.27	0.982
Carbohydrate	Pentose Phosphate Pathway	ribose 1-phosphate	-0.164	0.181	-0.561	0.168	0.282	0.982
Carbohydrate	Fructose, Mannose and Galactose Metabolism	fructose	-0.167	0.155	-0.482	0.145	0.284	0.982
Carbohydrate	Pentose Metabolism	ribonate	-0.162	0.092	-0.286	0.087	0.287	0.982
Carbohydrate	Aminosugar Metabolism	glucuronate	-0.166	0.176	-0.544	0.167	0.29	0.982
Carbohydrate	Advanced Glycation End-product	N6-carboxymethyllysine	-0.153	0.101	-0.303	0.103	0.326	0.982
Carbohydrate	Glycolysis, Gluconeogenesis, and Pyruvate Metabolism	glycerate	-0.138	0.122	-0.358	0.135	0.366	0.982
Carbohydrate	Glycolysis, Gluconeogenesis, and Pyruvate Metabolism	fructose 1,6-bisphosphate	-0.136	0.32	-0.94	0.354	0.366	0.982
Carbohydrate	Glycolysis, Gluconeogenesis, and Pyruvate Metabolism	glucose 6-phosphate	-0.136	0.227	-0.659	0.259	0.384	0.982
Carbohydrate	Aminosugar Metabolism	glucosamine-6-phosphate	-0.13	0.255	-0.73	0.299	0.403	0.982
Carbohydrate	Glycogen Metabolism	maltopentaose	-0.126	0.283	-0.804	0.341	0.418	0.982
Carbohydrate	Glycolysis, Gluconeogenesis, and Pyruvate Metabolism	phosphoenolpyruvate (PEP)	-0.126	0.244	-0.692	0.294	0.42	0.982
Carbohydrate	Glycolysis, Gluconeogenesis, and Pyruvate Metabolism	lactate	-0.11	0.152	-0.416	0.197	0.476	0.982
Carbohydrate	Fructose, Mannose and Galactose Metabolism	mannose-6-phosphate	-0.105	0.238	-0.644	0.319	0.5	0.982
Carbohydrate	Glycolysis, Gluconeogenesis, and Pyruvate Metabolism	3-phosphoglycerate	-0.103	0.218	-0.585	0.295	0.51	0.982
Carbohydrate	Fructose, Mannose and Galactose Metabolism	galactonate	-0.1	0.213	-0.567	0.292	0.522	0.982
Carbohydrate	Fructose, Mannose and Galactose Metabolism	galactose 6-phosphate	0.098	0.116	-0.161	0.309	0.528	0.982
Cofactors and Vitamins	Riboflavin Metabolism	flavin mononucleotide (FMN)	-0.384	0.159	-0.749	-0.107	0.01	0.982
Cofactors and Vitamins	Pantothenate and CoA Metabolism	pantothenate	-0.277	0.122	-0.476	0.017	0.067	0.982
Cofactors and Vitamins	Vitamin B6 Metabolism	pyridoxamine phosphate	-0.226	0.089	-0.316	0.045	0.137	0.982
Cofactors and Vitamins	Vitamin A Metabolism	carotene diol (2)	0.225	0.146	-0.075	0.514	0.141	0.982
Cofactors and Vitamins	Nicotinate and Nicotinamide Metabolism	nicotinate ribonucleoside	-0.217	0.239	-0.836	0.129	0.147	0.982
Cofactors and Vitamins	Pantothenate and CoA Metabolism	phosphopantetheine	-0.199	0.285	-0.969	0.181	0.174	0.982
Cofactors and Vitamins	Ascorbate and Aldarate Metabolism	dehydroascorbate	-0.206	0.115	-0.389	0.074	0.177	0.982
Cofactors and Vitamins	Nicotinate and Nicotinamide Metabolism	quinolinate	-0.205	0.2	-0.676	0.132	0.182	0.982
Cofactors and Vitamins	Ascorbate and Aldarate Metabolism	ascorbic acid 2-sulfate	0.206	0.104	-0.071	0.349	0.188	0.982
Cofactors and Vitamins	Pantothenate and CoA Metabolism	coenzyme A	-0.196	0.289	-0.958	0.207	0.2	0.982
Cofactors and Vitamins	Nicotinate and Nicotinamide Metabolism	1-methylnicotinamide	-0.167	0.224	-0.729	0.178	0.227	0.982
Cofactors and Vitamins	Ascorbate and Aldarate Metabolism	ascorbate (Vitamin C)	-0.186	0.629	-2.036	0.506	0.231	0.982
Cofactors and Vitamins	Tocopherol Metabolism	gamma-CEHC	-0.177	0.171	-0.548	0.144	0.246	0.982
Cofactors and Vitamins	Nicotinate and Nicotinamide Metabolism	nicotinamide adenine dinucleotide reduced (NADH)	0.176	0.255	-0.218	0.812	0.251	0.982
Cofactors and Vitamins	Ascorbate and Aldarate Metabolism	oxalate (ethanedioate)	0.167	0.164	-0.147	0.516	0.267	0.982
Cofactors and Vitamins	Ascorbate and Aldarate Metabolism	gulonate*	-0.145	0.135	-0.401	0.144	0.346	0.982
Cofactors and Vitamins	Riboflavin Metabolism	riboflavin (Vitamin B2)	-0.139	0.248	-0.731	0.269	0.356	0.982
Cofactors and Vitamins	Ascorbate and Aldarate Metabolism	2-O-methylascorbic acid	-0.143	0.1	-0.295	0.111	0.364	0.982
Cofactors and Vitamins	Pantothenate and CoA Metabolism	3'-dephosphocoenzyme A	-0.131	0.379	-1.107	0.426	0.375	0.982
Cofactors and Vitamins	Vitamin A Metabolism	carotene diol (1)	0.137	0.192	-0.218	0.559	0.382	0.982
Cofactors and Vitamins	Hemoglobin and Porphyrin Metabolism	bilirubin (Z,Z)	-0.136	0.25	-0.725	0.287	0.388	0.982
Cofactors and Vitamins	Tocopherol Metabolism	alpha-tocopherol	-0.133	0.19	-0.546	0.221	0.398	0.982
Cofactors and Vitamins	Pantothenate and CoA Metabolism	3'-dephospho-acetyl-CoA	-0.128	0.129	-0.367	0.153	0.41	0.982
Cofactors and Vitamins	Nicotinate and Nicotinamide Metabolism	N1-Methyl-2-pyridone-5-carboxamide	0.12	0.14	-0.167	0.397	0.415	0.982
Cofactors and Vitamins	Nicotinate and Nicotinamide Metabolism	nicotinamide	-0.121	0.097	-0.271	0.12	0.439	0.982
Cofactors and Vitamins	Vitamin A Metabolism	carotene diol (3)	0.11	0.191	-0.251	0.52	0.485	0.982
Cofactors and Vitamins	Nicotinate and Nicotinamide Metabolism	nicotinamide riboside	-0.098	0.336	-0.909	0.447	0.495	0.982
Cofactors and Vitamins	Nicotinate and Nicotinamide Metabolism	N1-Methyl-4-pyridone-3-carboxamide	0.101	0.168	-0.223	0.454	0.495	0.982
Energy	TCA Cycle	2-methylcitrate/homocitrate	-0.228	0.18	-0.636	0.093	0.141	0.982
Energy	Oxidative Phosphorylation	phosphate	-0.147	0.092	-0.274	0.098	0.346	0.982
Energy	TCA Cycle	citraconate/glutaconate	0.116	0.269	-0.335	0.752	0.443	0.982
Energy	TCA Cycle	aconitate [cis or trans]	-0.111	0.124	-0.34	0.16	0.472	0.982
Lipid	Carnitine Metabolism	deoxycarnitine	-0.389	0.127	-0.61	-0.099	0.008	0.982
Lipid	Androgenic Steroids	16a-hydroxy DHEA 3-sulfate	0.368	0.22	0.121	1.009	0.014	0.982
Lipid	Fatty Acid Metabolism (Acyl Carnitine, Short Chain)	acetylcarnitine (C2)	-0.339	0.115	-0.509	-0.046	0.02	0.982
Lipid	Carnitine Metabolism	carnitine	-0.352	0.116	-0.512	-0.045	0.021	0.982
Lipid	Fatty Acid Metabolism (also BCAA Metabolism)	propionylcarnitine (C3)	-0.347	0.253	-1.11	-0.089	0.023	0.982
Lipid	Progestin Steroids	5alpha-pregnan-3beta-ol,20-one sulfate	0.322	0.228	0.043	0.965	0.033	0.982
Lipid	Fatty Acid Metabolism (also BCAA Metabolism)	methylmalonate (MMA)	-0.322	0.15	-0.628	-0.021	0.036	0.982
Lipid	Glycosphingolipid Sulfates	3-sulfo-palmitoyl-galactosylceramide (d18:1/16:0)	-0.316	0.146	-0.611	-0.021	0.036	0.982
Lipid	Fatty Acid Synthesis	malonylcarnitine	-0.318	0.185	-0.772	-0.023	0.038	0.982
Lipid	Glycerolipid Metabolism	glycerophosphoglycerol	-0.31	0.09	-0.367	-0.005	0.044	0.982
Lipid	Fatty Acid Metabolism (Acyl Carnitine, Hydroxy)	3-hydroxyoctanoylcarnitine (1)	-0.309	0.181	-0.74	-0.011	0.044	0.982
Lipid	Lysoplasmalogen	1-(1-enyl-palmitoyl)-GPC (P-16:0)*	-0.302	0.171	-0.696	-0.005	0.047	0.982
Lipid	Primary Bile Acid Metabolism	tauro-beta-muricholate	0.293	0.275	0.005	1.116	0.048	0.982
Lipid	Monoacylglycerol	1-oleoylglycerol (18:1)	0.295	0.157	-0.002	0.633	0.052	0.982
Lipid	Fatty Acid Metabolism (Acyl Carnitine, Hydroxy)	3-hydroxyhexanoylcarnitine (1)	-0.296	0.199	-0.8	0.003	0.052	0.982
Lipid	Fatty Acid Metabolism (Acyl Carnitine, Hydroxy)	3-hydroxyoctanoylcarnitine (2)	-0.296	0.161	-0.647	0.004	0.052	0.982
Lipid	Long Chain Polyunsaturated Fatty Acid (n3 and n6)	hexadecadienoate (16:2n6)	0.284	0.129	-0.004	0.519	0.053	0.982
Lipid	Progestin Steroids	5alpha-pregnan-3beta,20alpha-diol monosulfate (2)	0.291	0.202	-0.008	0.809	0.054	0.982
Lipid	Fatty Acid Metabolism (Acyl Carnitine, Hydroxy)	3-hydroxyhexanoylcarnitine (2)	-0.294	0.226	-0.906	0.008	0.054	0.982
Lipid	Fatty Acid Metabolism (Acyl Carnitine, Medium Chain)	cis-3,4-methyleneheptanoylcarnitine	-0.277	0.173	-0.686	0.014	0.059	0.982
Lipid	Long Chain Polyunsaturated Fatty Acid (n3 and n6)	linolenate [alpha or gamma; (18:3n3 or 6)]	0.266	0.131	-0.02	0.509	0.069	0.982
Lipid	Fatty Acid Metabolism (Acyl Carnitine, Medium Chain)	2-methylhexanoylcarnitine	-0.277	0.204	-0.788	0.034	0.071	0.982
Lipid	Phospholipid Metabolism	glycerophosphoinositol*	-0.275	0.131	-0.506	0.023	0.073	0.982
Lipid	Progestin Steroids	pregnanediol-3-glucuronide	0.261	0.186	-0.033	0.718	0.073	0.982
Lipid	Fatty Acid Metabolism (Acyl Carnitine, Hydroxy)	3-hydroxydecanoylcarnitine	-0.265	0.185	-0.705	0.042	0.08	0.982
Lipid	Fatty Acid Metabolism (Acyl Carnitine, Monounsaturated)	5-dodecenoylcarnitine (C12:1)	-0.264	0.214	-0.811	0.055	0.085	0.982
Lipid	Endocannabinoid	N-linoleoyltaurine*	0.257	0.149	-0.044	0.56	0.092	0.982
Lipid	Androgenic Steroids	etiocholanolone glucuronide	0.261	0.175	-0.054	0.653	0.095	0.982
Lipid	Plasmalogen	1-(1-enyl-palmitoyl)-2-linoleoyl-GPC (P-16:0/18:2)*	-0.251	0.098	-0.366	0.031	0.096	0.982
Lipid	Primary Bile Acid Metabolism	cholate	-0.255	0.311	-1.153	0.104	0.099	0.982
Lipid	Phospholipid Metabolism	phosphoethanolamine	-0.243	0.136	-0.504	0.045	0.099	0.982
Lipid	Long Chain Polyunsaturated Fatty Acid (n3 and n6)	nisinate (24:6n3)	0.249	0.281	-0.094	1.042	0.1	0.982
Lipid	Monoacylglycerol	1-docosahexaenoylglycerol (22:6)	0.249	0.167	-0.062	0.611	0.107	0.982
Lipid	Plasmalogen	1-(1-enyl-palmitoyl)-2-arachidonoyl-GPC (P-16:0/20:4)*	-0.249	0.131	-0.479	0.048	0.107	0.982
Lipid	Fatty Acid Metabolism (Acyl Carnitine, Polyunsaturated)	docosapentaenoylcarnitine (C22:5n6)*	-0.246	0.227	-0.831	0.086	0.108	0.982
Lipid	Sphingomyelins	sphingomyelin (d18:1/25:0, d19:0/24:1, d20:1/23:0, d19:1/24:0)*	-0.243	0.165	-0.599	0.066	0.113	0.982
Lipid	Primary Bile Acid Metabolism	taurocholate	0.222	0.253	-0.113	0.907	0.123	0.982
Lipid	Medium Chain Fatty Acid	caproate (6:0)	0.235	0.151	-0.068	0.541	0.125	0.982
Lipid	Fatty Acid, Monohydroxy	2-hydroxybehenate	0.229	0.269	-0.128	0.959	0.13	0.982
Lipid	Long Chain Polyunsaturated Fatty Acid (n3 and n6)	eicosapentaenoate (EPA; 20:5n3)	0.23	0.159	-0.076	0.565	0.131	0.982
Lipid	Fatty Acid, Monohydroxy	3-hydroxyoleate*	0.228	0.157	-0.075	0.559	0.131	0.982
Lipid	Phospholipid Metabolism	choline phosphate	-0.229	0.088	-0.311	0.043	0.135	0.982
Lipid	Sphingomyelins	sphingomyelin (d18:2/14:0, d18:1/14:1)*	-0.218	0.103	-0.358	0.057	0.151	0.982
Lipid	Fatty Acid, Dicarboxylate	3-carboxy-4-methyl-5-propyl-2-furanpropanoate (CMPF)	0.198	0.208	-0.117	0.726	0.152	0.982
Lipid	Fatty Acid Metabolism (Acyl Carnitine, Medium Chain)	laurylcarnitine (C12)	-0.221	0.231	-0.802	0.13	0.153	0.982
Lipid	Diacylglycerol	palmitoyl-arachidonoyl-glycerol (16:0/20:4) [2]*	-0.22	0.108	-0.373	0.063	0.159	0.982
Lipid	Lysophospholipid	1-palmitoyl-GPC (16:0)	-0.216	0.113	-0.39	0.068	0.164	0.982
Lipid	Diacylglycerol	stearoyl-docosahexaenoyl-glycerol (18:0/22:6) [2]*	-0.2	0.127	-0.437	0.077	0.165	0.982
Lipid	Plasmalogen	1-(1-enyl-palmitoyl)-2-palmitoyl-GPC (P-16:0/16:0)*	-0.21	0.121	-0.414	0.074	0.166	0.982
Lipid	Fatty Acid Metabolism (Acyl Carnitine, Polyunsaturated)	linolenoylcarnitine (C18:3)*	-0.214	0.272	-0.931	0.168	0.168	0.982
Lipid	Fatty Acid Metabolism (Acyl Carnitine, Monounsaturated)	myristoleoylcarnitine (C14:1)*	-0.211	0.236	-0.803	0.148	0.172	0.982
Lipid	Fatty Acid, Dicarboxylate	hydroxy-CMPF*	0.19	0.185	-0.116	0.632	0.172	0.982
Lipid	Fatty Acid Metabolism (Acyl Carnitine, Polyunsaturated)	arachidonoylcarnitine (C20:4)	-0.206	0.301	-1.022	0.194	0.176	0.982
Lipid	Long Chain Polyunsaturated Fatty Acid (n3 and n6)	docosapentaenoate (n3 DPA; 22:5n3)	0.201	0.162	-0.106	0.55	0.18	0.982
Lipid	Fatty Acid Metabolism (Acyl Carnitine, Hydroxy)	(S)-3-hydroxybutyrylcarnitine	-0.201	0.179	-0.606	0.117	0.18	0.982
Lipid	Lysoplasmalogen	1-(1-enyl-palmitoyl)-GPE (P-16:0)*	-0.208	0.118	-0.4	0.078	0.181	0.982
Lipid	Inositol Metabolism	myo-inositol	-0.207	0.075	-0.253	0.05	0.182	0.982
Lipid	Diacylglycerol	linoleoyl-arachidonoyl-glycerol (18:2/20:4) [2]*	-0.209	0.136	-0.46	0.09	0.182	0.982
Lipid	Diacylglycerol	palmitoyl-linolenoyl-glycerol (16:0/18:3) [2]*	-0.192	0.149	-0.505	0.099	0.182	0.982
Lipid	Monoacylglycerol	1-arachidonylglycerol (20:4)	0.206	0.127	-0.085	0.427	0.184	0.982
Lipid	Endocannabinoid	N-palmitoyltaurine	0.201	0.145	-0.097	0.487	0.185	0.982
Lipid	Androgenic Steroids	androstenediol (3beta,17beta) disulfate (2)	0.202	0.18	-0.122	0.604	0.187	0.982
Lipid	Pregnenolone Steroids	pregnenediol sulfate (C21H34O5S)*	0.192	0.208	-0.145	0.697	0.192	0.982
Lipid	Fatty Acid Metabolism (Acyl Carnitine, Hydroxy)	(R)-3-hydroxybutyrylcarnitine	-0.196	0.163	-0.545	0.114	0.194	0.982
Lipid	Ceramides	N-stearoyl-sphingosine (d18:1/18:0)*	0.203	0.175	-0.122	0.583	0.195	0.982
Lipid	Lactosylceramides (LCER)	lactosyl-N-nervonoyl-sphingosine (d18:1/24:1)*	0.2	0.25	-0.177	0.833	0.197	0.982
Lipid	Sphingomyelins	sphingomyelin (d17:1/14:0, d16:1/15:0)*	-0.197	0.098	-0.326	0.07	0.198	0.982
Lipid	Fatty Acid Metabolism (Acyl Carnitine, Polyunsaturated)	adrenoylcarnitine (C22:4)*	-0.196	0.315	-1.049	0.225	0.199	0.982
Lipid	Fatty Acid Metabolism (Acyl Carnitine, Long Chain Saturated)	pentadecanoylcarnitine (C15)*	-0.193	0.248	-0.824	0.178	0.2	0.982
Lipid	Sphingomyelins	sphingomyelin (d17:1/16:0, d18:1/15:0, d16:1/17:0)*	-0.198	0.084	-0.279	0.061	0.202	0.982
Lipid	Lactosylceramides (LCER)	lactosyl-N-palmitoyl-sphingosine (d18:1/16:0)	0.198	0.158	-0.115	0.522	0.204	0.982
Lipid	Fatty Acid Metabolism (Acyl Carnitine, Medium Chain)	hexanoylcarnitine (C6)	-0.197	0.233	-0.77	0.171	0.206	0.982
Lipid	Long Chain Saturated Fatty Acid	stearate (18:0)	0.188	0.134	-0.106	0.434	0.226	0.982
Lipid	Lysophospholipid	1-palmitoleoyl-GPC (16:1)*	-0.186	0.103	-0.336	0.082	0.228	0.982
Lipid	Glycerolipid Metabolism	glycerol 3-phosphate	-0.186	0.248	-0.802	0.2	0.232	0.982
Lipid	Fatty Acid, Dicarboxylate	3-carboxy-4-methyl-5-pentyl-2-furanpropionate (3-CMPFP)**	0.179	0.153	-0.124	0.493	0.233	0.982
Lipid	Diacylglycerol	oleoyl-arachidonoyl-glycerol (18:1/20:4) [2]*	-0.181	0.115	-0.372	0.094	0.235	0.982
Lipid	Dihydroceramides	N-palmitoyl-sphinganine (d18:0/16:0)	0.177	0.23	-0.192	0.737	0.243	0.982
Lipid	Ceramides	ceramide (d18:1/20:0, d16:1/22:0, d20:1/18:0)*	0.183	0.186	-0.155	0.594	0.243	0.982
Lipid	Medium Chain Fatty Acid	cis-4-decenoate (10:1n6)*	0.178	0.214	-0.179	0.686	0.244	0.982
Lipid	Plasmalogen	1-(1-enyl-palmitoyl)-2-palmitoleoyl-GPC (P-16:0/16:1)*	-0.178	0.117	-0.374	0.098	0.244	0.982
Lipid	Eicosanoid	prostaglandin D2	-0.179	0.366	-1.171	0.309	0.246	0.982
Lipid	Plasmalogen	1-(1-enyl-palmitoyl)-2-oleoyl-GPC (P-16:0/18:1)*	-0.177	0.082	-0.263	0.07	0.25	0.982
Lipid	Long Chain Saturated Fatty Acid	arachidate (20:0)	0.18	0.135	-0.115	0.429	0.251	0.982
Lipid	Fatty Acid Metabolism (Acyl Carnitine, Long Chain Saturated)	margaroylcarnitine (C17)*	-0.175	0.23	-0.731	0.197	0.252	0.982
Lipid	Lysophospholipid	1-stearoyl-GPC (18:0)	-0.174	0.11	-0.349	0.095	0.255	0.982
Lipid	Endocannabinoid	linoleoyl ethanolamide	0.169	0.16	-0.143	0.505	0.266	0.982
Lipid	Fatty Acid Metabolism (Acyl Carnitine, Hydroxy)	3-hydroxyoleoylcarnitine	-0.168	0.203	-0.638	0.181	0.266	0.982
Lipid	Primary Bile Acid Metabolism	glyco-beta-muricholate**	0.168	0.216	-0.193	0.681	0.266	0.982
Lipid	Fatty Acid Metabolism (Acyl Carnitine, Monounsaturated)	ximenoylcarnitine (C26:1)*	-0.173	0.146	-0.458	0.131	0.269	0.982
Lipid	Lysoplasmalogen	1-(1-enyl-oleoyl)-GPE (P-18:1)*	-0.171	0.136	-0.426	0.123	0.271	0.982
Lipid	Phosphatidylcholine (PC)	1-oleoyl-2-linoleoyl-GPC (18:1/18:2)*	-0.161	0.079	-0.247	0.072	0.273	0.982
Lipid	Diacylglycerol	linoleoyl-docosahexaenoyl-glycerol (18:2/22:6) [2]*	-0.168	0.145	-0.454	0.133	0.276	0.982
Lipid	Progestin Steroids	5alpha-pregnan-3beta,20alpha-diol disulfate	0.17	0.222	-0.204	0.694	0.277	0.982
Lipid	Diacylglycerol	palmitoyl-docosahexaenoyl-glycerol (16:0/22:6) [2]*	-0.166	0.136	-0.423	0.125	0.278	0.982
Lipid	Ketone Bodies	3-hydroxybutyrate (BHBA)	0.166	0.27	-0.25	0.84	0.28	0.982
Lipid	Sphingolipid Synthesis	phytosphingosine	-0.169	0.168	-0.523	0.156	0.282	0.982
Lipid	Fatty Acid Metabolism (Acyl Carnitine, Long Chain Saturated)	myristoylcarnitine (C14)	-0.166	0.243	-0.757	0.226	0.282	0.982
Lipid	Androgenic Steroids	dehydroepiandrosterone sulfate (DHEA-S)	0.161	0.205	-0.192	0.637	0.285	0.982
Lipid	Hexosylceramides (HCER)	glycosyl ceramide (d18:2/24:1, d18:1/24:2)*	0.162	0.148	-0.139	0.459	0.285	0.982
Lipid	Pregnenolone Steroids	pregnenolone sulfate	0.161	0.227	-0.214	0.702	0.288	0.982
Lipid	Phosphatidylcholine (PC)	1,2-dilinoleoyl-GPC (18:2/18:2)	-0.166	0.126	-0.389	0.119	0.291	0.982
Lipid	Sphingolipid Synthesis	sphinganine	0.162	0.137	-0.131	0.423	0.292	0.982
Lipid	Androgenic Steroids	androsterone glucuronide	0.164	0.208	-0.198	0.643	0.292	0.982
Lipid	Fatty Acid Metabolism (Acyl Carnitine, Polyunsaturated)	dihomo-linolenoylcarnitine (C20:3n3 or 6)*	-0.16	0.355	-1.094	0.338	0.292	0.982
Lipid	Long Chain Monounsaturated Fatty Acid	oleate/vaccenate (18:1)	0.159	0.172	-0.165	0.53	0.294	0.982
Lipid	Fatty Acid Metabolism (Acyl Carnitine, Medium Chain)	octanoylcarnitine (C8)	-0.163	0.256	-0.79	0.246	0.295	0.982
Lipid	Fatty Acid Metabolism (Acyl Carnitine, Monounsaturated)	oleoylcarnitine (C18:1)	-0.158	0.234	-0.722	0.225	0.296	0.982
Lipid	Diacylglycerol	oleoyl-oleoyl-glycerol (18:1/18:1) [2]*	0.163	0.242	-0.233	0.746	0.297	0.982
Lipid	Phosphatidylcholine (PC)	1-palmitoyl-2-arachidonoyl-GPC (16:0/20:4n6)	-0.163	0.078	-0.24	0.075	0.298	0.982
Lipid	Long Chain Saturated Fatty Acid	nonadecanoate (19:0)	0.162	0.124	-0.12	0.379	0.299	0.982
Lipid	Ceramides	ceramide (d18:1/17:0, d17:1/18:0)*	0.163	0.146	-0.141	0.447	0.3	0.982
Lipid	Primary Bile Acid Metabolism	chenodeoxycholate	-0.159	0.222	-0.68	0.215	0.301	0.982
Lipid	Lysophospholipid	1-oleoyl-GPC (18:1)	-0.159	0.095	-0.292	0.093	0.303	0.982
Lipid	Long Chain Polyunsaturated Fatty Acid (n3 and n6)	docosatrienoate (22:3n3)	0.149	0.2	-0.196	0.613	0.304	0.982
Lipid	Phosphatidylcholine (PC)	1-linoleoyl-2-arachidonoyl-GPC (18:2/20:4n6)*	-0.161	0.122	-0.373	0.12	0.306	0.982
Lipid	Dihydrosphingomyelins	behenoyl dihydrosphingomyelin (d18:0/22:0)*	0.157	0.184	-0.184	0.562	0.311	0.982
Lipid	Fatty Acid Metabolism (Acyl Carnitine, Monounsaturated)	cis-4-decenoylcarnitine (C10:1)	-0.158	0.224	-0.683	0.224	0.312	0.982
Lipid	Eicosanoid	thromboxane B2	-0.158	0.292	-0.888	0.292	0.314	0.982
Lipid	Fatty Acid Metabolism (Acyl Carnitine, Polyunsaturated)	linoleoylcarnitine (C18:2)*	-0.153	0.269	-0.816	0.269	0.315	0.982
Lipid	Ceramides	ceramide (d16:1/24:1, d18:1/22:1)*	0.151	0.148	-0.149	0.45	0.315	0.982
Lipid	Fatty Acid Metabolism (Acyl Carnitine, Long Chain Saturated)	behenoylcarnitine (C22)*	-0.156	0.152	-0.463	0.153	0.315	0.982
Lipid	Sphingomyelins	sphingomyelin (d18:1/17:0, d17:1/18:0, d19:1/16:0)	-0.157	0.08	-0.243	0.081	0.317	0.982
Lipid	Fatty Acid Metabolism (Acyl Carnitine, Long Chain Saturated)	lignoceroylcarnitine (C24)*	-0.156	0.147	-0.445	0.147	0.317	0.982
Lipid	Fatty Acid, Dicarboxylate	dodecadienoate (12:2)*	0.157	0.156	-0.158	0.472	0.32	0.982
Lipid	Fatty Acid Metabolism (Acyl Carnitine, Hydroxy)	3-hydroxypalmitoylcarnitine	-0.15	0.211	-0.637	0.218	0.327	0.982
Lipid	Fatty Acid, Dicarboxylate	sebacate (C10-DC)	0.151	0.187	-0.193	0.562	0.33	0.982
Lipid	Ceramides	N-behenoyl-sphingadienine (d18:2/22:0)*	0.153	0.148	-0.154	0.446	0.33	0.982
Lipid	Fatty Acid Metabolism (Acyl Carnitine, Medium Chain)	nonanoylcarnitine (C9)	-0.146	0.387	-1.162	0.4	0.331	0.982
Lipid	Fatty Acid Metabolism (Acyl Carnitine, Long Chain Saturated)	palmitoylcarnitine (C16)	-0.149	0.227	-0.681	0.236	0.332	0.982
Lipid	Lysophospholipid	1-palmitoyl-GPS (16:0)*	0.137	0.268	-0.284	0.799	0.342	0.982
Lipid	Ceramides	ceramide (d18:2/24:1, d18:1/24:2)*	0.148	0.127	-0.135	0.38	0.342	0.982
Lipid	Fatty Acid, Monohydroxy	3-hydroxyhexanoate	0.143	0.141	-0.15	0.421	0.343	0.982
Lipid	Fatty Acid Metabolism (Acyl Carnitine, Long Chain Saturated)	cerotoylcarnitine (C26)*	-0.142	0.163	-0.482	0.176	0.352	0.982
Lipid	Secondary Bile Acid Metabolism	taurodeoxycholate	0.145	0.297	-0.321	0.88	0.353	0.982
Lipid	Fatty Acid Metabolism (Acyl Carnitine, Polyunsaturated)	docosahexaenoylcarnitine (C22:6)*	-0.139	0.313	-0.925	0.34	0.356	0.982
Lipid	Endocannabinoid	N-stearoyltaurine	0.145	0.119	-0.129	0.351	0.357	0.982
Lipid	Lysophospholipid	1-stearoyl-GPI (18:0)	-0.143	0.163	-0.48	0.178	0.36	0.982
Lipid	Fatty Acid Metabolism (Acyl Carnitine, Monounsaturated)	palmitoleoylcarnitine (C16:1)*	-0.14	0.258	-0.76	0.283	0.361	0.982
Lipid	Monoacylglycerol	1-dihomo-linolenylglycerol (20:3)	0.14	0.178	-0.196	0.521	0.365	0.982
Lipid	Fatty Acid Metabolism (Acyl Carnitine, Monounsaturated)	nervonoylcarnitine (C24:1)*	-0.139	0.146	-0.427	0.161	0.367	0.982
Lipid	Fatty Acid Metabolism (Acyl Carnitine, Long Chain Saturated)	stearoylcarnitine (C18)	-0.139	0.222	-0.651	0.247	0.368	0.982
Lipid	Progestin Steroids	5alpha-pregnan-3beta,20beta-diol monosulfate (1)	0.139	0.215	-0.24	0.63	0.37	0.982
Lipid	Fatty Acid, Amino	2-aminoheptanoate	-0.14	0.162	-0.472	0.181	0.374	0.982
Lipid	Phosphatidylcholine (PC)	1-palmitoleoyl-2-linoleoyl-GPC (16:1/18:2)*	-0.136	0.118	-0.344	0.132	0.374	0.982
Lipid	Sphingosines	sphingosine	0.137	0.117	-0.132	0.342	0.376	0.982
Lipid	Long Chain Polyunsaturated Fatty Acid (n3 and n6)	docosahexaenoate (DHA; 22:6n3)	0.137	0.15	-0.169	0.436	0.378	0.982
Lipid	Lysophospholipid	1-oleoyl-GPS (18:1)	0.138	0.272	-0.308	0.79	0.38	0.982
Lipid	Long Chain Polyunsaturated Fatty Acid (n3 and n6)	linoleate (18:2n6)	0.134	0.148	-0.168	0.43	0.381	0.982
Lipid	Fatty Acid Metabolism (Acyl Carnitine, Polyunsaturated)	dihomo-linoleoylcarnitine (C20:2)*	-0.133	0.298	-0.864	0.338	0.382	0.982
Lipid	Androgenic Steroids	androstenediol (3beta,17beta) monosulfate (1)	0.128	0.225	-0.256	0.652	0.383	0.982
Lipid	Phospholipid Metabolism	glycerophosphorylcholine (GPC)	-0.134	0.189	-0.544	0.219	0.394	0.982
Lipid	Hexosylceramides (HCER)	glycosyl-N-nervonoyl-sphingosine (d18:1/24:1)*	0.13	0.17	-0.197	0.489	0.395	0.982
Lipid	Long Chain Saturated Fatty Acid	palmitate (16:0)	0.129	0.14	-0.164	0.402	0.401	0.982
Lipid	Medium Chain Fatty Acid	caprylate (8:0)	0.132	0.189	-0.222	0.543	0.401	0.982
Lipid	Secondary Bile Acid Metabolism	glycolithocholate sulfate*	0.129	0.244	-0.287	0.699	0.404	0.982
Lipid	Monoacylglycerol	1-linoleoylglycerol (18:2)	0.13	0.123	-0.145	0.353	0.405	0.982
Lipid	Sterol	cholesterol	0.127	0.095	-0.112	0.271	0.406	0.982
Lipid	Fatty Acid, Amino	2-aminooctanoate	-0.13	0.175	-0.499	0.207	0.408	0.982
Lipid	Long Chain Monounsaturated Fatty Acid	erucate (22:1n9)	0.127	0.18	-0.214	0.514	0.411	0.982
Lipid	Sphingomyelins	sphingomyelin (d18:1/14:0, d16:1/16:0)*	-0.127	0.091	-0.259	0.108	0.411	0.982
Lipid	Fatty Acid Metabolism (Acyl Carnitine, Medium Chain)	decanoylcarnitine (C10)	-0.124	0.238	-0.674	0.288	0.423	0.982
Lipid	Fatty Acid Metabolism (Acyl Carnitine, Polyunsaturated)	docosadienoylcarnitine (C22:2)*	-0.122	0.235	-0.664	0.286	0.426	0.982
Lipid	Diacylglycerol	stearoyl-arachidonoyl-glycerol (18:0/20:4) [2]*	-0.122	0.121	-0.342	0.147	0.427	0.982
Lipid	Dihydrosphingomyelins	sphingomyelin (d18:0/20:0, d16:0/22:0)*	0.124	0.197	-0.241	0.556	0.429	0.982
Lipid	Diacylglycerol	stearoyl-arachidonoyl-glycerol (18:0/20:4) [1]*	0.123	0.13	-0.159	0.365	0.433	0.982
Lipid	Lysophospholipid	1-arachidonoyl-GPE (20:4n6)*	0.122	0.177	-0.218	0.496	0.438	0.982
Lipid	Long Chain Saturated Fatty Acid	pentadecanoate (15:0)	0.12	0.133	-0.165	0.371	0.441	0.982
Lipid	Phosphatidylcholine (PC)	1-palmitoyl-2-palmitoleoyl-GPC (16:0/16:1)*	-0.117	0.118	-0.329	0.147	0.442	0.982
Lipid	Corticosteroids	tetrahydrocortisol glucuronide	0.119	0.149	-0.186	0.416	0.444	0.982
Lipid	Diacylglycerol	stearoyl-docosahexaenoyl-glycerol (18:0/22:6) [1]*	0.117	0.129	-0.162	0.36	0.45	0.982
Lipid	Sphingolipid Synthesis	hexadecasphinganine (d16:0)*	-0.106	0.173	-0.481	0.219	0.454	0.982
Lipid	Long Chain Saturated Fatty Acid	margarate (17:0)	0.116	0.127	-0.161	0.35	0.46	0.982
Lipid	Sphingomyelins	sphingomyelin (d18:2/16:0, d18:1/16:1)*	-0.116	0.075	-0.207	0.095	0.46	0.982
Lipid	Monoacylglycerol	2-palmitoylglycerol (16:0)	-0.115	0.212	-0.587	0.271	0.462	0.982
Lipid	Phosphatidylcholine (PC)	1-oleoyl-2-docosahexaenoyl-GPC (18:1/22:6)*	-0.111	0.094	-0.261	0.12	0.462	0.982
Lipid	Phosphatidylinositol (PI)	1-stearoyl-2-oleoyl-GPI (18:0/18:1)*	-0.116	0.18	-0.496	0.229	0.462	0.982
Lipid	Diacylglycerol	oleoyl-linoleoyl-glycerol (18:1/18:2) [1]	0.116	0.129	-0.165	0.356	0.463	0.982
Lipid	Diacylglycerol	diacylglycerol (16:1/18:2 [2], 16:0/18:3 [1])*	-0.113	0.194	-0.534	0.249	0.466	0.982
Lipid	Eicosanoid	12-HHTrE	-0.113	0.29	-0.798	0.372	0.467	0.982
Lipid	Fatty Acid Metabolism (Acyl Choline)	palmitoloelycholine	-0.114	0.232	-0.638	0.301	0.472	0.982
Lipid	Lysophospholipid	1-oleoyl-GPI (18:1)	-0.112	0.171	-0.468	0.222	0.475	0.982
Lipid	Fatty Acid Metabolism (Acyl Carnitine, Polyunsaturated)	docosatrienoylcarnitine (C22:3)*	-0.11	0.255	-0.7	0.332	0.475	0.982
Lipid	Phosphatidylcholine (PC)	1-myristoyl-2-arachidonoyl-GPC (14:0/20:4)*	-0.111	0.165	-0.452	0.215	0.477	0.982
Lipid	Fatty Acid, Dicarboxylate	3-hydroxyadipate	-0.111	0.142	-0.39	0.186	0.478	0.982
Lipid	Phosphatidylinositol (PI)	1-palmitoyl-2-oleoyl-GPI (16:0/18:1)*	-0.112	0.152	-0.417	0.199	0.478	0.982
Lipid	Phosphatidylinositol (PI)	1-oleoyl-2-arachidonoyl-GPI (18:1/20:4)*	-0.11	0.113	-0.309	0.147	0.478	0.982
Lipid	Progestin Steroids	5alpha-pregnan-diol disulfate	0.111	0.253	-0.33	0.692	0.479	0.982
Lipid	Fatty Acid, Dicarboxylate	2-hydroxyadipate	0.103	0.317	-0.415	0.867	0.48	0.982
Lipid	Glycerolipid Metabolism	glycerol	-0.108	0.111	-0.303	0.146	0.484	0.982
Lipid	Phosphatidylglycerol (PG)	1-palmitoyl-2-oleoyl-GPG (16:0/18:1)	-0.108	0.126	-0.343	0.167	0.489	0.982
Lipid	Pregnenolone Steroids	pregnenetriol sulfate*	0.107	0.198	-0.262	0.538	0.489	0.982
Lipid	Long Chain Monounsaturated Fatty Acid	palmitoleate (16:1n7)	0.103	0.136	-0.181	0.371	0.49	0.982
Lipid	Endocannabinoid	oleoyl ethanolamide	-0.108	0.187	-0.508	0.249	0.493	0.982
Lipid	Fatty Acid Metabolism (Acyl Carnitine, Monounsaturated)	eicosenoylcarnitine (C20:1)*	-0.102	0.224	-0.607	0.298	0.494	0.982
Lipid	Lactosylceramides (LCER)	lactosyl-N-stearoyl-sphingosine (d18:1/18:0)*	0.106	0.157	-0.21	0.425	0.497	0.982
Lipid	Fatty Acid Metabolism (Acyl Carnitine, Monounsaturated)	erucoylcarnitine (C22:1)*	-0.101	0.18	-0.486	0.24	0.497	0.982
Lipid	Hexosylceramides (HCER)	glycosyl-N-stearoyl-sphingosine (d18:1/18:0)	0.105	0.203	-0.272	0.548	0.501	0.982
Lipid	Ceramides	N-palmitoyl-sphingosine (d18:1/16:0)	0.103	0.135	-0.182	0.363	0.505	0.982
Lipid	Long Chain Polyunsaturated Fatty Acid (n3 and n6)	dihomo-linolenate (20:3n3 or n6)	0.098	0.196	-0.265	0.529	0.506	0.982
Lipid	Long Chain Polyunsaturated Fatty Acid (n3 and n6)	dihomo-linoleate (20:2n6)	0.099	0.183	-0.248	0.492	0.509	0.982
Lipid	Long Chain Polyunsaturated Fatty Acid (n3 and n6)	docosadienoate (22:2n6)	0.101	0.196	-0.267	0.526	0.513	0.982
Lipid	Dihydrosphingomyelins	sphingomyelin (d18:0/18:0, d19:0/17:0)*	0.101	0.154	-0.209	0.412	0.513	0.982
Lipid	Lysophospholipid	2-stearoyl-GPE (18:0)*	0.103	0.122	-0.166	0.326	0.515	0.982
Lipid	Monoacylglycerol	2-arachidonoylglycerol (20:4)	0.101	0.157	-0.215	0.421	0.517	0.982
Lipid	Hexosylceramides (HCER)	glycosyl-N-arachidoyl-sphingosine (d18:1/20:0)*	0.102	0.209	-0.286	0.559	0.517	0.982
Lipid	Plasmalogen	1-(1-enyl-palmitoyl)-2-arachidonoyl-GPE (P-16:0/20:4)*	-0.101	0.097	-0.259	0.134	0.524	0.982
Lipid	Androgenic Steroids	androsterone sulfate	-0.099	0.241	-0.641	0.333	0.527	0.982
Lipid	Sphingomyelins	sphingomyelin (d17:2/16:0, d18:2/15:0)*	0.095	0.14	-0.193	0.371	0.527	0.982
Lipid	Fatty Acid, Branched	(14 or 15)-methylpalmitate (a17:0 or i17:0)	0.098	0.142	-0.196	0.376	0.528	0.982
Lipid	Secondary Bile Acid Metabolism	deoxycholate	-0.098	0.18	-0.478	0.25	0.531	0.982
Lipid	Long Chain Saturated Fatty Acid	myristate (14:0)	0.097	0.107	-0.148	0.284	0.531	0.982
Nucleotide	Purine Metabolism, (Hypo)Xanthine/Inosine containing	xanthosine	-0.245	0.172	-0.629	0.066	0.109	0.982
Nucleotide	Purine Metabolism, Adenine containing	N6-carbamoylthreonyladenosine	-0.238	0.077	-0.274	0.036	0.128	0.982
Nucleotide	Pyrimidine Metabolism, Orotate containing	orotidine	-0.227	0.161	-0.561	0.087	0.147	0.982
Nucleotide	Purine Metabolism, Adenine containing	adenosine 3',5'-cyclic monophosphate (cAMP)	-0.221	0.125	-0.435	0.069	0.15	0.982
Nucleotide	Purine Metabolism, (Hypo)Xanthine/Inosine containing	inosine	-0.213	0.098	-0.342	0.054	0.15	0.982
Nucleotide	Pyrimidine Metabolism, Cytidine containing	cytosine	0.211	0.168	-0.098	0.579	0.159	0.982
Nucleotide	Pyrimidine Metabolism, Uracil containing	3-(3-amino-3-carboxypropyl)uridine*	-0.216	0.095	-0.326	0.058	0.167	0.982
Nucleotide	Pyrimidine Metabolism, Uracil containing	5-methyluridine (ribothymidine)	-0.211	0.121	-0.415	0.075	0.169	0.982
Nucleotide	Purine Metabolism, (Hypo)Xanthine/Inosine containing	N1-methylinosine	0.212	0.113	-0.071	0.387	0.17	0.982
Nucleotide	Purine Metabolism, Guanine containing	N2-methylguanosine	-0.194	0.23	-0.754	0.175	0.215	0.982
Nucleotide	Pyrimidine Metabolism, Cytidine containing	2'-O-methylcytidine	-0.163	0.117	-0.361	0.113	0.297	0.982
Nucleotide	Pyrimidine Metabolism, Thymine containing	3-aminoisobutyrate	-0.163	0.154	-0.473	0.15	0.3	0.982
Nucleotide	Pyrimidine Metabolism, Uracil containing	uridine	-0.152	0.102	-0.311	0.102	0.313	0.982
Nucleotide	Purine Metabolism, Adenine containing	N6-methyladenosine	0.145	0.16	-0.163	0.483	0.323	0.982
Nucleotide	Pyrimidine Metabolism, Cytidine containing	cytidine diphosphate	0.147	0.434	-0.455	1.299	0.337	0.982
Nucleotide	Purine Metabolism, Guanine containing	N2,N2-dimethylguanosine	-0.149	0.157	-0.466	0.166	0.344	0.982
Nucleotide	Purine Metabolism, Guanine containing	guanosine	-0.141	0.168	-0.496	0.184	0.358	0.982
Nucleotide	Purine Metabolism, (Hypo)Xanthine/Inosine containing	hypoxanthine	-0.138	0.073	-0.213	0.082	0.377	0.982
Nucleotide	Purine Metabolism, (Hypo)Xanthine/Inosine containing	xanthine	-0.134	0.083	-0.243	0.094	0.377	0.982
Nucleotide	Purine and Pyrimidine Metabolism	methylphosphate	-0.134	0.131	-0.38	0.148	0.379	0.982
Nucleotide	Pyrimidine Metabolism, Cytidine containing	cytidine triphosphate	0.135	0.332	-0.379	0.96	0.386	0.982
Nucleotide	Purine Metabolism, Guanine containing	2'-deoxyguanosine	-0.13	0.168	-0.486	0.194	0.391	0.982
Nucleotide	Pyrimidine Metabolism, Cytidine containing	cytidine 2',3'-cyclic monophosphate	-0.127	0.448	-1.282	0.526	0.403	0.982
Nucleotide	Pyrimidine Metabolism, Uracil containing	beta-alanine	0.117	0.159	-0.195	0.446	0.433	0.982
Nucleotide	Purine Metabolism, Guanine containing	guanine	0.114	0.195	-0.246	0.542	0.453	0.982
Nucleotide	Purine Metabolism, Guanine containing	7-methylguanine	0.107	0.121	-0.161	0.327	0.497	0.982
Nucleotide	Purine Metabolism, Adenine containing	adenosine	-0.106	0.192	-0.518	0.257	0.5	0.982
Nucleotide	Pyrimidine Metabolism, Uracil containing	3-ureidopropionate	0.102	0.105	-0.142	0.282	0.51	0.982
Nucleotide	Pyrimidine Metabolism, Uracil containing	uridine 5'-monophosphate (UMP)	0.099	0.622	-0.845	1.667	0.512	0.982
Nucleotide	Pyrimidine Metabolism, Uracil containing	N-acetyl-beta-alanine	0.101	0.225	-0.307	0.6	0.518	0.982
Nucleotide	Pyrimidine Metabolism, Uracil containing	uridine 5'-diphosphate (UDP)	0.099	0.533	-0.73	1.422	0.52	0.982
Partially Characterized Molecules	Partially Characterized Molecules	bilirubin degradation product, C17H18N2O4 (2)**	0.289	0.249	-0.016	0.989	0.057	0.982
Partially Characterized Molecules	Partially Characterized Molecules	bilirubin degradation product, C17H18N2O4 (1)**	0.262	0.201	-0.051	0.763	0.084	0.982
Partially Characterized Molecules	Partially Characterized Molecules	bilirubin degradation product, C17H18N2O4 (3)**	0.25	0.244	-0.085	0.902	0.102	0.982
Partially Characterized Molecules	Partially Characterized Molecules	glutamine_degradant*	-0.223	0.12	-0.416	0.067	0.153	0.982
Partially Characterized Molecules	Partially Characterized Molecules	metabolonic lactone sulfate	0.182	0.207	-0.133	0.704	0.176	0.982
Partially Characterized Molecules	Partially Characterized Molecules	glucuronide of C10H18O2 (1)*	-0.102	0.207	-0.56	0.276	0.496	0.982
Peptide	Gamma-glutamyl Amino Acid	gamma-glutamylglutamate	-0.264	0.186	-0.714	0.036	0.075	0.982
Peptide	Dipeptide	valylleucine	-0.26	0.259	-0.985	0.062	0.082	0.982
Peptide	Gamma-glutamyl Amino Acid	gamma-glutamyltryptophan	0.259	0.159	-0.038	0.602	0.083	0.982
Peptide	Gamma-glutamyl Amino Acid	gamma-glutamylcitrulline*	-0.232	0.18	-0.672	0.054	0.093	0.982
Peptide	Gamma-glutamyl Amino Acid	gamma-glutamyl-alpha-lysine	-0.242	0.155	-0.576	0.051	0.098	0.982
Peptide	Gamma-glutamyl Amino Acid	gamma-glutamylcysteine	-0.207	0.456	-1.575	0.268	0.16	0.982
Peptide	Gamma-glutamyl Amino Acid	gamma-glutamylglycine	-0.212	0.191	-0.658	0.112	0.16	0.982
Peptide	Gamma-glutamyl Amino Acid	gamma-glutamylthreonine	-0.209	0.11	-0.377	0.066	0.164	0.982
Peptide	Gamma-glutamyl Amino Acid	gamma-glutamylglutamine	-0.198	0.2	-0.674	0.133	0.183	0.982
Peptide	Gamma-glutamyl Amino Acid	gamma-glutamylhistidine	-0.187	0.149	-0.494	0.11	0.206	0.982
Peptide	Modified Peptides	N,N-dimethyl-pro-pro	-0.195	0.081	-0.266	0.059	0.207	0.982
Peptide	Acetylated Peptides	phenylacetylcarnitine	-0.189	0.302	-0.984	0.238	0.225	0.982
Peptide	Dipeptide	threonylphenylalanine	-0.182	0.276	-0.896	0.218	0.226	0.982
Peptide	Dipeptide Derivative	leucylhydroxyproline*	-0.176	0.193	-0.615	0.164	0.25	0.982
Peptide	Dipeptide	isoleucylglycine	0.172	0.27	-0.244	0.846	0.272	0.982
Peptide	Dipeptide	valylglycine	0.167	0.317	-0.294	0.984	0.282	0.982
Peptide	Gamma-glutamyl Amino Acid	gamma-glutamyltyrosine	-0.16	0.147	-0.452	0.142	0.298	0.982
Peptide	Dipeptide	leucylglutamine*	-0.151	0.27	-0.815	0.275	0.323	0.982
Peptide	Dipeptide Derivative	isoleucylhydroxyproline*	-0.145	0.132	-0.393	0.142	0.349	0.982
Peptide	Dipeptide	phenylalanylalanine	-0.139	0.281	-0.831	0.306	0.356	0.982
Peptide	Gamma-glutamyl Amino Acid	gamma-glutamylalanine	-0.098	0.182	-0.503	0.232	0.46	0.982
Peptide	Dipeptide	glycylleucine	-0.104	0.303	-0.826	0.396	0.481	0.982
Peptide	Gamma-glutamyl Amino Acid	gamma-glutamylphenylalanine	-0.099	0.158	-0.42	0.217	0.525	0.982
Peptide	Dipeptide	leucylglycine	-0.097	0.247	-0.656	0.341	0.527	0.982
Xenobiotics	Chemical	sulfate*	0.352	0.06	0.023	0.267	0.021	0.982
Xenobiotics	Benzoate Metabolism	2-hydroxyhippurate (salicylurate)	0.303	0.202	0.041	0.859	0.032	0.982
Xenobiotics	Benzoate Metabolism	guaiacol sulfate	0.264	0.24	-0.03	0.938	0.065	0.982
Xenobiotics	Benzoate Metabolism	hippurate	0.255	0.259	-0.067	0.981	0.085	0.982
Xenobiotics	Benzoate Metabolism	3-(3-hydroxyphenyl)propionate	0.243	0.192	-0.063	0.713	0.098	0.982
Xenobiotics	Food Component/Plant	ergothioneine	-0.225	0.173	-0.636	0.062	0.104	0.982
Xenobiotics	Benzoate Metabolism	3-methoxycatechol sulfate (1)	0.23	0.316	-0.144	1.131	0.125	0.982
Xenobiotics	Food Component/Plant	ferulic acid 4-sulfate	0.235	0.25	-0.118	0.893	0.13	0.982
Xenobiotics	Drug - Topical Agents	salicylate	0.226	0.17	-0.09	0.595	0.144	0.982
Xenobiotics	Food Component/Plant	acesulfame	-0.212	0.4	-1.384	0.231	0.157	0.982
Xenobiotics	Benzoate Metabolism	3-hydroxyhippurate	0.214	0.299	-0.175	1.033	0.159	0.982
Xenobiotics	Drug - Antibiotic	azithromycin	-0.196	0.024	-0.081	0.016	0.177	0.982
Xenobiotics	Chemical	thioproline	-0.205	0.147	-0.496	0.098	0.183	0.982
Xenobiotics	Chemical	perfluorooctanesulfonate (PFOS)	0.192	0.159	-0.11	0.531	0.191	0.982
Xenobiotics	Benzoate Metabolism	4-methylcatechol sulfate	0.193	0.311	-0.237	1.021	0.215	0.982
Xenobiotics	Drug - Topical Agents	2,6-dihydroxybenzoic acid	0.194	0.207	-0.157	0.68	0.215	0.982
Xenobiotics	Benzoate Metabolism	4-allylcatechol sulfate	-0.182	0.32	-1.028	0.266	0.241	0.982
Xenobiotics	Food Component/Plant	homostachydrine*	-0.17	0.263	-0.836	0.225	0.252	0.982
Xenobiotics	Food Component/Plant	2-piperidinone	-0.17	0.378	-1.186	0.341	0.27	0.982
Xenobiotics	Food Component/Plant	beta-guanidinopropanoate	-0.166	0.432	-1.352	0.391	0.272	0.982
Xenobiotics	Food Component/Plant	quinate	0.145	0.4	-0.373	1.244	0.283	0.982
Xenobiotics	Food Component/Plant	4-allylphenol sulfate	0.162	0.268	-0.25	0.83	0.284	0.982
Xenobiotics	Food Component/Plant	3-formylindole	0.162	0.11	-0.104	0.339	0.292	0.982
Xenobiotics	Xanthine Metabolism	1-methylxanthine	0.158	0.311	-0.304	0.954	0.303	0.982
Xenobiotics	Xanthine Metabolism	3-methylxanthine	0.158	0.299	-0.298	0.912	0.311	0.982
Xenobiotics	Benzoate Metabolism	4-vinylphenol sulfate	-0.157	0.358	-1.091	0.357	0.312	0.982
Xenobiotics	Benzoate Metabolism	catechol sulfate	0.148	0.233	-0.234	0.708	0.316	0.982
Xenobiotics	Benzoate Metabolism	4-ethylphenylsulfate	-0.148	0.347	-1.04	0.36	0.332	0.982
Xenobiotics	Xanthine Metabolism	7-methylurate	0.149	0.284	-0.296	0.853	0.334	0.982
Xenobiotics	Food Component/Plant	ethyl beta-glucopyranoside	0.143	0.235	-0.254	0.697	0.352	0.982
Xenobiotics	Drug - Analgesics, Anesthetics	ibuprofen	0.146	0.095	-0.103	0.282	0.353	0.982
Xenobiotics	Drug - Analgesics, Anesthetics	ibuprofen acyl glucuronide	0.146	0.11	-0.118	0.324	0.353	0.982
Xenobiotics	Drug - Analgesics, Anesthetics	2-hydroxyibuprofen	0.146	0.062	-0.067	0.182	0.353	0.982
Xenobiotics	Drug - Analgesics, Anesthetics	carboxyibuprofen	0.146	0.095	-0.103	0.281	0.353	0.982
Xenobiotics	Food Component/Plant	N-(2-furoyl)glycine	0.137	0.455	-0.5	1.336	0.363	0.982
Xenobiotics	Drug - Psychoactive	THC carboxylic acid	-0.135	0.005	-0.014	0.005	0.372	0.982
Xenobiotics	Drug - Psychoactive	THC carboxylic acid glucuronide	-0.135	0.02	-0.058	0.022	0.372	0.982
Xenobiotics	Xanthine Metabolism	paraxanthine	0.134	0.226	-0.255	0.657	0.379	0.982
Xenobiotics	Food Component/Plant	betonicine	-0.126	0.396	-1.145	0.453	0.387	0.982
Xenobiotics	Food Component/Plant	saccharin	0.135	0.321	-0.371	0.927	0.392	0.982
Xenobiotics	Chemical	triethanolamine	0.134	0.252	-0.292	0.724	0.395	0.982
Xenobiotics	Chemical	1,2,3-benzenetriol sulfate (2)	0.125	0.397	-0.463	1.139	0.399	0.982
Xenobiotics	Benzoate Metabolism	p-cresol sulfate	0.123	0.282	-0.338	0.8	0.417	0.982
Xenobiotics	Benzoate Metabolism	benzoate	0.124	0.169	-0.206	0.476	0.429	0.982
Xenobiotics	Benzoate Metabolism	3-methyl catechol sulfate (1)	0.117	0.391	-0.479	1.099	0.432	0.982
Xenobiotics	Xanthine Metabolism	7-methylxanthine	0.122	0.289	-0.358	0.809	0.439	0.982
Xenobiotics	Xanthine Metabolism	5-acetylamino-6-amino-3-methyluracil	0.116	0.24	-0.301	0.668	0.449	0.982
Xenobiotics	Xanthine Metabolism	theobromine	0.115	0.363	-0.466	0.998	0.467	0.982
Xenobiotics	Food Component/Plant	stachydrine	-0.108	0.393	-1.081	0.505	0.467	0.982
Xenobiotics	Drug - Analgesics, Anesthetics	3-(methylthio)acetaminophen sulfate*	-0.109	0.174	-0.48	0.224	0.467	0.982
Xenobiotics	Food Component/Plant	(S)-a-amino-omega-caprolactam	0.111	0.153	-0.197	0.42	0.469	0.982
Xenobiotics	Food Component/Plant	mannonate*	0.103	0.126	-0.164	0.347	0.473	0.982
Xenobiotics	Chemical	2-naphthol sulfate	0.113	0.29	-0.377	0.796	0.474	0.982
Xenobiotics	Tobacco Metabolite	cotinine	-0.108	0.393	-1.071	0.515	0.483	0.982
Xenobiotics	Xanthine Metabolism	1,3,7-trimethylurate	0.106	0.235	-0.312	0.638	0.492	0.982
Xenobiotics	Benzoate Metabolism	4-hydroxyhippurate	0.101	0.246	-0.336	0.657	0.517	0.982
Xenobiotics	Food Component/Plant	S-allylcysteine	-0.095	0.304	-0.806	0.42	0.529	0.982
Amino Acid	Urea cycle; Arginine and Proline Metabolism	N-monomethylarginine	0.093	0.134	-0.191	0.352	0.553	0.984
Amino Acid	Glutamate Metabolism	N-acetylglutamine	0.093	0.106	-0.151	0.277	0.556	0.984
Amino Acid	Urea cycle; Arginine and Proline Metabolism	N-methylproline	-0.088	0.374	-0.977	0.534	0.557	0.984
Amino Acid	Histidine Metabolism	1-methylhistidine	-0.089	0.123	-0.32	0.176	0.562	0.984
Amino Acid	Glutamate Metabolism	gamma-carboxyglutamate	-0.089	0.088	-0.23	0.127	0.562	0.984
Amino Acid	Leucine, Isoleucine and Valine Metabolism	leucine	0.09	0.084	-0.121	0.22	0.563	0.984
Amino Acid	Glutamate Metabolism	glutamate, gamma-methyl ester	-0.09	0.249	-0.646	0.358	0.565	0.984
Amino Acid	Tryptophan Metabolism	kynurenate	0.088	0.148	-0.215	0.382	0.574	0.984
Amino Acid	Methionine, Cysteine, SAM and Taurine Metabolism	cysteine sulfinic acid	0.088	0.224	-0.327	0.577	0.579	0.984
Amino Acid	Lysine Metabolism	5-(galactosylhydroxy)-L-lysine	-0.083	0.158	-0.404	0.235	0.596	0.984
Amino Acid	Lysine Metabolism	5-hydroxylysine	-0.083	0.158	-0.403	0.236	0.599	0.984
Amino Acid	Glutathione Metabolism	S-(1,2-dicarboxyethyl)glutathione	-0.08	0.312	-0.795	0.467	0.602	0.984
Amino Acid	Leucine, Isoleucine and Valine Metabolism	beta-hydroxyisovalerate	-0.079	0.115	-0.291	0.175	0.619	0.984
Amino Acid	Tryptophan Metabolism	3-hydroxykynurenine	0.076	0.429	-0.658	1.077	0.628	0.984
Amino Acid	Glutathione Metabolism	S-lactoylglutathione	0.072	0.38	-0.588	0.945	0.641	0.984
Amino Acid	Polyamine Metabolism	N-acetyl-isoputreanine	0.068	0.18	-0.281	0.447	0.647	0.984
Amino Acid	Tryptophan Metabolism	tryptophan betaine	0.068	0.323	-0.503	0.8	0.648	0.984
Amino Acid	Histidine Metabolism	4-imidazoleacetate	0.071	0.261	-0.407	0.646	0.65	0.984
Amino Acid	Urea cycle; Arginine and Proline Metabolism	3-amino-2-piperidone	-0.067	0.129	-0.32	0.202	0.651	0.984
Amino Acid	Urea cycle; Arginine and Proline Metabolism	dimethylarginine (SDMA + ADMA)	-0.071	0.128	-0.317	0.201	0.655	0.984
Amino Acid	Methionine, Cysteine, SAM and Taurine Metabolism	2-hydroxy-4-(methylthio)butanoic acid	0.068	0.304	-0.481	0.746	0.665	0.984
Amino Acid	Histidine Metabolism	1-methylhistamine	-0.066	0.352	-0.863	0.56	0.669	0.984
Amino Acid	Glycine, Serine and Threonine Metabolism	dimethylglycine	-0.066	0.104	-0.255	0.167	0.674	0.984
Amino Acid	Urea cycle; Arginine and Proline Metabolism	citrulline	-0.063	0.069	-0.169	0.111	0.675	0.984
Amino Acid	Lysine Metabolism	fructosyllysine	0.059	0.098	-0.157	0.237	0.683	0.984
Amino Acid	Polyamine Metabolism	N1,N12-diacetylspermine	0.06	0.781	-1.258	1.897	0.685	0.984
Amino Acid	Methionine, Cysteine, SAM and Taurine Metabolism	methionine	0.062	0.103	-0.167	0.249	0.691	0.984
Amino Acid	Glutathione Metabolism	4-hydroxy-nonenal-glutathione	0.061	0.235	-0.383	0.567	0.697	0.984
Amino Acid	Glycine, Serine and Threonine Metabolism	N-acetylthreonine	0.06	0.081	-0.133	0.196	0.702	0.984
Amino Acid	Methionine, Cysteine, SAM and Taurine Metabolism	N-formylmethionine	0.056	0.088	-0.146	0.209	0.719	0.984
Amino Acid	Methionine, Cysteine, SAM and Taurine Metabolism	methionine sulfone	0.051	0.19	-0.315	0.452	0.719	0.984
Amino Acid	Leucine, Isoleucine and Valine Metabolism	valine	0.055	0.085	-0.141	0.202	0.72	0.984
Amino Acid	Glutathione Metabolism	glutathione, oxidized (GSSG)	-0.055	0.421	-0.999	0.703	0.728	0.984
Amino Acid	Methionine, Cysteine, SAM and Taurine Metabolism	succinoyltaurine	0.053	0.133	-0.223	0.316	0.729	0.984
Amino Acid	Tryptophan Metabolism	N-formylkynurenine	0.052	0.177	-0.298	0.418	0.736	0.984
Amino Acid	Urea cycle; Arginine and Proline Metabolism	2-oxoarginine*	-0.05	0.194	-0.456	0.326	0.738	0.984
Amino Acid	Alanine and Aspartate Metabolism	N-acetylaspartate (NAA)	0.045	0.108	-0.184	0.251	0.756	0.984
Amino Acid	Leucine, Isoleucine and Valine Metabolism	ethylmalonate	0.045	0.139	-0.237	0.323	0.759	0.984
Amino Acid	Histidine Metabolism	histidine methyl ester	0.047	0.204	-0.351	0.474	0.764	0.984
Amino Acid	Phenylalanine Metabolism	phenylalanine	0.046	0.085	-0.146	0.196	0.771	0.984
Amino Acid	Leucine, Isoleucine and Valine Metabolism	3-methylglutaconate	0.043	0.141	-0.244	0.325	0.777	0.984
Amino Acid	Glycine, Serine and Threonine Metabolism	sarcosine	-0.043	0.22	-0.506	0.382	0.78	0.984
Amino Acid	Alanine and Aspartate Metabolism	alanine	-0.042	0.099	-0.228	0.173	0.783	0.984
Amino Acid	Tyrosine Metabolism	o-Tyrosine	0.042	0.113	-0.198	0.26	0.784	0.984
Amino Acid	Histidine Metabolism	3-methylhistidine	-0.042	0.374	-0.856	0.655	0.79	0.984
Amino Acid	Methionine, Cysteine, SAM and Taurine Metabolism	cystine	-0.04	0.498	-1.135	0.875	0.795	0.984
Amino Acid	Polyamine Metabolism	N(1)-acetylspermine	0.039	0.522	-0.918	1.191	0.795	0.984
Amino Acid	Leucine, Isoleucine and Valine Metabolism	alpha-hydroxyisovalerate	0.04	0.141	-0.248	0.32	0.798	0.984
Amino Acid	Tyrosine Metabolism	dopamine 3-O-sulfate	-0.038	0.224	-0.509	0.394	0.798	0.984
Amino Acid	Urea cycle; Arginine and Proline Metabolism	argininosuccinate	-0.036	0.178	-0.402	0.317	0.813	0.984
Amino Acid	Tryptophan Metabolism	kynurenine	-0.036	0.131	-0.295	0.234	0.817	0.984
Amino Acid	Lysine Metabolism	lysine	-0.033	0.08	-0.179	0.145	0.833	0.984
Amino Acid	Lysine Metabolism	N-acetyl-cadaverine	0.033	0.375	-0.678	0.837	0.833	0.984
Amino Acid	Polyamine Metabolism	N('1)-acetylspermidine	0.032	0.419	-0.757	0.934	0.834	0.984
Amino Acid	Lysine Metabolism	5-aminovalerate	0.031	0.305	-0.555	0.677	0.842	0.984
Amino Acid	Glycine, Serine and Threonine Metabolism	threonine	-0.028	0.09	-0.197	0.164	0.855	0.984
Amino Acid	Glutamate Metabolism	4-hydroxyglutamate	-0.026	0.161	-0.355	0.296	0.857	0.984
Amino Acid	Lysine Metabolism	2-aminoadipate	0.026	0.24	-0.443	0.527	0.861	0.984
Amino Acid	Methionine, Cysteine, SAM and Taurine Metabolism	S-methylcysteine	-0.027	0.129	-0.283	0.237	0.861	0.984
Amino Acid	Leucine, Isoleucine and Valine Metabolism	3-hydroxyisobutyrate	-0.026	0.146	-0.319	0.269	0.863	0.984
Amino Acid	Polyamine Metabolism	N-acetylputrescine	-0.027	0.199	-0.435	0.368	0.865	0.984
Amino Acid	Methionine, Cysteine, SAM and Taurine Metabolism	lanthionine	-0.025	0.141	-0.308	0.262	0.871	0.984
Amino Acid	Lysine Metabolism	N6,N6-dimethyllysine	-0.025	0.178	-0.389	0.332	0.873	0.984
Amino Acid	Glutathione Metabolism	S-methylglutathione	-0.024	0.189	-0.41	0.352	0.879	0.984
Amino Acid	Tyrosine Metabolism	phenol sulfate	-0.023	0.186	-0.404	0.348	0.881	0.984
Amino Acid	Lysine Metabolism	saccharopine	-0.022	0.267	-0.578	0.5	0.885	0.984
Amino Acid	Urea cycle; Arginine and Proline Metabolism	urea	-0.022	0.068	-0.147	0.128	0.888	0.984
Amino Acid	Urea cycle; Arginine and Proline Metabolism	arginine	0.021	0.082	-0.154	0.177	0.889	0.984
Amino Acid	Histidine Metabolism	anserine	0.018	0.44	-0.834	0.944	0.901	0.984
Amino Acid	Alanine and Aspartate Metabolism	N-acetylalanine	-0.015	0.092	-0.195	0.178	0.924	0.984
Amino Acid	Alanine and Aspartate Metabolism	asparagine	0.014	0.116	-0.224	0.246	0.926	0.984
Amino Acid	Guanidino and Acetamido Metabolism	1-methylguanidine	-0.014	0.145	-0.305	0.279	0.927	0.984
Amino Acid	Urea cycle; Arginine and Proline Metabolism	proline	0.014	0.083	-0.161	0.175	0.93	0.984
Amino Acid	Methionine, Cysteine, SAM and Taurine Metabolism	hypotaurine	0.012	0.164	-0.317	0.343	0.937	0.984
Amino Acid	Leucine, Isoleucine and Valine Metabolism	isoleucine	0.011	0.08	-0.156	0.168	0.942	0.984
Amino Acid	Tyrosine Metabolism	O-methyltyrosine	-0.009	0.213	-0.443	0.417	0.951	0.984
Amino Acid	Glutamate Metabolism	glutamine	0.009	0.122	-0.239	0.253	0.953	0.984
Amino Acid	Leucine, Isoleucine and Valine Metabolism	N-acetylvaline	0.009	0.091	-0.178	0.188	0.954	0.984
Carbohydrate	Aminosugar Metabolism	N-acetyl-glucosamine 1-phosphate	-0.091	0.163	-0.425	0.232	0.557	0.984
Carbohydrate	Fructose, Mannose and Galactose Metabolism	galactose 1-phosphate	-0.071	0.131	-0.327	0.203	0.64	0.984
Carbohydrate	Glycolysis, Gluconeogenesis, and Pyruvate Metabolism	2-phosphoglycerate	-0.064	0.265	-0.65	0.42	0.665	0.984
Carbohydrate	Pentose Metabolism	ribose	-0.065	0.194	-0.474	0.311	0.678	0.984
Carbohydrate	Nucleotide Sugar	cytidine 5'-monophospho-N-acetylneuraminic acid	-0.063	0.139	-0.335	0.224	0.69	0.984
Carbohydrate	Aminosugar Metabolism	N-acetylglucosamine 6-phosphate	-0.056	0.153	-0.365	0.252	0.714	0.984
Carbohydrate	Pentose Phosphate Pathway	6-phosphogluconate	-0.047	0.336	-0.785	0.573	0.755	0.984
Carbohydrate	Nucleotide Sugar	UDP-glucuronate	-0.043	0.464	-1.068	0.805	0.778	0.984
Carbohydrate	Pentose Metabolism	sedoheptulose	-0.044	0.274	-0.63	0.475	0.778	0.984
Carbohydrate	Nucleotide Sugar	UDP-glucose	0.042	0.347	-0.605	0.797	0.783	0.984
Carbohydrate	Disaccharides and Oligosaccharides	sucrose	0.042	0.278	-0.485	0.638	0.785	0.984
Carbohydrate	Glycolysis, Gluconeogenesis, and Pyruvate Metabolism	dihydroxyacetone phosphate (DHAP)	-0.037	0.147	-0.331	0.262	0.815	0.984
Carbohydrate	Aminosugar Metabolism	erythronate*	-0.035	0.086	-0.193	0.153	0.819	0.984
Carbohydrate	Aminosugar Metabolism	N-acetylneuraminate	0.034	0.129	-0.231	0.289	0.823	0.984
Carbohydrate	Glycogen Metabolism	maltotetraose	0.033	0.173	-0.313	0.387	0.832	0.984
Carbohydrate	Nucleotide Sugar	UDP-galactose	0.026	0.32	-0.591	0.7	0.865	0.984
Carbohydrate	Glycolysis, Gluconeogenesis, and Pyruvate Metabolism	1,5-anhydroglucitol (1,5-AG)	0.012	0.062	-0.12	0.13	0.931	0.984
Carbohydrate	Nucleotide Sugar	UDP-N-acetylglucosamine/galactosamine	0.009	0.447	-0.878	0.929	0.955	0.984
Cofactors and Vitamins	Tocopherol Metabolism	gamma-tocopherol/beta-tocopherol	-0.096	0.137	-0.361	0.19	0.535	0.984
Cofactors and Vitamins	Hemoglobin and Porphyrin Metabolism	heme	0.085	0.19	-0.278	0.489	0.58	0.984
Cofactors and Vitamins	Hemoglobin and Porphyrin Metabolism	biliverdin	0.076	0.118	-0.18	0.298	0.621	0.984
Cofactors and Vitamins	Nicotinate and Nicotinamide Metabolism	trigonelline (N'-methylnicotinate)	0.073	0.31	-0.471	0.779	0.622	0.984
Cofactors and Vitamins	Ascorbate and Aldarate Metabolism	threonate	0.076	0.091	-0.139	0.227	0.63	0.984
Cofactors and Vitamins	Hemoglobin and Porphyrin Metabolism	protoporphyrin IX	0.072	0.253	-0.394	0.626	0.649	0.984
Cofactors and Vitamins	Nicotinate and Nicotinamide Metabolism	nicotinamide adenine dinucleotide (NAD+)	-0.056	0.421	-1	0.699	0.722	0.984
Cofactors and Vitamins	Vitamin B6 Metabolism	pyridoxate	0.049	0.122	-0.207	0.287	0.745	0.984
Cofactors and Vitamins	Hemoglobin and Porphyrin Metabolism	bilirubin (E,E)*	0.047	0.276	-0.474	0.639	0.766	0.984
Cofactors and Vitamins	Nicotinate and Nicotinamide Metabolism	nicotinamide ribonucleotide (NMN)	-0.043	0.385	-0.882	0.672	0.786	0.984
Cofactors and Vitamins	Nicotinate and Nicotinamide Metabolism	adenosine 5'-diphosphoribose (ADP-ribose)	-0.043	0.373	-0.854	0.652	0.787	0.984
Cofactors and Vitamins	Pantothenate and CoA Metabolism	pantetheine	-0.025	0.253	-0.555	0.467	0.862	0.984
Cofactors and Vitamins	Folate Metabolism	5-methyltetrahydrofolate (5MeTHF)	0.022	0.207	-0.388	0.448	0.886	0.984
Cofactors and Vitamins	Vitamin A Metabolism	retinol (Vitamin A)	-0.02	0.118	-0.253	0.222	0.898	0.984
Cofactors and Vitamins	Nicotinate and Nicotinamide Metabolism	nicotinate	-0.013	0.496	-1.044	0.959	0.933	0.984
Cofactors and Vitamins	Vitamin B6 Metabolism	pyridoxamine	-0.012	0.165	-0.347	0.321	0.938	0.984
Cofactors and Vitamins	Riboflavin Metabolism	flavin adenine dinucleotide (FAD)	0.008	0.188	-0.369	0.389	0.957	0.984
Energy	TCA Cycle	succinylcarnitine (C4-DC)	-0.08	0.081	-0.205	0.121	0.605	0.984
Energy	TCA Cycle	succinate	0.079	0.24	-0.364	0.606	0.617	0.984
Energy	Oxidative Phosphorylation	acetylphosphate	-0.073	0.18	-0.448	0.278	0.639	0.984
Energy	TCA Cycle	malate	-0.039	0.109	-0.248	0.192	0.798	0.984
Energy	TCA Cycle	fumarate	-0.032	0.113	-0.251	0.204	0.835	0.984
Energy	TCA Cycle	citrate	0.021	0.189	-0.355	0.407	0.893	0.984
Energy	TCA Cycle	alpha-ketoglutarate	-0.015	0.146	-0.308	0.28	0.924	0.984
Lipid	Fatty Acid Metabolism (Acyl Carnitine, Long Chain Saturated)	arachidoylcarnitine (C20)*	-0.095	0.179	-0.474	0.25	0.536	0.984
Lipid	Lysophospholipid	1-palmitoyl-GPI (16:0)	-0.095	0.167	-0.44	0.233	0.537	0.984
Lipid	Endocannabinoid	docosahexaenoyl ethanolamide	0.095	0.124	-0.174	0.328	0.537	0.984
Lipid	Inositol Metabolism	inositol 1-phosphate (I1P)	-0.096	0.138	-0.364	0.193	0.538	0.984
Lipid	Secondary Bile Acid Metabolism	ursodeoxycholate	-0.095	0.285	-0.753	0.4	0.54	0.984
Lipid	Hexosylceramides (HCER)	glycosyl-N-(2-hydroxynervonoyl)-sphingosine (d18:1/24:1(2OH))*	-0.093	0.212	-0.558	0.297	0.541	0.984
Lipid	Lysophospholipid	1-stearoyl-GPG (18:0)	0.096	0.162	-0.228	0.428	0.542	0.984
Lipid	Lysophospholipid	1-palmitoyl-GPG (16:0)*	-0.095	0.184	-0.483	0.259	0.545	0.984
Lipid	Progestin Steroids	pregnanolone/allopregnanolone sulfate	0.093	0.231	-0.327	0.605	0.55	0.984
Lipid	Long Chain Polyunsaturated Fatty Acid (n3 and n6)	tetradecadienoate (14:2)*	-0.094	0.17	-0.446	0.241	0.55	0.984
Lipid	Long Chain Monounsaturated Fatty Acid	eicosenoate (20:1)	0.092	0.191	-0.273	0.5	0.555	0.984
Lipid	Fatty Acid, Dicarboxylate	2-hydroxyglutarate	-0.089	0.131	-0.341	0.186	0.556	0.984
Lipid	Phosphatidylinositol (PI)	1-palmitoyl-2-arachidonoyl-GPI (16:0/20:4)*	-0.09	0.118	-0.307	0.169	0.561	0.984
Lipid	Phosphatidylcholine (PC)	1-myristoyl-2-palmitoyl-GPC (14:0/16:0)	-0.091	0.155	-0.403	0.223	0.564	0.984
Lipid	Fatty Acid Metabolism (Acyl Carnitine, Polyunsaturated)	docosapentaenoylcarnitine (C22:5n3)*	-0.085	0.302	-0.787	0.435	0.564	0.984
Lipid	Sphingomyelins	sphingomyelin (d18:2/23:1)*	-0.091	0.116	-0.301	0.167	0.566	0.984
Lipid	Fatty Acid, Dicarboxylate	glutarate (C5-DC)	0.086	0.195	-0.282	0.507	0.568	0.984
Lipid	Sphingomyelins	sphingomyelin (d18:1/19:0, d19:1/18:0)*	-0.089	0.099	-0.257	0.143	0.57	0.984
Lipid	Phospholipid Metabolism	trimethylamine N-oxide	0.088	0.178	-0.257	0.46	0.571	0.984
Lipid	Diacylglycerol	palmitoyl-linoleoyl-glycerol (16:0/18:2) [2]*	-0.088	0.107	-0.277	0.155	0.571	0.984
Lipid	Eicosanoid	prostaglandin E2	-0.087	0.315	-0.813	0.461	0.579	0.984
Lipid	Monoacylglycerol	2-oleoylglycerol (18:1)	0.086	0.194	-0.284	0.501	0.579	0.984
Lipid	Fatty Acid Metabolism (Acyl Carnitine, Monounsaturated)	undecenoylcarnitine (C11:1)	-0.079	0.148	-0.38	0.216	0.582	0.984
Lipid	Endocannabinoid	stearoyl ethanolamide	0.084	0.127	-0.187	0.327	0.586	0.984
Lipid	Long Chain Monounsaturated Fatty Acid	10-heptadecenoate (17:1n7)	0.083	0.149	-0.22	0.381	0.59	0.984
Lipid	Fatty Acid, Dicarboxylate	undecanedioate (C11-DC)	0.084	0.18	-0.267	0.461	0.593	0.984
Lipid	Ceramide PEs	palmitoyl-sphingosine-phosphoethanolamine (d18:1/16:0)	0.082	0.109	-0.161	0.278	0.595	0.984
Lipid	Sphingomyelins	sphingomyelin (d18:2/18:1)*	0.08	0.077	-0.114	0.196	0.596	0.984
Lipid	Pregnenolone Steroids	21-hydroxypregnenolone disulfate	0.08	0.179	-0.267	0.458	0.599	0.984
Lipid	Fatty Acid Metabolism (Acyl Carnitine, Dicarboxylate)	octadecenedioylcarnitine (C18:1-DC)*	0.083	0.169	-0.252	0.431	0.599	0.984
Lipid	Phospholipid Metabolism	glycerophosphoethanolamine	-0.082	0.178	-0.453	0.265	0.6	0.984
Lipid	Mevalonate Metabolism	3-hydroxy-3-methylglutarate	-0.078	0.128	-0.324	0.193	0.611	0.984
Lipid	Phosphatidylcholine (PC)	1-stearoyl-2-arachidonoyl-GPC (18:0/20:4)	-0.08	0.086	-0.217	0.129	0.611	0.984
Lipid	Lysophospholipid	1-oleoyl-GPG (18:1)*	0.08	0.133	-0.2	0.336	0.613	0.984
Lipid	Phospholipid Metabolism	choline	0.079	0.09	-0.136	0.228	0.615	0.984
Lipid	Fatty Acid Metabolism (Acyl Choline)	arachidonoylcholine	-0.079	0.16	-0.404	0.242	0.615	0.984
Lipid	Hexosylceramides (HCER)	glycosyl-N-palmitoyl-sphingosine (d18:1/16:0)	0.076	0.201	-0.305	0.508	0.616	0.984
Lipid	Endocannabinoid	N-oleoyltaurine	0.078	0.17	-0.258	0.43	0.617	0.984
Lipid	Pregnenolone Steroids	pregnenediol disulfate (C21H34O8S2)*	0.077	0.207	-0.315	0.52	0.623	0.984
Lipid	Phospholipid Metabolism	cytidine-5'-diphosphoethanolamine	0.075	0.353	-0.539	0.888	0.624	0.984
Lipid	Phosphatidylcholine (PC)	1-palmitoyl-2-docosahexaenoyl-GPC (16:0/22:6)	-0.074	0.078	-0.197	0.12	0.626	0.984
Lipid	Diacylglycerol	oleoyl-arachidonoyl-glycerol (18:1/20:4) [1]*	0.077	0.135	-0.207	0.338	0.628	0.984
Lipid	Fatty Acid Metabolism (also BCAA Metabolism)	butyrylcarnitine (C4)	-0.073	0.229	-0.573	0.35	0.629	0.984
Lipid	Fatty Acid, Dicarboxylate	hexadecenedioate (C16:1-DC)*	0.075	0.215	-0.331	0.537	0.634	0.984
Lipid	Eicosanoid	prostaglandin F2alpha	-0.075	0.345	-0.863	0.532	0.635	0.984
Lipid	Secondary Bile Acid Metabolism	taurocholenate sulfate*	0.073	0.193	-0.298	0.482	0.635	0.984
Lipid	Lysophospholipid	1-stearoyl-GPE (18:0)	-0.073	0.123	-0.308	0.191	0.638	0.984
Lipid	Lysoplasmalogen	1-(1-enyl-stearoyl)-GPE (P-18:0)*	-0.073	0.118	-0.293	0.182	0.64	0.984
Lipid	Phosphatidylethanolamine (PE)	1-linoleoyl-2-arachidonoyl-GPE (18:2/20:4)*	-0.074	0.126	-0.315	0.196	0.64	0.984
Lipid	Phosphatidylserine (PS)	1-stearoyl-2-oleoyl-GPS (18:0/18:1)	-0.074	0.113	-0.281	0.175	0.641	0.984
Lipid	Medium Chain Fatty Acid	caprate (10:0)	0.074	0.141	-0.219	0.351	0.642	0.984
Lipid	Sphingomyelins	sphingomyelin (d18:2/24:2)*	-0.071	0.116	-0.287	0.18	0.648	0.984
Lipid	Phospholipid Metabolism	cytidine 5'-diphosphocholine	0.067	0.236	-0.368	0.584	0.649	0.984
Lipid	Fatty Acid, Dihydroxy	2S,3R-dihydroxybutyrate	0.07	0.107	-0.167	0.265	0.65	0.984
Lipid	Long Chain Polyunsaturated Fatty Acid (n3 and n6)	adrenate (22:4n6)	0.068	0.197	-0.308	0.487	0.651	0.984
Lipid	Fatty Acid Metabolism (Acyl Carnitine, Polyunsaturated)	tetracosadienoylcarnitine (C24:2)*	-0.071	0.174	-0.43	0.272	0.652	0.984
Lipid	Eicosanoid	6-keto prostaglandin F1alpha	-0.07	0.315	-0.777	0.494	0.655	0.984
Lipid	Phosphatidylcholine (PC)	1-palmitoyl-2-dihomo-linolenoyl-GPC (16:0/20:3n3 or 6)*	-0.069	0.111	-0.274	0.174	0.655	0.984
Lipid	Fatty Acid, Monohydroxy	2-hydroxyoctanoate	-0.07	0.139	-0.343	0.219	0.66	0.984
Lipid	Primary Bile Acid Metabolism	glycochenodeoxycholate 3-sulfate	-0.068	0.349	-0.859	0.55	0.661	0.984
Lipid	Androgenic Steroids	androstenediol (3beta,17beta) monosulfate (2)	0.068	0.257	-0.407	0.63	0.667	0.984
Lipid	Fatty Acid, Dihydroxy	2R,3R-dihydroxybutyrate	-0.067	0.1	-0.246	0.159	0.668	0.984
Lipid	Fatty Acid, Dicarboxylate	tetradecadienedioate (C14:2-DC)*	-0.065	0.165	-0.403	0.264	0.675	0.984
Lipid	Secondary Bile Acid Metabolism	glycodeoxycholate 3-sulfate	0.065	0.262	-0.42	0.639	0.678	0.984
Lipid	Phosphatidylcholine (PC)	1-stearoyl-2-linoleoyl-GPC (18:0/18:2)*	-0.064	0.072	-0.176	0.115	0.678	0.984
Lipid	Fatty Acid, Monohydroxy	2-hydroxydecanoate	-0.064	0.117	-0.285	0.188	0.681	0.984
Lipid	Phosphatidylethanolamine (PE)	1,2-dilinoleoyl-GPE (18:2/18:2)*	0.064	0.123	-0.197	0.299	0.681	0.984
Lipid	Phosphatidylcholine (PC)	1-palmitoyl-2-oleoyl-GPC (16:0/18:1)	-0.064	0.083	-0.202	0.134	0.684	0.984
Lipid	Eicosanoid	prostaglandin E1	-0.063	0.431	-1.047	0.695	0.686	0.984
Lipid	Inositol Metabolism	chiro-inositol	0.06	0.263	-0.425	0.639	0.686	0.984
Lipid	Plasmalogen	1-(1-enyl-stearoyl)-2-arachidonoyl-GPE (P-18:0/20:4)*	-0.064	0.113	-0.274	0.182	0.686	0.984
Lipid	Fatty Acid, Branched	(16 or 17)-methylstearate (a19:0 or i19:0)	0.063	0.144	-0.233	0.35	0.688	0.984
Lipid	Long Chain Polyunsaturated Fatty Acid (n3 and n6)	docosapentaenoate (n6 DPA; 22:5n6)	0.06	0.188	-0.304	0.456	0.689	0.984
Lipid	Sphingomyelins	sphingomyelin (d18:1/24:1, d18:2/24:0)*	0.061	0.106	-0.172	0.257	0.69	0.984
Lipid	Plasmalogen	1-(1-enyl-palmitoyl)-2-oleoyl-GPE (P-16:0/18:1)*	-0.062	0.117	-0.283	0.19	0.69	0.984
Lipid	Fatty Acid Metabolism (Acyl Choline)	linoleoylcholine*	0.063	0.229	-0.371	0.554	0.692	0.984
Lipid	Fatty Acid, Dihydroxy	2,4-dihydroxybutyrate	0.062	0.101	-0.164	0.243	0.695	0.984
Lipid	Sphingomyelins	lignoceroyl sphingomyelin (d18:1/24:0)	-0.061	0.118	-0.286	0.192	0.695	0.984
Lipid	Pregnenolone Steroids	pregnenetriol disulfate*	0.061	0.193	-0.313	0.465	0.696	0.984
Lipid	Glycosyl PE	1-stearoyl-2-arachidonoyl-glycosyl-GPE (18:0/20:4)**	-0.061	0.181	-0.437	0.296	0.7	0.984
Lipid	Lysophospholipid	1-linoleoyl-GPC (18:2)	-0.059	0.114	-0.275	0.187	0.703	0.984
Lipid	Monoacylglycerol	1-myristoylglycerol (14:0)	0.058	0.14	-0.229	0.336	0.704	0.984
Lipid	Long Chain Polyunsaturated Fatty Acid (n3 and n6)	docosatrienoate (22:3n6)*	0.059	0.258	-0.422	0.618	0.706	0.984
Lipid	Phosphatidylcholine (PC)	1,2-dipalmitoyl-GPC (16:0/16:0)	-0.059	0.095	-0.227	0.155	0.708	0.984
Lipid	Androgenic Steroids	11beta-hydroxyandrosterone glucuronide	0.058	0.159	-0.262	0.381	0.709	0.984
Lipid	Sphingolipid Synthesis	sphingadienine	0.057	0.112	-0.184	0.268	0.71	0.984
Lipid	Sphingomyelins	sphingomyelin (d18:1/20:0, d16:1/22:0)*	-0.058	0.097	-0.232	0.16	0.713	0.984
Lipid	Secondary Bile Acid Metabolism	glycodeoxycholate	0.058	0.236	-0.389	0.563	0.714	0.984
Lipid	Sphingosines	hexadecasphingosine (d16:1)*	-0.057	0.106	-0.252	0.175	0.717	0.984
Lipid	Sterol	3beta-hydroxy-5-cholestenoate	-0.057	0.263	-0.628	0.436	0.718	0.984
Lipid	Phosphatidylethanolamine (PE)	1-oleoyl-2-docosahexaenoyl-GPE (18:1/22:6)*	-0.055	0.125	-0.297	0.206	0.718	0.984
Lipid	Androgenic Steroids	5alpha-androstan-3beta,17beta-diol disulfate	0.055	0.295	-0.49	0.702	0.721	0.984
Lipid	Phosphatidylethanolamine (PE)	1-palmitoyl-2-linoleoyl-GPE (16:0/18:2)	0.055	0.113	-0.188	0.268	0.724	0.984
Lipid	Secondary Bile Acid Metabolism	deoxycholic acid glucuronide	-0.053	0.214	-0.508	0.358	0.729	0.984
Lipid	Ceramides	N-palmitoyl-heptadecasphingosine (d17:1/16:0)*	0.053	0.129	-0.217	0.306	0.734	0.984
Lipid	Lysophospholipid	1-arachidonoyl-GPI (20:4)*	-0.052	0.134	-0.315	0.224	0.735	0.984
Lipid	Monoacylglycerol	1-palmitoylglycerol (16:0)	-0.051	0.154	-0.362	0.259	0.739	0.984
Lipid	Fatty Acid Metabolism (Acyl Choline)	oleoylcholine	0.052	0.214	-0.36	0.503	0.741	0.984
Lipid	Phosphatidylserine (PS)	1-palmitoyl-2-oleoyl-GPS (16:0/18:1)	-0.051	0.184	-0.432	0.311	0.745	0.984
Lipid	Diacylglycerol	oleoyl-linoleoyl-glycerol (18:1/18:2) [2]	-0.05	0.083	-0.195	0.141	0.748	0.984
Lipid	Diacylglycerol	palmitoyl-docosahexaenoyl-glycerol (16:0/22:6) [1]*	0.048	0.097	-0.165	0.226	0.755	0.984
Lipid	Secondary Bile Acid Metabolism	taurolithocholate 3-sulfate	0.048	0.253	-0.432	0.59	0.756	0.984
Lipid	Secondary Bile Acid Metabolism	glycoursodeoxycholate	-0.047	0.351	-0.818	0.601	0.759	0.984
Lipid	Phosphatidylcholine (PC)	1-stearoyl-2-docosahexaenoyl-GPC (18:0/22:6)	0.046	0.101	-0.172	0.234	0.759	0.984
Lipid	Fatty Acid, Monohydroxy	2-hydroxystearate	0.048	0.117	-0.2	0.272	0.76	0.984
Lipid	Fatty Acid Metabolism (Acyl Choline)	palmitoylcholine	0.048	0.224	-0.384	0.522	0.76	0.984
Lipid	Phosphatidylethanolamine (PE)	1-palmitoyl-2-docosahexaenoyl-GPE (16:0/22:6)*	0.048	0.12	-0.206	0.279	0.762	0.984
Lipid	Ceramides	ceramide (d18:1/14:0, d16:1/16:0)*	0.046	0.116	-0.2	0.27	0.764	0.984
Lipid	Sterol	desmosterol	-0.045	0.26	-0.602	0.447	0.766	0.984
Lipid	Sphingomyelins	hydroxypalmitoyl sphingomyelin (d18:1/16:0(OH))**	-0.045	0.104	-0.241	0.18	0.769	0.984
Lipid	Primary Bile Acid Metabolism	glycochenodeoxycholate	-0.045	0.203	-0.47	0.35	0.77	0.984
Lipid	Ceramides	N-palmitoyl-sphingadienine (d18:2/16:0)*	0.046	0.1	-0.172	0.231	0.771	0.984
Lipid	Phosphatidylcholine (PC)	1-palmitoyl-2-linoleoyl-GPC (16:0/18:2)	-0.045	0.069	-0.16	0.119	0.772	0.984
Lipid	Lysophospholipid	1-linoleoyl-GPS (18:2)*	0.045	0.337	-0.584	0.778	0.775	0.984
Lipid	Fatty Acid, Dicarboxylate	octadecenedioate (C18:1-DC)	0.044	0.201	-0.35	0.463	0.782	0.984
Lipid	Primary Bile Acid Metabolism	glycocholate	0.042	0.284	-0.495	0.65	0.786	0.984
Lipid	Sphingomyelins	sphingomyelin (d18:2/23:0, d18:1/23:1, d17:1/24:1)*	-0.042	0.119	-0.272	0.208	0.789	0.984
Lipid	Lysophospholipid	1-linoleoyl-GPE (18:2)*	0.042	0.12	-0.21	0.274	0.79	0.984
Lipid	Monoacylglycerol	2-linoleoylglycerol (18:2)	0.04	0.16	-0.281	0.364	0.797	0.984
Lipid	Phosphatidylethanolamine (PE)	1-stearoyl-2-oleoyl-GPE (18:0/18:1)	0.04	0.134	-0.235	0.304	0.797	0.984
Lipid	Phosphatidylethanolamine (PE)	1-stearoyl-2-docosahexaenoyl-GPE (18:0/22:6)*	-0.04	0.144	-0.329	0.254	0.798	0.984
Lipid	Endocannabinoid	N-arachidonoyltaurine	0.04	0.152	-0.268	0.346	0.799	0.984
Lipid	Phosphatidylethanolamine (PE)	1-oleoyl-2-linoleoyl-GPE (18:1/18:2)*	-0.037	0.095	-0.217	0.168	0.799	0.984
Lipid	Long Chain Polyunsaturated Fatty Acid (n3 and n6)	mead acid (20:3n9)	0.04	0.244	-0.431	0.555	0.8	0.984
Lipid	Lysophospholipid	2-palmitoyl-GPC (16:0)*	-0.04	0.141	-0.32	0.248	0.8	0.984
Lipid	Diacylglycerol	linoleoyl-arachidonoyl-glycerol (18:2/20:4) [1]*	0.039	0.155	-0.274	0.352	0.803	0.984
Lipid	Androgenic Steroids	androstenediol (3beta,17beta) disulfate (1)	0.038	0.229	-0.404	0.519	0.804	0.984
Lipid	Phosphatidylethanolamine (PE)	1-palmitoyl-2-stearoyl-GPE (16:0/18:0)*	-0.039	0.176	-0.398	0.311	0.805	0.984
Lipid	Phosphatidylethanolamine (PE)	1-palmitoyl-2-oleoyl-GPE (16:0/18:1)	0.038	0.123	-0.218	0.278	0.808	0.984
Lipid	Sphingomyelins	sphingomyelin (d18:1/18:1, d18:2/18:0)	0.038	0.064	-0.113	0.144	0.809	0.984
Lipid	Fatty Acid Synthesis	malonate	0.038	0.144	-0.257	0.326	0.81	0.984
Lipid	Lysophospholipid	1-arachidonoyl-GPC (20:4n6)*	-0.038	0.17	-0.385	0.303	0.81	0.984
Lipid	Sphingomyelins	palmitoyl sphingomyelin (d18:1/16:0)	-0.037	0.065	-0.147	0.116	0.814	0.984
Lipid	Diacylglycerol	palmitoyl-linoleoyl-glycerol (16:0/18:2) [1]*	-0.035	0.143	-0.323	0.256	0.816	0.984
Lipid	Phosphatidylcholine (PC)	1-palmitoleoyl-2-linolenoyl-GPC (16:1/18:3)*	-0.035	0.223	-0.502	0.399	0.818	0.984
Lipid	Lysophospholipid	1-linoleoyl-GPG (18:2)*	-0.036	0.15	-0.338	0.269	0.819	0.984
Lipid	Fatty Acid, Monohydroxy	4-hydroxybutyrate (GHB)	0.031	0.163	-0.292	0.366	0.821	0.984
Lipid	Sphingomyelins	sphingomyelin (d18:1/22:2, d18:2/22:1, d16:1/24:2)*	0.036	0.102	-0.183	0.229	0.821	0.984
Lipid	Lysophospholipid	1-oleoyl-GPE (18:1)	0.035	0.116	-0.208	0.26	0.824	0.984
Lipid	Diacylglycerol	stearoyl-linoleoyl-glycerol (18:0/18:2) [2]*	-0.034	0.109	-0.244	0.197	0.83	0.984
Lipid	Fatty Acid, Monohydroxy	alpha-hydroxycaproate	-0.032	0.194	-0.433	0.35	0.833	0.984
Lipid	Fatty Acid, Monohydroxy	2-hydroxypalmitate	-0.031	0.129	-0.285	0.234	0.846	0.984
Lipid	Fatty Acid, Dihydroxy	3,4-dihydroxybutyrate	0.031	0.102	-0.186	0.226	0.846	0.984
Lipid	Sphingomyelins	sphingomyelin (d18:1/20:1, d18:2/20:0)*	-0.03	0.073	-0.161	0.132	0.846	0.984
Lipid	Primary Bile Acid Metabolism	taurochenodeoxycholate	-0.029	0.242	-0.537	0.442	0.847	0.984
Lipid	Endocannabinoid	palmitoyl ethanolamide	0.03	0.117	-0.214	0.259	0.848	0.984
Lipid	Fatty Acid Metabolism	palmitoyl CoA	0.03	0.27	-0.494	0.597	0.849	0.984
Lipid	Phosphatidylcholine (PC)	1-stearoyl-2-oleoyl-GPC (18:0/18:1)	0.03	0.102	-0.186	0.224	0.849	0.984
Lipid	Fatty Acid, Monohydroxy	3-hydroxyoctanoate	0.027	0.135	-0.25	0.297	0.862	0.984
Lipid	Androgenic Steroids	5alpha-androstan-3alpha,17beta-diol monosulfate (1)	-0.026	0.201	-0.441	0.372	0.863	0.984
Lipid	Phosphatidylethanolamine (PE)	1-stearoyl-2-arachidonoyl-GPE (18:0/20:4)	-0.027	0.124	-0.272	0.23	0.865	0.984
Lipid	Fatty Acid Metabolism (Acyl Choline)	stearoylcholine*	0.027	0.217	-0.401	0.474	0.867	0.984
Lipid	Sphingomyelins	sphingomyelin (d18:1/21:0, d17:1/22:0, d16:1/23:0)*	-0.025	0.124	-0.271	0.231	0.873	0.984
Lipid	Sphingomyelins	stearoyl sphingomyelin (d18:1/18:0)	-0.025	0.084	-0.182	0.155	0.874	0.984
Lipid	Fatty Acid Metabolism	oleoyl CoA	-0.024	0.209	-0.454	0.39	0.879	0.984
Lipid	Sphingomyelins	sphingomyelin (d18:1/22:1, d18:2/22:0, d16:1/24:1)*	0.023	0.081	-0.151	0.175	0.884	0.984
Lipid	Lysophospholipid	1-stearoyl-GPS (18:0)*	0.023	0.143	-0.268	0.309	0.885	0.984
Lipid	Phosphatidylethanolamine (PE)	1-palmitoyl-2-arachidonoyl-GPE (16:0/20:4)*	0.022	0.123	-0.231	0.266	0.888	0.984
Lipid	Secondary Bile Acid Metabolism	glycocholenate sulfate*	0.022	0.13	-0.244	0.281	0.889	0.984
Lipid	Long Chain Monounsaturated Fatty Acid	10-nonadecenoate (19:1n9)	0.021	0.168	-0.318	0.363	0.894	0.984
Lipid	Dihydroceramides	N-palmitoyl-phytosphingosine (t18:0/16:0)	-0.021	0.168	-0.363	0.318	0.894	0.984
Lipid	Dihydrosphingomyelins	myristoyl dihydrosphingomyelin (d18:0/14:0)*	-0.019	0.142	-0.305	0.27	0.903	0.984
Lipid	Phosphatidylcholine (PC)	1-palmitoyl-2-gamma-linolenoyl-GPC (16:0/18:3n6)*	-0.018	0.154	-0.329	0.293	0.907	0.984
Lipid	Fatty Acid, Monohydroxy	13-HODE + 9-HODE	0.018	0.354	-0.674	0.754	0.91	0.984
Lipid	Sterol	7-alpha-hydroxy-3-oxo-4-cholestenoate (7-Hoca)	-0.017	0.154	-0.328	0.295	0.913	0.984
Lipid	Fatty Acid Metabolism (Acyl Carnitine, Dicarboxylate)	octadecanedioylcarnitine (C18-DC)*	-0.016	0.122	-0.26	0.234	0.917	0.984
Lipid	Fatty Acid, Dicarboxylate	maleate	-0.015	0.135	-0.287	0.259	0.918	0.984
Lipid	Lysophospholipid	1-palmitoyl-GPE (16:0)	-0.016	0.108	-0.23	0.208	0.918	0.984
Lipid	Phosphatidylcholine (PC)	1-palmitoyl-2-stearoyl-GPC (16:0/18:0)	-0.015	0.117	-0.248	0.225	0.923	0.984
Lipid	Dihydrosphingomyelins	palmitoyl dihydrosphingomyelin (d18:0/16:0)*	0.015	0.127	-0.244	0.268	0.924	0.984
Lipid	Lysophospholipid	1-linoleoyl-GPI (18:2)*	0.015	0.163	-0.315	0.346	0.925	0.984
Lipid	Sphingolipid Synthesis	1-deoxysphingosine (m18:1)	-0.014	0.18	-0.381	0.348	0.926	0.984
Lipid	Diacylglycerol	palmitoyl-arachidonoyl-glycerol (16:0/20:4) [1]*	-0.012	0.102	-0.214	0.198	0.935	0.984
Lipid	Long Chain Polyunsaturated Fatty Acid (n3 and n6)	arachidonate (20:4n6)	0.012	0.161	-0.313	0.338	0.94	0.984
Lipid	Plasmalogen	1-(1-enyl-palmitoyl)-2-linoleoyl-GPE (P-16:0/18:2)*	0.012	0.12	-0.233	0.251	0.941	0.984
Lipid	Plasmalogen	1-(1-enyl-stearoyl)-2-oleoyl-GPE (P-18:0/18:1)	0.011	0.139	-0.271	0.291	0.942	0.984
Lipid	Sphingosines	heptadecasphingosine (d17:1)	-0.011	0.128	-0.267	0.249	0.944	0.984
Lipid	Diacylglycerol	palmitoyl-oleoyl-glycerol (16:0/18:1) [2]*	-0.011	0.13	-0.272	0.254	0.945	0.984
Lipid	Phosphatidylcholine (PC)	1,2-dioleoyl-GPC (18:1/18:1)	-0.01	0.081	-0.169	0.159	0.948	0.984
Lipid	Sphingosines	eicosanoylsphingosine (d20:1)*	0.01	0.093	-0.181	0.193	0.948	0.984
Lipid	Sterol	4-cholesten-3-one	-0.01	0.106	-0.221	0.207	0.949	0.984
Lipid	Sphingomyelins	sphingomyelin (d18:2/24:1, d18:1/24:2)*	-0.01	0.089	-0.185	0.174	0.951	0.984
Lipid	Corticosteroids	cortisone	-0.009	0.162	-0.336	0.317	0.952	0.984
Lipid	Ceramides	N-(2-hydroxypalmitoyl)-sphingosine (d18:1/16:0(2OH))	-0.009	0.145	-0.302	0.284	0.953	0.984
Lipid	Sphingomyelins	sphingomyelin (d18:2/21:0, d16:2/23:0)*	0.008	0.1	-0.196	0.207	0.957	0.984
Lipid	Phospholipid Metabolism	glycerophosphoserine*	-0.008	0.145	-0.301	0.285	0.958	0.984
Nucleotide	Pyrimidine Metabolism, Cytidine containing	cytidine	0.091	0.477	-0.67	1.255	0.543	0.984
Nucleotide	Dinucleotide	(3'-5')-guanylyluridine	-0.094	0.3	-0.784	0.426	0.554	0.984
Nucleotide	Purine Metabolism, Adenine containing	adenosine 3',5'-diphosphate	0.086	0.351	-0.511	0.908	0.575	0.984
Nucleotide	Purine Metabolism, Guanine containing	guanosine 5'-triphosphate	0.079	0.256	-0.382	0.653	0.6	0.984
Nucleotide	Dinucleotide	(3'-5')-adenylylcytidine	-0.081	0.208	-0.529	0.313	0.609	0.984
Nucleotide	Pyrimidine Metabolism, Orotate containing	orotate	-0.072	0.158	-0.394	0.243	0.634	0.984
Nucleotide	Pyrimidine Metabolism, Cytidine containing	3-methylcytidine	0.072	0.127	-0.196	0.317	0.638	0.984
Nucleotide	Purine Metabolism, (Hypo)Xanthine/Inosine containing	allantoin	0.073	0.098	-0.152	0.244	0.642	0.984
Nucleotide	Pyrimidine Metabolism, Orotate containing	dihydroorotate	-0.071	0.199	-0.492	0.311	0.652	0.984
Nucleotide	Dinucleotide	(3'-5')-uridylyluridine	-0.069	0.232	-0.571	0.366	0.661	0.984
Nucleotide	Pyrimidine Metabolism, Uracil containing	uracil	-0.066	0.142	-0.349	0.225	0.665	0.984
Nucleotide	Pyrimidine Metabolism, Cytidine containing	N4-acetylcytidine	0.066	0.113	-0.181	0.278	0.671	0.984
Nucleotide	Pyrimidine Metabolism, Uracil containing	uridine-2',3'-cyclic monophosphate	-0.065	0.289	-0.706	0.463	0.676	0.984
Nucleotide	Purine Metabolism, (Hypo)Xanthine/Inosine containing	AICA ribonucleotide	-0.062	0.242	-0.585	0.391	0.69	0.984
Nucleotide	Purine Metabolism, (Hypo)Xanthine/Inosine containing	2'-deoxyinosine	-0.053	0.155	-0.366	0.258	0.73	0.984
Nucleotide	Purine Metabolism, Adenine containing	N6-succinyladenosine	-0.053	0.253	-0.595	0.425	0.738	0.984
Nucleotide	Purine Metabolism, (Hypo)Xanthine/Inosine containing	uric acid ribonucleoside*	-0.051	0.182	-0.428	0.307	0.741	0.984
Nucleotide	Purine Metabolism, Guanine containing	queuine	-0.048	0.209	-0.492	0.353	0.742	0.984
Nucleotide	Pyrimidine Metabolism, Uracil containing	5,6-dihydrouridine	-0.049	0.091	-0.212	0.155	0.752	0.984
Nucleotide	Purine Metabolism, (Hypo)Xanthine/Inosine containing	urate	0.047	0.057	-0.097	0.133	0.755	0.984
Nucleotide	Pyrimidine Metabolism, Thymine containing	thymidine	0.046	0.227	-0.389	0.529	0.759	0.984
Nucleotide	Purine Metabolism, Adenine containing	adenosine 2'-monophosphate (2'-AMP)	0.044	0.407	-0.701	0.942	0.768	0.984
Nucleotide	Purine Metabolism, Adenine containing	adenosine 3'-monophosphate (3'-AMP)	-0.04	0.263	-0.598	0.464	0.8	0.984
Nucleotide	Pyrimidine Metabolism, Cytidine containing	5-methylcytidine	-0.037	0.517	-1.171	0.918	0.808	0.984
Nucleotide	Pyrimidine Metabolism, Uracil containing	2'-O-methyluridine	-0.037	0.194	-0.439	0.346	0.811	0.984
Nucleotide	Dinucleotide	(3'-5')-cytidylyluridine*	-0.035	0.283	-0.634	0.508	0.825	0.984
Nucleotide	Purine Metabolism, Adenine containing	N1-methyladenosine	-0.034	0.155	-0.347	0.278	0.827	0.984
Nucleotide	Purine Metabolism, Adenine containing	adenine	-0.033	0.184	-0.412	0.332	0.829	0.984
Nucleotide	Purine Metabolism, Adenine containing	adenosine-2',3'-cyclic monophosphate	-0.032	0.16	-0.355	0.289	0.837	0.984
Nucleotide	Dinucleotide	(3'-5')-adenylylguanosine*	0.029	0.177	-0.326	0.39	0.857	0.984
Nucleotide	Purine Metabolism, Adenine containing	adenosine 5'-monophosphate (AMP)	-0.027	0.49	-1.077	0.903	0.86	0.984
Nucleotide	Pyrimidine Metabolism, Uracil containing	2'-deoxyuridine	-0.022	0.129	-0.281	0.241	0.879	0.984
Nucleotide	Pyrimidine Metabolism, Thymine containing	thymine	0.02	0.278	-0.525	0.597	0.899	0.984
Nucleotide	Dinucleotide	(3'-5')-adenylyladenosine*	-0.019	0.194	-0.415	0.368	0.904	0.984
Nucleotide	Purine Metabolism, Adenine containing	adenosine 5'-triphosphate (ATP)	-0.018	0.282	-0.603	0.536	0.905	0.984
Nucleotide	Pyrimidine Metabolism, Cytidine containing	cytidine 5'-monophosphate (5'-CMP)	0.019	0.168	-0.32	0.36	0.905	0.984
Nucleotide	Pyrimidine Metabolism, Uracil containing	pseudouridine	0.017	0.082	-0.157	0.176	0.911	0.984
Nucleotide	Purine Metabolism, Guanine containing	guanosine 5'-monophosphate (5'-GMP)	0.017	0.495	-0.946	1.054	0.914	0.984
Nucleotide	Purine Metabolism, Adenine containing	adenosine 5'-diphosphate (ADP)	0.013	0.339	-0.657	0.714	0.934	0.984
Nucleotide	Dinucleotide	(3'-5')-uridylyladenosine	-0.013	0.173	-0.364	0.336	0.935	0.984
Nucleotide	Pyrimidine Metabolism, Uracil containing	uridine 5'-triphosphate (UTP)	0.011	0.566	-1.101	1.185	0.942	0.984
Nucleotide	Pyrimidine Metabolism, Cytidine containing	2'-deoxycytidine	0.009	0.369	-0.722	0.767	0.951	0.984
Partially Characterized Molecules	Partially Characterized Molecules	glucuronide of C10H18O2 (8)*	-0.08	0.195	-0.494	0.293	0.608	0.984
Partially Characterized Molecules	Partially Characterized Molecules	glucuronide of C10H18O2 (7)*	-0.049	0.384	-0.9	0.65	0.747	0.984
Peptide	Gamma-glutamyl Amino Acid	gamma-glutamylleucine	-0.089	0.15	-0.39	0.215	0.561	0.984
Peptide	Gamma-glutamyl Amino Acid	gamma-glutamylserine	-0.086	0.174	-0.452	0.252	0.57	0.984
Peptide	Gamma-glutamyl Amino Acid	gamma-glutamylmethionine	-0.068	0.179	-0.442	0.28	0.653	0.984
Peptide	Dipeptide	prolylglycine	0.066	0.221	-0.351	0.542	0.668	0.984
Peptide	Acetylated Peptides	phenylacetylglutamine	0.057	0.198	-0.326	0.476	0.708	0.984
Peptide	Dipeptide	tyrosylglycine	0.051	0.243	-0.409	0.575	0.735	0.984
Peptide	Gamma-glutamyl Amino Acid	gamma-glutamyl-epsilon-lysine	-0.051	0.208	-0.49	0.352	0.743	0.984
Peptide	Dipeptide	glycylvaline	-0.031	0.26	-0.579	0.472	0.838	0.984
Peptide	Dipeptide	phenylalanylglycine	-0.027	0.259	-0.571	0.476	0.855	0.984
Peptide	Gamma-glutamyl Amino Acid	gamma-glutamylisoleucine*	-0.025	0.141	-0.309	0.261	0.866	0.984
Xenobiotics	Food Component/Plant	eugenol sulfate	-0.085	0.226	-0.579	0.332	0.586	0.984
Xenobiotics	Food Component/Plant	tartronate (hydroxymalonate)	0.081	0.196	-0.295	0.498	0.607	0.984
Xenobiotics	Food Component/Plant	3-hydroxystachydrine*	0.077	0.505	-0.76	1.281	0.609	0.984
Xenobiotics	Chemical	3-hydroxypyridine sulfate	0.075	0.497	-0.748	1.258	0.61	0.984
Xenobiotics	Food Component/Plant	solanidine	0.069	0.329	-0.515	0.813	0.652	0.984
Xenobiotics	Tobacco Metabolite	hydroxycotinine	-0.07	0.318	-0.785	0.499	0.655	0.984
Xenobiotics	Chemical	4-chlorobenzoic acid	0.069	0.123	-0.195	0.303	0.663	0.984
Xenobiotics	Drug - Other	S-carboxymethyl-L-cysteine	-0.06	0.279	-0.673	0.452	0.694	0.984
Xenobiotics	Xanthine Metabolism	theophylline	0.055	0.301	-0.495	0.719	0.712	0.984
Xenobiotics	Drug - Analgesics, Anesthetics	4-acetamidophenylglucuronide	0.049	0.247	-0.417	0.579	0.744	0.984
Xenobiotics	Food Component/Plant	methyl glucopyranoside (alpha + beta)	-0.05	0.18	-0.422	0.304	0.745	0.984
Xenobiotics	Drug - Analgesics, Anesthetics	4-acetaminophen sulfate	0.046	0.238	-0.407	0.556	0.757	0.984
Xenobiotics	Xanthine Metabolism	1,7-dimethylurate	-0.043	0.354	-0.82	0.608	0.766	0.984
Xenobiotics	Chemical	dimethyl sulfone	-0.044	0.147	-0.338	0.255	0.78	0.984
Xenobiotics	Benzoate Metabolism	4-ethylcatechol sulfate	0.038	0.394	-0.692	0.901	0.793	0.984
Xenobiotics	Chemical	2,4-di-tert-butylphenol	-0.039	0.2	-0.454	0.352	0.799	0.984
Xenobiotics	Drug - Analgesics, Anesthetics	2-methoxyacetaminophen sulfate*	0.036	0.227	-0.402	0.513	0.808	0.984
Xenobiotics	Food Component/Plant	4-vinylguaiacol sulfate	0.035	0.36	-0.647	0.808	0.824	0.984
Xenobiotics	Food Component/Plant	gluconate	-0.033	0.289	-0.648	0.52	0.826	0.984
Xenobiotics	Drug - Analgesics, Anesthetics	4-acetamidophenol	0.031	0.249	-0.451	0.556	0.833	0.984
Xenobiotics	Benzoate Metabolism	methyl-4-hydroxybenzoate sulfate	0.032	0.541	-0.982	1.203	0.839	0.984
Xenobiotics	Chemical	bicine	0.03	0.16	-0.293	0.355	0.847	0.984
Xenobiotics	Benzoate Metabolism	o-cresol sulfate	-0.03	0.208	-0.459	0.379	0.848	0.984
Xenobiotics	Food Component/Plant	3-hydroxyindolin-2-one	-0.027	0.263	-0.577	0.485	0.861	0.984
Xenobiotics	Benzoate Metabolism	propyl 4-hydroxybenzoate sulfate	0.026	0.165	-0.306	0.36	0.87	0.984
Xenobiotics	Food Component/Plant	pyrraline	-0.023	0.23	-0.499	0.432	0.885	0.984
Xenobiotics	Drug - Analgesics, Anesthetics	2-hydroxyacetaminophen sulfate*	-0.019	0.184	-0.396	0.347	0.896	0.984
Xenobiotics	Benzoate Metabolism	4-vinylcatechol sulfate	-0.017	0.324	-0.688	0.619	0.916	0.984
Xenobiotics	Food Component/Plant	2,3-dihydroxyisovalerate	0.016	0.188	-0.361	0.399	0.92	0.984
Xenobiotics	Chemical	6-hydroxyindole sulfate	0.015	0.2	-0.386	0.423	0.926	0.984
Xenobiotics	Food Component/Plant	2-aminophenol sulfate	0.014	0.286	-0.551	0.604	0.927	0.984
Xenobiotics	Drug - Analgesics, Anesthetics	3-(N-acetyl-L-cystein-S-yl) acetaminophen	0.013	0.227	-0.438	0.479	0.928	0.984
Xenobiotics	Food Component/Plant	2-keto-3-deoxy-gluconate	0.014	0.18	-0.346	0.379	0.929	0.984
Xenobiotics	Chemical	O-sulfo-L-tyrosine	0.012	0.076	-0.147	0.16	0.936	0.984
Xenobiotics	Benzoate Metabolism	4-acetylphenol sulfate	-0.01	0.231	-0.481	0.451	0.948	0.984
Xenobiotics	Drug - Analgesics, Anesthetics	3-(cystein-S-yl)acetaminophen*	-0.009	0.19	-0.396	0.372	0.95	0.984
Xenobiotics	Food Component/Plant	histidine betaine (hercynine)*	-0.009	0.274	-0.57	0.536	0.95	0.984
Xenobiotics	Food Component/Plant	erythritol	-0.01	0.097	-0.202	0.19	0.952	0.984
Amino Acid	Leucine, Isoleucine and Valine Metabolism	2-hydroxy-3-methylvalerate	0.007	0.291	-0.574	0.602	0.962	0.986
Amino Acid	Lysine Metabolism	N6,N6,N6-trimethyllysine	-0.007	0.101	-0.209	0.2	0.964	0.986
Lipid	Androgenic Steroids	epiandrosterone sulfate	-0.008	0.22	-0.454	0.432	0.961	0.986
Nucleotide	Dinucleotide	(3'-5')-adenylyluridine	-0.007	0.318	-0.656	0.628	0.965	0.986
Xenobiotics	Drug - Analgesics, Anesthetics	2-methoxyacetaminophen glucuronide*	-0.006	0.179	-0.368	0.355	0.969	0.989
Amino Acid	Urea cycle; Arginine and Proline Metabolism	trans-4-hydroxyproline	0.005	0.158	-0.314	0.325	0.972	0.99
Amino Acid	Alanine and Aspartate Metabolism	hydroxyasparagine**	-0.005	0.113	-0.232	0.225	0.973	0.99
Lipid	Sphingomyelins	behenoyl sphingomyelin (d18:1/22:0)*	-0.005	0.117	-0.24	0.232	0.972	0.99
Lipid	Sphingomyelins	tricosanoyl sphingomyelin (d18:1/23:0)*	0.005	0.117	-0.232	0.239	0.976	0.992
Lipid	Fatty Acid Metabolism	arachidonoyl CoA	-0.004	0.23	-0.47	0.457	0.978	0.992
Lipid	Phosphatidylethanolamine (PE)	1,2-dipalmitoyl-GPE (16:0/16:0)*	-0.004	0.148	-0.304	0.296	0.978	0.992
Carbohydrate	Aminosugar Metabolism	N-acetylglucosamine/N-acetylgalactosamine	-0.004	0.177	-0.362	0.353	0.981	0.993
Xenobiotics	Xanthine Metabolism	caffeine	0.004	0.475	-0.947	0.972	0.98	0.993
Lipid	Phosphatidylethanolamine (PE)	1,2-dioleoyl-GPE (18:1/18:1)	0.003	0.127	-0.254	0.259	0.984	0.995
Amino Acid	Histidine Metabolism	histamine	-0.003	0.447	-0.91	0.896	0.987	0.997
Amino Acid	Histidine Metabolism	N-acetylhistidine	-0.002	0.102	-0.207	0.204	0.989	0.998
Lipid	Secondary Bile Acid Metabolism	isoursodeoxycholate	0.002	0.34	-0.682	0.689	0.991	0.998
Lipid	Sterol	cholesterol sulfate	-0.001	0.177	-0.359	0.356	0.994	0.998
Lipid	Phosphatidylinositol (PI)	1-stearoyl-2-arachidonoyl-GPI (18:0/20:4)	-0.001	0.101	-0.205	0.204	0.995	0.998
Nucleotide	Purine Metabolism, (Hypo)Xanthine/Inosine containing	inosine 5'-monophosphate (IMP)	-0.002	0.452	-0.92	0.908	0.99	0.998
Xenobiotics	Xanthine Metabolism	1-methylurate	0.001	0.388	-0.781	0.786	0.995	0.998
Xenobiotics	Food Component/Plant	piperine	0.001	0.381	-0.768	0.772	0.996	0.998
Lipid	Phosphatidylethanolamine (PE)	1-oleoyl-2-arachidonoyl-GPE (18:1/20:4)*	0	0.115	-0.232	0.232	0.998	0.999
Lipid	Phosphatidylethanolamine (PE)	1-stearoyl-2-linoleoyl-GPE (18:0/18:2)*	0	0.116	-0.233	0.234	0.999	0.999
Amino Acid	Tyrosine Metabolism	tyramine	NA	0	0	0	NA	NA
Nucleotide	Purine Metabolism, Guanine containing	guanosine 2'-monophosphate (2'-GMP)*	NA	0	0	0	NA	NA
Xenobiotics	Drug - Respiratory	pseudoephedrine	NA	0	0	0	NA	NA
Xenobiotics	Drug - Neurological	levetiracetam	NA	0	0	0	NA	NA
Xenobiotics	Drug - Antibiotic	trimethoprim	NA	0	0	0	NA	NA
Xenobiotics	Drug - Psychoactive	diazepam	NA	0	0	0	NA	NA
