# Supplementary material for: Endometrial whole metabolome profile at the receptive phase: influence of Mediterranean Diet and infertility
Source: Front Endocrinol (Lausanne). 2023 Apr 19;14:1120988. doi: 10.3389/fendo.2023.1120988 (PMC10155813; doi:10.3389/fendo.2023.1120988)
Supplement: Supplementary Table 4 — Correlation analyses between the Mediterranean Diet global score and the endometrial metabolome. [file Table_4.xlsx]

## Sheet: All correlations
			All cohort		No endometrial-factor infertility		Endometrial-factor infertility
Super Pathway	Sub Pathway	Metabolite	r	P value	r	P value	r	P value
Amino Acid	Glutamate Metabolism	S-1-pyrroline-5-carboxylate	0.211143	0.163836	0.375056	0.125126	0.128385	0.523351
Amino Acid	Polyamine Metabolism	putrescine	-0.231536	0.125927	-0.170667	0.498348	-0.266722	0.17867
Amino Acid	Polyamine Metabolism	spermidine	-0.361342	0.0147371	-0.393261	0.106415	-0.413199	0.0321748
Amino Acid	Tryptophan Metabolism	kynurenate	0.0593461	0.698575	0.330977	0.179729	-0.0883089	0.661378
Amino Acid	Leucine, Isoleucine and Valine Metabolism	3-hydroxyisobutyrate	0.0456835	0.765714	0.416173	0.0858239	-0.105765	0.599554
Amino Acid	Tryptophan Metabolism	N-formylkynurenine	0.115069	0.451638	0.299165	0.227821	0.0470063	0.815899
Amino Acid	Polyamine Metabolism	N('1)-acetylspermidine	-0.0107547	0.944101	-0.35576	0.147363	0.21005	0.292985
Amino Acid	Lysine Metabolism	N6,N6,N6-trimethyllysine	-0.0123894	0.935621	-0.0398301	0.875312	0.0464835	0.817913
Amino Acid	Polyamine Metabolism	N-acetylputrescine	0.0443826	0.772205	-0.171735	0.495623	0.15286	0.446542
Amino Acid	Methionine, Cysteine, SAM and Taurine Metabolism	N-formylmethionine	0.0476188	0.756086	0.20089	0.424107	0.0641731	0.750483
Amino Acid	Methionine, Cysteine, SAM and Taurine Metabolism	S-adenosylhomocysteine (SAH)	-0.179764	0.237359	0.106242	0.674794	-0.341364	0.0813983
Amino Acid	Polyamine Metabolism	5-methylthioadenosine (MTA)	-0.090289	0.555298	-0.147839	0.558259	-0.0891723	0.658264
Amino Acid	Urea cycle; Arginine and Proline Metabolism	arginine	0.083983	0.583354	-0.0565915	0.823506	0.180391	0.367905
Amino Acid	Urea cycle; Arginine and Proline Metabolism	argininosuccinate	0.0371326	0.808651	0.00534674	0.983201	0.0507951	0.801341
Amino Acid	Alanine and Aspartate Metabolism	aspartate	-0.29513	0.0490488	-0.148202	0.557281	-0.435352	0.0232275
Amino Acid	Tyrosine Metabolism	3-(4-hydroxyphenyl)lactate (HPLA)	0.291714	0.051855	0.519159	0.0272551	0.280089	0.15706
Amino Acid	Glutathione Metabolism	CoA-glutathione*	-0.243396	0.10715	0.0308649	0.903235	-0.451916	0.0179588
Amino Acid	Creatine Metabolism	creatinine	0.12055	0.430227	0.02778	0.91287	0.259121	0.191843
Amino Acid	Glutathione Metabolism	cysteinylglycine	-0.0991639	0.516925	-0.0132875	0.958267	-0.177916	0.374622
Amino Acid	Methionine, Cysteine, SAM and Taurine Metabolism	cystine	-0.00296554	0.984575	-0.187193	0.457003	0.248684	0.211002
Amino Acid	Methionine, Cysteine, SAM and Taurine Metabolism	cystathionine	-0.0882319	0.56438	-0.266668	0.284765	0.0537251	0.790127
Amino Acid	Methionine, Cysteine, SAM and Taurine Metabolism	homocysteine	-0.239504	0.11306	0.160608	0.524361	-0.540045	0.00364108
Amino Acid	Glycine, Serine and Threonine Metabolism	glycine	-0.124301	0.415911	-0.174625	0.488286	0.0224737	0.911406
Amino Acid	Creatine Metabolism	guanidinoacetate	-0.325942	0.0288879	-0.444046	0.0648854	-0.413435	0.0320668
Amino Acid	Histidine Metabolism	histamine	-0.0986984	0.518904	0.042769	0.866188	-0.135051	0.501822
Amino Acid	Histidine Metabolism	histidine	0.188232	0.215616	0.254026	0.309068	0.177432	0.375945
Amino Acid	Methionine, Cysteine, SAM and Taurine Metabolism	hypotaurine	-0.00403974	0.978989	-0.179745	0.475418	0.11334	0.573514
Amino Acid	Leucine, Isoleucine and Valine Metabolism	isoleucine	0.0325836	0.83173	0.165156	0.512523	0.0231378	0.908799
Amino Acid	Lysine Metabolism	2-aminoadipate	0.101688	0.50626	-0.121447	0.631193	0.206434	0.301564
Amino Acid	Methionine, Cysteine, SAM and Taurine Metabolism	3-sulfo-L-alanine	0.338336	0.0230105	0.307003	0.215275	0.465066	0.0145131
Amino Acid	Urea cycle; Arginine and Proline Metabolism	citrulline	-0.150225	0.324631	-0.497667	0.035589	0.108723	0.589327
Amino Acid	Lysine Metabolism	saccharopine	-0.013365	0.930564	-0.217119	0.386809	0.040844	0.839703
Amino Acid	Leucine, Isoleucine and Valine Metabolism	leucine	0.149972	0.325456	0.286532	0.249011	0.145203	0.469901
Amino Acid	Lysine Metabolism	lysine	0.0343073	0.822968	0.0351273	0.889944	0.0579946	0.773859
Amino Acid	Methionine, Cysteine, SAM and Taurine Metabolism	methionine	0.124611	0.41474	0.211703	0.39905	0.158338	0.430221
Amino Acid	Urea cycle; Arginine and Proline Metabolism	ornithine	-0.326585	0.0285551	-0.327766	0.184246	-0.427993	0.0259412
Amino Acid	Glutathione Metabolism	glutathione, oxidized (GSSG)	-0.004	0.814113	0.21271	0.396758	-0.304872	0.122038
Amino Acid	Phenylalanine Metabolism	phenylalanine	0.108906	0.476386	0.311577	0.208166	0.107385	0.593942
Amino Acid	Urea cycle; Arginine and Proline Metabolism	proline	0.0950135	0.534704	-0.0514209	0.839423	0.223345	0.262782
Amino Acid	Glutathione Metabolism	glutathione, reduced (GSH)	-0.126491	0.407681	0.0416285	0.869727	-0.274307	0.166168
Amino Acid	Glycine, Serine and Threonine Metabolism	serine	0.183837	0.226721	0.132763	0.599471	0.231607	0.245069
Amino Acid	Polyamine Metabolism	spermine	-0.262493	0.0815088	-0.482582	0.0425198	-0.158366	0.43014
Amino Acid	Methionine, Cysteine, SAM and Taurine Metabolism	taurine	-0.17251	0.257135	-0.232425	0.353355	-0.210001	0.2931
Amino Acid	Urea cycle; Arginine and Proline Metabolism	urea	0.0364393	0.812158	-0.152864	0.544804	0.248175	0.211967
Amino Acid	Glutamate Metabolism	glutamate	-0.176098	0.247219	-0.193678	0.44127	-0.162915	0.416838
Amino Acid	Glutamate Metabolism	glutamine	0.0216952	0.887509	-0.566992	0.0141374	0.22198	0.265786
Amino Acid	Glycine, Serine and Threonine Metabolism	threonine	0.0305098	0.8423	0.0476058	0.851206	0.0906027	0.653118
Amino Acid	Tryptophan Metabolism	tryptophan	0.162096	0.287405	0.0888308	0.725952	0.368756	0.0583891
Amino Acid	Leucine, Isoleucine and Valine Metabolism	valine	0.0784079	0.608676	0.247607	0.321867	0.071179	0.724236
Amino Acid	Glycine, Serine and Threonine Metabolism	betaine	-0.310927	0.0376261	-0.164332	0.514658	-0.510486	0.00651468
Amino Acid	Methionine, Cysteine, SAM and Taurine Metabolism	cysteine	-0.0995108	0.515452	-0.123335	0.625856	-0.0461356	0.819253
Amino Acid	Glycine, Serine and Threonine Metabolism	dimethylglycine	-0.0638759	0.67678	-0.0258976	0.918755	-0.0261574	0.896955
Amino Acid	Alanine and Aspartate Metabolism	alanine	0.0281802	0.854205	-0.0282868	0.911286	0.120394	0.54973
Amino Acid	Tyrosine Metabolism	tyrosine	0.217088	0.152019	0.345144	0.160693	0.16187	0.419872
Amino Acid	Alanine and Aspartate Metabolism	asparagine	0.0527358	0.730811	0.389413	0.110192	0.0126577	0.950036
Amino Acid	Urea cycle; Arginine and Proline Metabolism	hydroxyproline	0.0972206	0.525213	-0.622	0.999804	0.294169	0.136382
Amino Acid	Glutathione Metabolism	5-oxoproline	-0.11176	0.464836	-0.424256	0.0793045	0.0995497	0.621286
Amino Acid	Tryptophan Metabolism	picolinate	-0.196605	0.195517	-0.111551	0.659448	-0.322858	0.100473
Amino Acid	Glycine, Serine and Threonine Metabolism	sarcosine	0.0149442	0.922382	0.0621429	0.806489	0.111968	0.578192
Amino Acid	Lysine Metabolism	pipecolate	0.0815869	0.594179	0.133072	0.598613	0.0962	0.63313
Amino Acid	Leucine, Isoleucine and Valine Metabolism	N-acetylleucine	0.0419226	0.784521	-0.000325506	0.998977	0.181895	0.363859
Amino Acid	Methionine, Cysteine, SAM and Taurine Metabolism	N-acetylmethionine	0.151435	0.320702	0.239556	0.338352	0.0920014	0.648101
Amino Acid	Leucine, Isoleucine and Valine Metabolism	N-acetylvaline	0.0738939	0.629517	-0.264655	0.288555	0.283133	0.152413
Amino Acid	Tyrosine Metabolism	thyroxine	0.297416	0.0472407	0.292927	0.238135	0.256392	0.196733
Amino Acid	Methionine, Cysteine, SAM and Taurine Metabolism	N-acetylcysteine	-0.089643	0.558143	-0.0541367	0.831055	-0.163269	0.415813
Amino Acid	Alanine and Aspartate Metabolism	N-acetylalanine	0.0139445	0.927561	-0.0160931	0.949465	0.0583426	0.772537
Amino Acid	Polyamine Metabolism	4-acetamidobutanoate	-0.283417	0.0592138	0.0569792	0.822315	-0.536738	0.00389604
Amino Acid	Tyrosine Metabolism	tyramine	NA	NA	NA	NA	NA	NA
Amino Acid	Tyrosine Metabolism	4-hydroxyphenylpyruvate	0.0970648	0.52588	0.277143	0.26554	0.0563473	0.780125
Amino Acid	Polyamine Metabolism	N(1)-acetylspermine	0.00363432	0.981097	-0.407473	0.0932675	0.262151	0.186514
Amino Acid	Phenylalanine Metabolism	phenethylamine	0.0806151	0.598594	0.0319229	0.899934	0.180779	0.36686
Amino Acid	Creatine Metabolism	creatine	-0.0840367	0.583113	0.269482	0.279518	-0.178564	0.372856
Amino Acid	Methionine, Cysteine, SAM and Taurine Metabolism	S-adenosylmethionine (SAM)	-0.103199	0.499929	-0.0340909	0.893173	-0.132967	0.508503
Amino Acid	Tyrosine Metabolism	3-methoxytyrosine	-0.208097	0.170143	-0.151316	0.548935	-0.232138	0.24396
Amino Acid	Glutathione Metabolism	S-lactoylglutathione	0.067967	0.657317	0.0976545	0.699873	-0.0785867	0.696811
Amino Acid	Leucine, Isoleucine and Valine Metabolism	beta-hydroxyisovalerate	-0.0563861	0.712949	0.143692	0.56947	-0.0550957	0.784895
Amino Acid	Leucine, Isoleucine and Valine Metabolism	methylsuccinate	0.326088	0.0288122	0.245882	0.325359	0.441628	0.0211001
Amino Acid	Leucine, Isoleucine and Valine Metabolism	ethylmalonate	0.0274897	0.85774	-0.0534388	0.833204	-0.00379494	0.985012
Amino Acid	Tryptophan Metabolism	xanthurenate	0.264587	0.0790189	0.344357	0.161713	0.16082	0.422935
Amino Acid	Leucine, Isoleucine and Valine Metabolism	3-methyl-2-oxovalerate	0.0977274	0.523045	0.168909	0.50285	0.230996	0.246352
Amino Acid	Methionine, Cysteine, SAM and Taurine Metabolism	methionine sulfoxide	0.164223	0.281043	0.304283	0.219576	0.19278	0.335351
Amino Acid	Histidine Metabolism	3-methylhistidine	0.0203824	0.894276	-0.0361108	0.886881	0.0602878	0.765159
Amino Acid	Histidine Metabolism	anserine	0.139889	0.359398	-0.290559	0.242127	0.335307	0.0873096
Amino Acid	Lysine Metabolism	5-hydroxylysine	-0.0449585	0.769329	-0.218548	0.383614	0.0801487	0.691073
Amino Acid	Guanidino and Acetamido Metabolism	4-guanidinobutanoate	-0.319081	0.0326452	-0.147242	0.559867	-0.448714	0.0188923
Amino Acid	Lysine Metabolism	cadaverine	-0.0312635	0.838455	-0.273756	0.271666	0.132002	0.511612
Amino Acid	Creatine Metabolism	creatine phosphate	-0.22623	0.135086	-0.0902535	0.721727	-0.276667	0.162407
Amino Acid	Histidine Metabolism	imidazole lactate	0.104644	0.493911	0.337726	0.170482	-0.0826447	0.681941
Amino Acid	Tryptophan Metabolism	kynurenine	-0.0293931	0.848003	0.308191	0.213413	-0.18956	0.34364
Amino Acid	Glutamate Metabolism	N-acetylglutamate	0.166271	0.275003	0.207655	0.408334	0.248605	0.211151
Amino Acid	Lysine Metabolism	5-aminovalerate	-0.0506804	0.740932	-0.170271	0.499359	0.0740544	0.713549
Amino Acid	Tryptophan Metabolism	indolelactate	0.0909676	0.552317	0.244857	0.327444	0.102487	0.610974
Amino Acid	Tryptophan Metabolism	3-indoxyl sulfate	-0.0855946	0.576124	0.227375	0.364206	-0.220268	0.269587
Amino Acid	Leucine, Isoleucine and Valine Metabolism	4-methyl-2-oxopentanoate	0.193571	0.202641	0.210575	0.401625	0.238162	0.231589
Amino Acid	Leucine, Isoleucine and Valine Metabolism	alpha-hydroxyisocaproate	0.199552	0.188769	0.162445	0.519565	0.281585	0.154765
Amino Acid	Guanidino and Acetamido Metabolism	1-methylguanidine	0.0413246	0.787523	0.307133	0.215071	-0.113586	0.572679
Amino Acid	Phenylalanine Metabolism	phenyllactate (PLA)	0.171993	0.258584	0.185528	0.461089	0.31071	0.114697
Amino Acid	Alanine and Aspartate Metabolism	N-acetylaspartate (NAA)	0.239983	0.112319	-0.124301	0.623132	0.383388	0.0483766
Amino Acid	Leucine, Isoleucine and Valine Metabolism	3-methyl-2-oxobutyrate	0.127094	0.405429	0.301201	0.224518	0.128673	0.52241
Amino Acid	Urea cycle; Arginine and Proline Metabolism	homoarginine	-0.169512	0.265622	-0.344475	0.16156	-0.0582579	0.772858
Amino Acid	Urea cycle; Arginine and Proline Metabolism	homocitrulline	0.223291	0.140369	0.11536	0.648519	0.275213	0.164716
Amino Acid	Tryptophan Metabolism	3-hydroxykynurenine	0.0822596	0.591131	0.160087	0.525724	-0.0725916	0.718979
Amino Acid	Glycine, Serine and Threonine Metabolism	N-acetylglycine	0.332016	0.0258684	0.484255	0.0417039	0.139661	0.487196
Amino Acid	Tryptophan Metabolism	indoleacetate	-0.0216047	0.887975	0.125011	0.621132	-0.0832995	0.679552
Amino Acid	Histidine Metabolism	1-methylhistidine	-0.0871836	0.569034	0.0401981	0.874169	-0.0914035	0.650244
Amino Acid	Leucine, Isoleucine and Valine Metabolism	isobutyrylcarnitine (C4)	-0.280317	0.0621676	-0.0621737	0.806395	-0.431473	0.0246277
Amino Acid	Tryptophan Metabolism	indolepropionate	0.19297	0.204074	0.20195	0.421614	0.20879	0.295958
Amino Acid	Glutamate Metabolism	glutamate, gamma-methyl ester	-0.0831678	0.587027	0.101954	0.687277	-0.156647	0.435225
Amino Acid	Histidine Metabolism	histidine methyl ester	0.0125368	0.934856	0.143009	0.571327	-0.0642602	0.750155
Amino Acid	Lysine Metabolism	3-hydroxyglutarate	-0.0571682	0.709141	-0.196082	0.43551	0.0443682	0.826072
Amino Acid	Urea cycle; Arginine and Proline Metabolism	prolylhydroxyproline	-0.0684143	0.655203	-0.255709	0.305763	0.0923394	0.64689
Amino Acid	Histidine Metabolism	1-methylhistamine	-0.118469	0.438287	-0.0287054	0.909978	-0.170321	0.395678
Amino Acid	Histidine Metabolism	4-imidazoleacetate	0.111003	0.467883	0.0868892	0.731731	0.213544	0.284845
Amino Acid	Histidine Metabolism	1-methyl-4-imidazoleacetate	-0.077297	0.613778	0.123652	0.624962	-0.192763	0.335394
Amino Acid	Glutamate Metabolism	N-acetylglutamine	0.172305	0.257711	0.116646	0.644843	0.279622	0.157782
Amino Acid	Phenylalanine Metabolism	N-acetylphenylalanine	0.222385	0.142028	0.143878	0.568964	0.26956	0.173917
Amino Acid	Glutathione Metabolism	S-methylglutathione	-0.0245989	0.87257	-0.0447079	0.860177	-0.149081	0.457993
Amino Acid	Urea cycle; Arginine and Proline Metabolism	N-acetylarginine	-0.209913	0.166361	-0.0997174	0.69382	-0.2252	0.258735
Amino Acid	Glycine, Serine and Threonine Metabolism	N-acetylthreonine	0.089503	0.55876	0.0985533	0.697233	0.179696	0.369785
Amino Acid	Leucine, Isoleucine and Valine Metabolism	N-acetylisoleucine	-0.186207	0.220686	-0.381282	0.118485	0.0408883	0.839531
Amino Acid	Histidine Metabolism	N-acetylhistidine	-0.0229612	0.880991	0.199141	0.428237	0.0156249	0.938344
Amino Acid	Leucine, Isoleucine and Valine Metabolism	alpha-hydroxyisovalerate	0.0497815	0.745371	0.33842	0.169549	-0.000960908	0.996205
Amino Acid	Glutathione Metabolism	ophthalmate	-0.0863276	0.572849	0.287936	0.246597	-0.417889	0.0300808
Amino Acid	Leucine, Isoleucine and Valine Metabolism	isovalerylcarnitine (C5)	-0.331881	0.0259324	-0.233727	0.350587	-0.43964	0.0217559
Amino Acid	Methionine, Cysteine, SAM and Taurine Metabolism	taurocyamine	-0.0642382	0.675048	-0.42527	0.0785133	0.0415133	0.837111
Amino Acid	Glutathione Metabolism	cysteine-glutathione disulfide	-0.140057	0.358815	-0.136924	0.587972	-0.0847987	0.674094
Amino Acid	Leucine, Isoleucine and Valine Metabolism	2-methylbutyrylcarnitine (C5)	-0.26352	0.08028	-0.358662	0.143856	-0.254961	0.199329
Amino Acid	Tyrosine Metabolism	phenol sulfate	-0.0358922	0.814929	0.030168	0.90541	-0.0201562	0.920512
Amino Acid	Leucine, Isoleucine and Valine Metabolism	2-hydroxy-3-methylvalerate	0.0121832	0.93669	0.0988998	0.696217	0.0655758	0.745205
Amino Acid	Lysine Metabolism	glutarylcarnitine (C5-DC)	-0.170433	0.262995	-0.381179	0.118593	-0.134139	0.504739
Amino Acid	Leucine, Isoleucine and Valine Metabolism	beta-hydroxyisovaleroylcarnitine	-0.280275	0.0622092	0.15983	0.526399	-0.454247	0.0173032
Amino Acid	Leucine, Isoleucine and Valine Metabolism	tiglyl carnitine (C5)	-0.18119	0.233596	-0.0385574	0.879268	-0.233049	0.24206
Amino Acid	Glutamate Metabolism	N-acetyl-aspartyl-glutamate (NAAG)	-0.208947	0.168366	-0.123738	0.624717	-0.404255	0.0364931
Amino Acid	Histidine Metabolism	1-ribosyl-imidazoleacetate*	0.436702	0.00270668	0.339553	0.168034	0.557625	0.00251133
Amino Acid	Lysine Metabolism	N6-acetyllysine	0.167318	0.271949	0.379387	0.120478	0.215905	0.279425
Amino Acid	Tryptophan Metabolism	tryptophan betaine	0.0778916	0.611045	0.435747	0.0706728	-0.166219	0.40732
Amino Acid	Urea cycle; Arginine and Proline Metabolism	dimethylarginine (ADMA + SDMA)	0.0169788	0.911854	0.0372965	0.88319	0.060752	0.763401
Amino Acid	Glycine, Serine and Threonine Metabolism	N-acetylserine	0.20205	0.18318	0.341189	0.165863	0.152413	0.447889
Amino Acid	Urea cycle; Arginine and Proline Metabolism	N-methylproline	-0.0800965	0.600957	-0.321333	0.19352	0.0304861	0.880016
Amino Acid	Tyrosine Metabolism	O-methyltyrosine	0.0123019	0.936075	0.30199	0.223247	-0.0948762	0.637835
Amino Acid	Methionine, Cysteine, SAM and Taurine Metabolism	5-methylthioribose**	0.328695	0.027485	0.652477	0.0033354	0.200412	0.316194
Amino Acid	Methionine, Cysteine, SAM and Taurine Metabolism	cysteine sulfinic acid	0.166232	0.275118	-0.126584	0.616712	0.401711	0.0378025
Amino Acid	Polyamine Metabolism	N1,N12-diacetylspermine	0.0280725	0.854756	-0.274333	0.270616	0.203522	0.308585
Amino Acid	Lysine Metabolism	N-acetyl-cadaverine	0.00917073	0.952324	-0.408506	0.0923599	0.18252	0.362184
Amino Acid	Leucine, Isoleucine and Valine Metabolism	3-methylglutaconate	0.00827014	0.957001	0.15282	0.544921	-0.0215695	0.914958
Amino Acid	Lysine Metabolism	5-(galactosylhydroxy)-L-lysine	-0.1139	0.456275	0.0144229	0.954704	-0.123981	0.537813
Amino Acid	Histidine Metabolism	formiminoglutamate	0.0387462	0.800502	0.117782	0.641603	0.156267	0.436353
Amino Acid	Glutamate Metabolism	4-hydroxyglutamate	0.0178461	0.907371	-0.125662	0.619302	0.145228	0.469825
Amino Acid	Glutamate Metabolism	gamma-carboxyglutamate	-0.0496154	0.746193	0.111413	0.659846	-0.172282	0.390178
Amino Acid	Methionine, Cysteine, SAM and Taurine Metabolism	S-methylcysteine	NA	NA	-0.068692	0.78652	0.127247	0.527067
Amino Acid	Urea cycle; Arginine and Proline Metabolism	argininate*	-0.354614	0.0168424	-0.258454	0.300418	-0.443999	0.0203391
Amino Acid	Urea cycle; Arginine and Proline Metabolism	2-oxoarginine*	-0.0967289	0.52732	-0.241077	0.3352	-0.0194691	0.923214
Amino Acid	Histidine Metabolism	1-methyl-5-imidazoleacetate	0.337432	0.0234023	0.120948	0.632605	0.439344	0.0218551
Amino Acid	Methionine, Cysteine, SAM and Taurine Metabolism	S-methylcysteine sulfoxide	0.242998	0.107744	-0.0918353	0.717038	0.503033	0.00748461
Amino Acid	Glutamate Metabolism	N-methyl-GABA	-0.32371	0.0300684	-0.0371815	0.883548	-0.439768	0.0217134
Amino Acid	Glutamate Metabolism	beta-citrylglutamate	-0.301968	0.0438009	-0.111634	0.659209	-0.529428	0.00451401
Amino Acid	Lysine Metabolism	N6-methyllysine	-0.017841	0.907397	-0.2058	0.412629	0.119215	0.553674
Amino Acid	Histidine Metabolism	imidazole propionate	-0.24854	0.0997048	-0.359487	0.142869	-0.281474	0.154934
Amino Acid	Methionine, Cysteine, SAM and Taurine Metabolism	lanthionine	-0.0696316	0.649461	-0.331144	0.179496	0.00464518	0.981654
Amino Acid	Tyrosine Metabolism	o-Tyrosine	0.141704	0.353135	0.335296	0.173773	0.0165988	0.934508
Amino Acid	Urea cycle; Arginine and Proline Metabolism	N-monomethylarginine	0.157258	0.302227	0.401049	0.0990556	0.105944	0.598932
Amino Acid	Urea cycle; Arginine and Proline Metabolism	N-delta-acetylornithine	0.0748573	0.625044	-0.165916	0.510557	0.278223	0.159961
Amino Acid	Polyamine Metabolism	acisoga	-0.182883	0.229183	-0.0600058	0.81303	-0.254576	0.200033
Amino Acid	Methionine, Cysteine, SAM and Taurine Metabolism	methionine sulfone	-0.0295468	0.847217	-0.144487	0.567314	0.0859088	0.670063
Amino Acid	Lysine Metabolism	fructosyllysine	0.00961234	0.950031	0.183155	0.466941	-0.0138395	0.945378
Amino Acid	Methionine, Cysteine, SAM and Taurine Metabolism	N-acetylmethionine sulfoxide	0.32404	0.0298916	0.412665	0.0887708	0.263725	0.183787
Amino Acid	Methionine, Cysteine, SAM and Taurine Metabolism	N-acetyltaurine	0.206586	0.173336	0.147048	0.560389	0.191257	0.339256
Amino Acid	Tyrosine Metabolism	N-formylphenylalanine	0.207916	0.170523	0.118252	0.640263	0.264148	0.183059
Amino Acid	Histidine Metabolism	N-acetylhistamine	0.0362496	0.813119	-0.109176	0.666298	0.154937	0.440316
Amino Acid	Tyrosine Metabolism	p-cresol glucuronide*	0.0513377	0.73769	0.110568	0.66228	0.169813	0.397108
Amino Acid	Glutathione Metabolism	4-hydroxy-nonenal-glutathione	0.086287	0.573029	0.285972	0.249978	-0.165857	0.408356
Amino Acid	Tyrosine Metabolism	dopamine 3-O-sulfate	-0.0340225	0.824414	-0.184182	0.464404	0.121792	0.54507
Amino Acid	Tryptophan Metabolism	C-glycosyltryptophan	-0.124633	0.414659	0.16047	0.524722	-0.259525	0.191127
Amino Acid	Glutathione Metabolism	2-hydroxybutyrate/2-hydroxyisobutyrate	0.315781	0.034591	0.635954	0.004555	0.103079	0.608906
Amino Acid	Lysine Metabolism	N,N,N-trimethyl-5-aminovalerate	-0.319199	0.0325772	-0.1511	0.549512	-0.50354	0.00741502
Amino Acid	Alanine and Aspartate Metabolism	hydroxyasparagine**	0.0191479	0.900647	0.0388187	0.878456	0.107302	0.594228
Amino Acid	Urea cycle; Arginine and Proline Metabolism	N,N,N-trimethyl-alanylproline betaine (TMAP)	-0.291516	0.0520224	-0.335	0.448539	-0.489515	0.00955439
Amino Acid	Polyamine Metabolism	diacetylspermidine*	-0.146805	0.335892	-0.346528	0.15891	-0.159078	0.428042
Amino Acid	Urea cycle; Arginine and Proline Metabolism	3-amino-2-piperidone	-0.113389	0.458311	-0.335188	0.17392	0.117703	0.558747
Amino Acid	Lysine Metabolism	N6,N6-dimethyllysine	0.0128748	0.933104	-0.342847	0.163682	0.264179	0.183004
Amino Acid	Polyamine Metabolism	N-acetyl-isoputreanine	-0.0254341	0.868281	-0.316686	0.200408	0.0884581	0.66084
Amino Acid	Methionine, Cysteine, SAM and Taurine Metabolism	2,3-dihydroxy-5-methylthio-4-pentenoate (DMTPA)*	-0.228171	0.13168	-0.222259	0.375385	-0.292339	0.138951
Amino Acid	Glutathione Metabolism	3'-dephospho-CoA-glutathione*	-0.196569	0.195602	-0.291161	0.241108	-0.234741	0.238562
Amino Acid	Glutathione Metabolism	S-(1,2-dicarboxyethyl)glutathione	-0.0360706	0.814025	0.0883989	0.727237	-0.206241	0.302027
Amino Acid	Lysine Metabolism	hydroxy-N6,N6,N6-trimethyllysine*	-0.13805	0.365811	-0.359912	0.142364	-0.118807	0.555039
Amino Acid	Methionine, Cysteine, SAM and Taurine Metabolism	succinoyltaurine	-0.119406	0.43465	-0.460201	0.0546407	0.156756	0.434901
Amino Acid	Methionine, Cysteine, SAM and Taurine Metabolism	2-hydroxy-4-(methylthio)butanoic acid	0.0619129	0.686195	-0.0464142	0.854893	0.196609	0.325652
Amino Acid	Histidine Metabolism	1-methyl-5-imidazolelactate	0.150709	0.323056	0.139054	0.582122	0.153054	0.44596
Carbohydrate	Glycolysis, Gluconeogenesis, and Pyruvate Metabolism	3-phosphoglycerate	-0.0443057	0.772589	-0.0530491	0.834404	-0.145222	0.469843
Carbohydrate	Pentose Phosphate Pathway	ribose 1-phosphate	-0.136159	0.372476	-0.0383392	0.879947	-0.18126	0.365563
Carbohydrate	Aminosugar Metabolism	glucosamine-6-phosphate	-0.183103	0.228613	-0.310245	0.21022	-0.11691	0.56142
Carbohydrate	Glycolysis, Gluconeogenesis, and Pyruvate Metabolism	glucose 6-phosphate	-0.154039	0.312353	-0.274608	0.270117	-0.0860771	0.669453
Carbohydrate	Fructose, Mannose and Galactose Metabolism	mannose 6-phosphate	-0.12364	0.418413	-0.269904	0.278737	-0.0426158	0.832844
Carbohydrate	Glycolysis, Gluconeogenesis, and Pyruvate Metabolism	dihydroxyacetone phosphate (DHAP)	-0.0347726	0.820606	-0.137481	0.58644	0.00463414	0.981698
Carbohydrate	Glycolysis, Gluconeogenesis, and Pyruvate Metabolism	phosphoenolpyruvate (PEP)	-0.0575699	0.707188	-0.0960608	0.70456	-0.142863	0.477164
Carbohydrate	Glycolysis, Gluconeogenesis, and Pyruvate Metabolism	lactate	-0.0462113	0.763085	0.191261	0.447101	-0.140128	0.485724
Carbohydrate	Glycolysis, Gluconeogenesis, and Pyruvate Metabolism	glucose	-0.321606	0.031218	-0.257425	0.302416	-0.440237	0.0215574
Carbohydrate	Fructose, Mannose and Galactose Metabolism	mannose	-0.257248	0.0880168	-0.462336	0.0533834	-0.215831	0.279595
Carbohydrate	Glycolysis, Gluconeogenesis, and Pyruvate Metabolism	pyruvate	-0.206069	0.174439	-0.185118	0.462098	-0.285713	0.14855
Carbohydrate	Fructose, Mannose and Galactose Metabolism	fructose	-0.204764	0.177244	-0.446329	0.0633572	-0.125606	0.532454
Carbohydrate	Glycogen Metabolism	maltose	-0.161797	0.288307	-0.282953	0.255234	-0.0918651	0.648589
Carbohydrate	Pentose Metabolism	ribose	-0.111871	0.464389	-0.458564	0.055619	0.0494182	0.806624
Carbohydrate	Disaccharides and Oligosaccharides	sucrose	-0.0265054	0.862785	-0.224956	0.369469	0.0346355	0.863826
Carbohydrate	Glycolysis, Gluconeogenesis, and Pyruvate Metabolism	glycerate	-0.087267	0.568664	-0.129768	0.607803	-0.138724	0.49015
Carbohydrate	Nucleotide Sugar	UDP-glucose	0.0527253	0.730863	0.285779	0.250312	0.0795461	0.693285
Carbohydrate	Nucleotide Sugar	UDP-glucuronate	-0.04808	0.753797	0.157002	0.533836	-0.0195666	0.92283
Carbohydrate	Aminosugar Metabolism	N-acetylneuraminate	0.0632339	0.679854	0.0292524	0.90827	-0.00895764	0.964631
Carbohydrate	Aminosugar Metabolism	N-acetyl-glucosamine 1-phosphate	-0.0282284	0.853959	-0.246141	0.324831	-0.0183493	0.927619
Carbohydrate	Aminosugar Metabolism	N-acetylglucosamine 6-phosphate	-0.0183528	0.904753	-0.177936	0.479946	-0.080266	0.690643
Carbohydrate	Aminosugar Metabolism	N-acetylglucosaminylasparagine	-0.233262	0.12305	-0.429594	0.0752036	-0.248155	0.212005
Carbohydrate	Nucleotide Sugar	cytidine 5'-monophospho-N-acetylneuraminic acid	-0.00903881	0.953009	-0.188618	0.453523	-0.038554	0.848585
Carbohydrate	Glycolysis, Gluconeogenesis, and Pyruvate Metabolism	fructose 1,6-bisphosphate	-0.148815	0.329246	0.0820451	0.746207	-0.289377	0.143185
Carbohydrate	Glycolysis, Gluconeogenesis, and Pyruvate Metabolism	2-phosphoglycerate	-0.0842748	0.582042	-0.138244	0.584343	-0.208529	0.296576
Carbohydrate	Aminosugar Metabolism	glucuronate	-0.120284	0.431253	-0.0810092	0.749314	-0.138858	0.489726
Carbohydrate	Glycogen Metabolism	maltotetraose	0.0205814	0.89325	0.0152424	0.952133	-0.126326	0.530086
Carbohydrate	Glycogen Metabolism	maltotriose	-0.164878	0.279102	-0.243879	0.329441	-0.183324	0.360037
Carbohydrate	Nucleotide Sugar	UDP-galactose	0.0372762	0.807924	0.0899208	0.722714	0.122119	0.543983
Carbohydrate	Fructose, Mannose and Galactose Metabolism	galactose 1-phosphate	-0.0265496	0.862558	0.00250142	0.99214	-0.101356	0.614935
Carbohydrate	Pentose Phosphate Pathway	6-phosphogluconate	-0.120363	0.430949	0.158507	0.529873	-0.251457	0.205789
Carbohydrate	Pentose Metabolism	ribitol	-0.145625	0.339834	-0.312975	0.206024	-0.0926636	0.64573
Carbohydrate	Glycolysis, Gluconeogenesis, and Pyruvate Metabolism	1,5-anhydroglucitol (1,5-AG)	0.0401885	0.793235	0.118925	0.638349	-0.00121273	0.99521
Carbohydrate	Pentose Metabolism	ribonate	-0.17984	0.237158	-0.250737	0.315587	-0.142532	0.478197
Carbohydrate	Fructose, Mannose and Galactose Metabolism	galactonate	-0.0297498	0.84618	0.0264751	0.916949	-0.0168993	0.933325
Carbohydrate	Aminosugar Metabolism	erythronate*	0.0495173	0.746678	-0.052915	0.834817	0.13482	0.502559
Carbohydrate	Glycogen Metabolism	maltopentaose	-0.207045	0.172362	-0.361321	0.140694	-0.123548	0.539243
Carbohydrate	Glycogen Metabolism	maltohexaose	-0.190394	0.210294	-0.289128	0.244559	-0.139864	0.486556
Carbohydrate	Fructose, Mannose and Galactose Metabolism	galactose 6-phosphate	0.0848172	0.579606	0.0959835	0.704788	-0.0515821	0.798325
Carbohydrate	Nucleotide Sugar	glucuronate 1-phosphate*	-0.17265	0.256744	0.272454	0.274044	-0.33437	0.0882531
Carbohydrate	Pentose Phosphate Pathway	sedoheptulose-7-phosphate	-0.208878	0.168508	-0.185633	0.460831	-0.234012	0.240064
Carbohydrate	Fructose, Mannose and Galactose Metabolism	mannitol/sorbitol	-0.233874	0.122042	-0.202491	0.420345	-0.246962	0.214283
Carbohydrate	Advanced Glycation End-product	N6-carboxymethyllysine	-0.201188	0.185095	-0.188145	0.454676	-0.205512	0.303776
Carbohydrate	Pentose Metabolism	sedoheptulose	-0.0464856	0.761719	-0.386925	0.112684	0.098227	0.625952
Carbohydrate	Nucleotide Sugar	UDP-N-acetylglucosamine/galactosamine	0.00585042	0.969575	0.134233	0.595399	0.0325526	0.871946
Carbohydrate	Pentose Metabolism	arabonate/xylonate	-0.25972	0.0849003	-0.404612	0.0958139	-0.278045	0.160239
Carbohydrate	Pentose Metabolism	ribulose/xylulose	-0.161983	0.287747	-0.43803	0.0690439	-0.0133798	0.94719
Carbohydrate	Pentose Metabolism	arabitol/xylitol	-0.294477	0.0495761	-0.392284	0.107365	-0.253279	0.202413
Carbohydrate	Aminosugar Metabolism	N-acetylglucosamine/N-acetylgalactosamine	0.0259623	0.86557	-0.4079	0.0928916	0.213972	0.283858
Carbohydrate	Pentose Metabolism	lyxonate	-0.164163	0.281222	-0.199716	0.426878	-0.200231	0.316639
Cofactors and Vitamins	Nicotinate and Nicotinamide Metabolism	1-methylnicotinamide	-0.153832	0.313013	0.120893	0.632762	-0.302602	0.124983
Cofactors and Vitamins	Nicotinate and Nicotinamide Metabolism	quinolinate	-0.186754	0.219307	-0.378729	0.121177	-0.21831	0.273974
Cofactors and Vitamins	Nicotinate and Nicotinamide Metabolism	adenosine 5'-diphosphoribose (ADP-ribose)	-0.0899248	0.556901	-0.00398379	0.987483	-0.116638	0.562336
Cofactors and Vitamins	Ascorbate and Aldarate Metabolism	ascorbate (Vitamin C)	-0.202296	0.182636	-0.12125	0.63175	-0.309035	0.116768
Cofactors and Vitamins	Hemoglobin and Porphyrin Metabolism	biliverdin	0.0294556	0.847683	-0.0354085	0.889068	0.0759053	0.706697
Cofactors and Vitamins	Pantothenate and CoA Metabolism	CoA	-0.205954	0.174685	-0.0529953	0.83457	-0.303729	0.123514
Cofactors and Vitamins	Ascorbate and Aldarate Metabolism	dehydroascorbate	-0.127579	0.403626	-0.306559	0.215973	0.00168103	0.99336
Cofactors and Vitamins	Riboflavin Metabolism	FAD	0.0710821	0.642646	0.37315	0.12721	-0.102299	0.611632
Cofactors and Vitamins	Nicotinate and Nicotinamide Metabolism	NADH	0.230013	0.128506	0.29658	0.232059	0.227371	0.25405
Cofactors and Vitamins	Nicotinate and Nicotinamide Metabolism	nicotinamide	-0.104118	0.496095	-0.169158	0.50221	-0.202807	0.310323
Cofactors and Vitamins	Vitamin B6 Metabolism	pyridoxamine phosphate	-0.121164	0.427866	0.059045	0.815975	-0.283759	0.151469
Cofactors and Vitamins	Vitamin A Metabolism	retinol (Vitamin A)	-0.0768098	0.616021	-0.297094	0.231213	0.0510526	0.800354
Cofactors and Vitamins	Riboflavin Metabolism	riboflavin (Vitamin B2)	-0.158603	0.298058	-0.341267	0.16576	-0.125233	0.53368
Cofactors and Vitamins	Nicotinate and Nicotinamide Metabolism	nicotinate	-0.0847979	0.579693	-0.321241	0.193654	0.131804	0.512254
Cofactors and Vitamins	Vitamin B6 Metabolism	pyridoxamine	0.0359777	0.814496	-0.159947	0.526092	0.154734	0.440923
Cofactors and Vitamins	Pantothenate and CoA Metabolism	pantothenate (Vitamin B5)	-0.270251	0.0725804	-0.266065	0.285897	-0.309608	0.116056
Cofactors and Vitamins	Hemoglobin and Porphyrin Metabolism	bilirubin	-0.206913	0.172641	-0.146096	0.562958	-0.236095	0.235784
Cofactors and Vitamins	Tocopherol Metabolism	alpha-tocopherol	-0.116678	0.445293	-0.180736	0.472947	-0.123233	0.540287
Cofactors and Vitamins	Folate Metabolism	5-methyltetrahydrofolate (5MeTHF)	0.0744474	0.626945	0.207977	0.407591	-0.0796033	0.693075
Cofactors and Vitamins	Nicotinate and Nicotinamide Metabolism	NAD+	0.0121241	0.936997	0.153815	0.542274	-0.0614415	0.760792
Cofactors and Vitamins	Nicotinate and Nicotinamide Metabolism	nicotinamide ribonucleotide (NMN)	-0.0307411	0.841119	0.084389	0.739192	-0.203078	0.309664
Cofactors and Vitamins	Pantothenate and CoA Metabolism	3'-dephosphocoenzyme A	-0.189307	0.212958	-0.285321	0.251106	-0.141294	0.482065
Cofactors and Vitamins	Riboflavin Metabolism	FMN	-0.381108	0.00979735	-0.310172	0.210333	-0.45444	0.0172497
Cofactors and Vitamins	Hemoglobin and Porphyrin Metabolism	protoporphyrin IX	0.0263229	0.86372	0.181073	0.472109	-0.0451687	0.822982
Cofactors and Vitamins	Pantothenate and CoA Metabolism	phosphopantetheine	-0.180774	0.23469	-0.255674	0.305832	-0.258279	0.193343
Cofactors and Vitamins	Ascorbate and Aldarate Metabolism	oxalate (ethanedioate)	0.245153	0.10456	0.0537947	0.832108	0.376789	0.0527098
Cofactors and Vitamins	Ascorbate and Aldarate Metabolism	threonate	0.0940109	0.539043	0.276139	0.267346	-0.228075	0.252543
Cofactors and Vitamins	Nicotinate and Nicotinamide Metabolism	trigonelline (N'-methylnicotinate)	0.138092	0.365665	-0.0372942	0.883198	0.180563	0.36744
Cofactors and Vitamins	Vitamin B6 Metabolism	pyridoxate	0.131684	0.388541	0.326156	0.186539	0.180649	0.367208
Cofactors and Vitamins	Nicotinate and Nicotinamide Metabolism	nicotinamide riboside	-0.0618376	0.686556	-0.124646	0.62216	-0.186831	0.35076
Cofactors and Vitamins	Nicotinate and Nicotinamide Metabolism	nicotinate ribonucleoside	-0.183067	0.228707	-0.555167	0.0167733	-0.0589925	0.77007
Cofactors and Vitamins	Hemoglobin and Porphyrin Metabolism	heme	0.111368	0.466415	-0.044738	0.860083	0.202936	0.31001
Cofactors and Vitamins	Nicotinate and Nicotinamide Metabolism	N1-Methyl-2-pyridone-5-carboxamide	0.274016	0.068536	0.405179	0.0953054	0.342479	0.0803444
Cofactors and Vitamins	Nicotinate and Nicotinamide Metabolism	N1-Methyl-4-pyridone-3-carboxamide	0.175754	0.24816	0.283948	0.253494	0.236414	0.235134
Cofactors and Vitamins	Pantothenate and CoA Metabolism	pantetheine	-0.0236281	0.87756	-0.252965	0.311162	0.0264576	0.895779
Cofactors and Vitamins	Ascorbate and Aldarate Metabolism	gulonate*	-0.110013	0.471888	-0.11072	0.661842	-0.10883	0.588957
Cofactors and Vitamins	Hemoglobin and Porphyrin Metabolism	bilirubin (E,E)*	-0.0189295	0.901774	-0.00959297	0.969864	-0.0381779	0.850046
Cofactors and Vitamins	Tocopherol Metabolism	gamma-CEHC	-0.243484	0.107018	-0.120115	0.634969	-0.315449	0.108981
Cofactors and Vitamins	Ascorbate and Aldarate Metabolism	2-O-methylascorbic acid	-0.0873122	0.568463	-0.107673	0.670646	-0.11321	0.573956
Cofactors and Vitamins	Tocopherol Metabolism	gamma-tocopherol/beta-tocopherol	-0.0403607	0.792368	-0.176952	0.482416	-0.084461	0.675322
Cofactors and Vitamins	Ascorbate and Aldarate Metabolism	ascorbic acid 2-sulfate	0.185797	0.221721	-0.0299699	0.906029	0.32245	0.100928
Cofactors and Vitamins	Pantothenate and CoA Metabolism	3'-dephospho-acetyl-CoA	-0.178146	0.241678	0.0501694	0.843285	-0.249507	0.209444
Cofactors and Vitamins	Vitamin A Metabolism	carotene diol (1)	0.151123	0.321713	-0.158134	0.530852	0.296909	0.132599
Cofactors and Vitamins	Vitamin A Metabolism	carotene diol (2)	0.310606	0.0378342	0.0480789	0.849743	0.393316	0.0423909
Cofactors and Vitamins	Vitamin A Metabolism	carotene diol (3)	0.14078	0.356316	-0.0780726	0.75814	0.205071	0.304836
Energy	TCA Cycle	alpha-ketoglutarate	-0.0145269	0.924543	0.235531	0.346775	-0.0926547	0.645762
Energy	TCA Cycle	succinate	-0.0246143	0.872491	0.093191	0.713027	-0.0306275	0.879463
Energy	TCA Cycle	fumarate	0.049533	0.7466	0.127602	0.613858	-0.0309981	0.878015
Energy	TCA Cycle	malate	0.0876278	0.56706	0.104506	0.679838	0.0697254	0.729658
Energy	Oxidative Phosphorylation	phosphate	-0.128074	0.401787	-0.0710024	0.779505	-0.182197	0.363048
Energy	TCA Cycle	citrate	-0.0121992	0.936607	0.0487975	0.847522	0.148562	0.459578
Energy	Oxidative Phosphorylation	acetylphosphate	-0.0336722	0.826194	-0.0748861	0.767749	0.0192628	0.924025
Energy	TCA Cycle	aconitate [cis or trans]	-0.175529	0.248775	-0.0667281	0.792495	-0.111362	0.580263
Energy	TCA Cycle	succinylcarnitine (C4-DC)	-0.186332	0.220369	-0.105396	0.677252	-0.353205	0.0707277
Energy	TCA Cycle	citraconate/glutaconate	0.159201	0.296216	-0.1956	0.436661	0.284648	0.150135
Energy	TCA Cycle	2-methylcitrate/homocitrate	-0.212848	0.160381	0.353471	0.150171	-0.375135	0.0538418
Lipid	Mevalonate Metabolism	3-hydroxy-3-methylglutarate	-0.104805	0.493242	0.0192052	0.939707	-0.0909925	0.651718
Lipid	Primary Bile Acid Metabolism	cholate	-0.213969	0.158139	0.291264	0.240934	-0.478344	0.0116076
Lipid	Long Chain Polyunsaturated Fatty Acid (n3 and n6)	linoleate (18:2n6)	0.127105	0.405388	0.238482	0.340589	-0.0870949	0.665766
Lipid	Long Chain Polyunsaturated Fatty Acid (n3 and n6)	arachidonate (20:4n6)	0.0319013	0.835205	0.261473	0.294606	-0.34522	0.0777977
Lipid	Fatty Acid Metabolism	arachidonoyl CoA	-0.054147	0.723888	0.197506	0.432117	-0.218035	0.274594
Lipid	Ketone Bodies	3-hydroxybutyrate (BHBA)	0.189522	0.212428	0.318459	0.19776	0.0579499	0.774029
Lipid	Sterol	cholesterol	0.192198	0.205924	0.200274	0.425561	0.174471	0.384091
Lipid	Phospholipid Metabolism	phosphocholine	-0.224765	0.137701	-0.254264	0.308599	-0.270132	0.172971
Lipid	Corticosteroids	cortisone	0.0189081	0.901884	0.00858546	0.973028	0.0155508	0.938635
Lipid	Sphingosines	sphingosine	0.0403395	0.792475	-0.29487	0.234891	0.211626	0.289296
Lipid	Secondary Bile Acid Metabolism	deoxycholate	-0.135172	0.375986	-0.0815112	0.747808	-0.142051	0.479698
Lipid	Sterol	desmosterol	0.0223676	0.884046	-0.26593	0.286151	0.0529534	0.793076
Lipid	Sphingolipid Synthesis	sphinganine	0.0944987	0.53693	0.00315108	0.990099	0.202598	0.310833
Lipid	Fatty Acid, Dicarboxylate	glutarate (C5-DC)	0.211749	0.1626	0.0792411	0.754624	0.259657	0.190894
Lipid	Primary Bile Acid Metabolism	glycocholate	-0.0641662	0.675392	0.146798	0.561063	-0.252316	0.204192
Lipid	Inositol Metabolism	myo-inositol	-0.0826333	0.589441	-0.121804	0.630183	-0.162163	0.419022
Lipid	Inositol Metabolism	inositol 1-phosphate (I1P)	-0.0936326	0.540684	0.358139	0.144484	-0.296001	0.133844
Lipid	Fatty Acid Metabolism (also BCAA Metabolism)	methylmalonate (MMA)	-0.274941	0.0675698	-0.0952321	0.707002	-0.347665	0.0755777
Lipid	Long Chain Saturated Fatty Acid	palmitate (16:0)	0.211645	0.162812	0.323116	0.190919	0.112405	0.576703
Lipid	Long Chain Saturated Fatty Acid	stearate (18:0)	0.237461	0.116259	0.383497	0.116183	0.164455	0.412386
Lipid	Fatty Acid Metabolism	oleoyl CoA	-0.0330629	0.829292	0.077862	0.758774	-0.0997959	0.620419
Lipid	Long Chain Monounsaturated Fatty Acid	palmitoleate (16:1n7)	0.171941	0.258732	0.254178	0.308769	0.0608801	0.762916
Lipid	Fatty Acid Metabolism	palmitoyl CoA	0.0274525	0.857931	0.26354	0.290667	-0.0619937	0.758705
Lipid	Sphingolipid Synthesis	phytosphingosine	-0.163405	0.283479	-0.323181	0.190825	-0.124963	0.534571
Lipid	Eicosanoid	prostaglandin D2	-0.143378	0.347418	0.0393157	0.876911	-0.308106	0.11793
Lipid	Eicosanoid	prostaglandin E2	-0.0469064	0.759626	0.22671	0.365647	-0.182999	0.360902
Lipid	Long Chain Saturated Fatty Acid	myristate (14:0)	0.164172	0.281193	0.168388	0.504186	0.131085	0.514576
Lipid	Fatty Acid Synthesis	malonate	0.151802	0.319519	0.0751264	0.767024	0.270809	0.171855
Lipid	Medium Chain Fatty Acid	caprate (10:0)	0.172531	0.257076	0.0180224	0.943415	0.233371	0.241391
Lipid	Long Chain Saturated Fatty Acid	margarate (17:0)	0.176867	0.245129	0.31334	0.205466	0.123245	0.540247
Lipid	Long Chain Saturated Fatty Acid	nonadecanoate (19:0)	0.199715	0.1884	0.321625	0.193093	0.149469	0.456812
Lipid	Long Chain Saturated Fatty Acid	arachidate (20:0)	0.21499	0.156116	0.394298	0.105413	0.152495	0.447644
Lipid	Medium Chain Fatty Acid	caproate (6:0)	0.216186	0.15377	0.0484437	0.848615	0.239284	0.229332
Lipid	Medium Chain Fatty Acid	caprylate (8:0)	0.173249	0.25507	-0.045546	0.857581	0.289363	0.143205
Lipid	Long Chain Saturated Fatty Acid	pentadecanoate (15:0)	0.179289	0.238621	0.290594	0.242067	0.0979396	0.626968
Lipid	Phospholipid Metabolism	phosphoethanolamine (PE)	-0.202097	0.183077	-0.0445145	0.860776	-0.276596	0.162519
Lipid	Long Chain Monounsaturated Fatty Acid	erucate (22:1n9)	0.161606	0.288885	0.241715	0.333885	0.102201	0.611975
Lipid	Primary Bile Acid Metabolism	chenodeoxycholate	-0.196879	0.194883	0.0588247	0.816651	-0.395026	0.0414222
Lipid	Secondary Bile Acid Metabolism	ursodeoxycholate	-0.161187	0.290155	-0.218675	0.383331	-0.157837	0.431701
Lipid	Endocannabinoid	oleoyl ethanolamide	-0.0983192	0.520519	0.262847	0.291984	-0.244451	0.219129
Lipid	Phospholipid Metabolism	CDP-choline	0.123022	0.420762	0.218977	0.382659	0.128711	0.522285
Lipid	Long Chain Polyunsaturated Fatty Acid (n3 and n6)	dihomolinoleate (20:2n6)	0.173178	0.255269	0.255157	0.306845	0.0316315	0.875541
Lipid	Fatty Acid, Monohydroxy	2-hydroxystearate	0.121775	0.425525	0.678683	0.00195729	-0.166633	0.406138
Lipid	Glycerolipid Metabolism	glycerol	-0.0525671	0.73164	-0.0605633	0.811323	-0.0999182	0.619988
Lipid	Phospholipid Metabolism	choline	0.192039	0.206307	0.0611023	0.999808	0.320066	0.103619
Lipid	Eicosanoid	12-HHTrE	-0.0998141	0.514167	0.153809	0.542292	-0.246066	0.216003
Lipid	Eicosanoid	thromboxane B2	-0.118989	0.436266	0.0260664	0.918227	-0.177422	0.375972
Lipid	Eicosanoid	prostaglandin E1	-0.068275	0.655861	-0.100652	0.691083	-0.198386	0.321212
Lipid	Endocannabinoid	palmitoyl ethanolamide	0.151164	0.32158	0.116455	0.645388	0.187582	0.348792
Lipid	Ceramides	N-palmitoyl-sphingosine (d18:1/16:0)	0.214338	0.157405	-0.102534	0.685585	0.35129	0.0723762
Lipid	Phosphatidylethanolamine (PE)	1-palmitoyl-2-oleoyl-GPE (16:0/18:1)	0.0753545	0.622741	0.0196251	0.938392	0.118091	0.557446
Lipid	Phosphatidylserine (PS)	1-palmitoyl-2-oleoyl-GPS (16:0/18:1)	-0.0837143	0.584564	0.151457	0.548557	-0.182122	0.36325
Lipid	Phosphatidylcholine (PC)	1-palmitoyl-2-linoleoyl-GPC (16:0/18:2)	-0.0129117	0.932913	-0.118049	0.640843	0.0266046	0.895203
Lipid	Sphingomyelins	stearoyl sphingomyelin (d18:1/18:0)	0.0890841	0.560609	0.046859	0.853516	0.0522749	0.795672
Lipid	Phosphatidylcholine (PC)	1-palmitoyl-2-oleoyl-GPC (16:0/18:1)	0.0374635	0.806978	-0.0338838	0.893819	0.0739017	0.714115
Lipid	Ceramides	N-stearoyl-sphingosine (d18:1/18:0)*	0.272782	0.0698417	-0.0175492	0.944898	0.391531	0.0434215
Lipid	Primary Bile Acid Metabolism	glycochenodeoxycholate	-0.174051	0.252843	0.0770348	0.761266	-0.412596	0.0324528
Lipid	Primary Bile Acid Metabolism	taurochenodeoxycholate	-0.091934	0.548085	0.0463334	0.855143	-0.233162	0.241827
Lipid	Primary Bile Acid Metabolism	taurocholate	0.182071	0.231291	0.449173	0.0614906	0.0227303	0.910399
Lipid	Secondary Bile Acid Metabolism	taurodeoxycholate	0.0871618	0.569132	0.14512	0.565597	0.0554184	0.783664
Lipid	Long Chain Polyunsaturated Fatty Acid (n3 and n6)	eicosapentaenoate (EPA; 20:5n3)	0.21911	0.148145	0.342642	0.163951	0.110451	0.583384
Lipid	Carnitine Metabolism	carnitine	-0.377665	0.010538	-0.258253	0.300809	-0.569119	0.00194802
Lipid	Glycerolipid Metabolism	glycerol 3-phosphate	-0.23353	0.122607	-0.263383	0.290964	-0.242096	0.223741
Lipid	Phospholipid Metabolism	glycerophosphorylcholine (GPC)	-0.147529	0.333488	-0.375673	0.124457	-0.0946896	0.638499
Lipid	Secondary Bile Acid Metabolism	glycodeoxycholate	-0.035586	0.81648	0.0568167	0.822814	-0.0897168	0.656304
Lipid	Eicosanoid	6-keto prostaglandin F1alpha	-0.0484712	0.751858	-0.0239926	0.924714	-0.110277	0.583981
Lipid	Eicosanoid	prostaglandin F2alpha	-0.0458451	0.764909	0.282563	0.255918	-0.231236	0.245847
Lipid	Monoacylglycerol	2-arachidonoylglycerol (20:4)	0.138856	0.362992	0.480601	0.0435013	-0.0577397	0.774827
Lipid	Phosphatidylinositol (PI)	1-stearoyl-2-arachidonoyl-GPI (18:0/20:4)	0.0633129	0.679475	0.0646247	0.798907	0.0842554	0.67607
Lipid	Lysophospholipid	1-oleoyl-GPS (18:1)	0.0954943	0.532629	0.0214317	0.932732	0.191322	0.339089
Lipid	Phosphatidylserine (PS)	1-stearoyl-2-oleoyl-GPS (18:0/18:1)	0.0127445	0.93378	-0.109239	0.666116	0.00177131	0.993004
Lipid	Phosphatidylglycerol (PG)	1-palmitoyl-2-oleoyl-GPG (16:0/18:1)	-0.0276884	0.856723	0.166853	0.508139	-0.133313	0.507391
Lipid	Lysophospholipid	1-stearoyl-GPI (18:0)	-0.0589014	0.700728	0.0632314	0.803162	-0.185444	0.354411
Lipid	Phosphatidylcholine (PC)	1,2-dipalmitoyl-GPC (16:0/16:0)	0.00407736	0.978793	0.117372	0.642773	-0.0511981	0.799796
Lipid	Long Chain Polyunsaturated Fatty Acid (n3 and n6)	docosahexaenoate (DHA; 22:6n3)	0.154229	0.311751	0.311456	0.208352	-0.0813366	0.686722
Lipid	Phosphatidylcholine (PC)	1-myristoyl-2-palmitoyl-GPC (14:0/16:0)	-0.0928795	0.54396	-0.0390712	0.877671	-0.0755819	0.707892
Lipid	Fatty Acid, Dicarboxylate	maleate	0.107652	0.481509	0.217048	0.386968	-0.00714274	0.971794
Lipid	Fatty Acid, Monohydroxy	2-hydroxyoctanoate	0.0545112	0.722105	0.0141983	0.955409	0.0297104	0.883048
Lipid	Fatty Acid, Monohydroxy	3-hydroxyoctanoate	0.186685	0.219481	0.187087	0.457264	0.173282	0.387389
Lipid	Fatty Acid Metabolism (Acyl Carnitine, Long Chain Saturated)	palmitoylcarnitine (C16)	-0.131784	0.388176	0.0463269	0.855163	-0.23193	0.244394
Lipid	Fatty Acid Metabolism (Acyl Carnitine, Medium Chain)	hexanoylcarnitine (C6)	-0.21906	0.14824	-0.0428381	0.865973	-0.387268	0.0459627
Lipid	Androgenic Steroids	dehydroepiandrosterone sulfate (DHEA-S)	0.210705	0.164732	0.0240255	0.924611	0.233687	0.240738
Lipid	Fatty Acid Metabolism (Acyl Carnitine, Short Chain)	acetylcarnitine (C2)	-0.301223	0.0443493	-0.0394	0.876649	-0.431869	0.0244817
Lipid	Monoacylglycerol	1-palmitoylglycerol (16:0)	0.0145977	0.924177	0.305678	0.217363	-0.24481	0.218431
Lipid	Monoacylglycerol	1-oleoylglycerol (18:1)	0.224395	0.138366	0.320247	0.195116	0.170659	0.394726
Lipid	Monoacylglycerol	2-oleoylglycerol (18:1)	0.116084	0.447627	0.300171	0.226184	0.0773922	0.701209
Lipid	Monoacylglycerol	2-linoleoylglycerol (18:2)	0.00704469	0.963368	0.201224	0.423321	-0.144085	0.473365
Lipid	Monoacylglycerol	1-linoleoylglycerol (18:2)	0.0292937	0.84851	0.187637	0.455916	-0.171459	0.392479
Lipid	Monoacylglycerol	2-palmitoylglycerol (16:0)	-0.0419497	0.784385	0.17317	0.491974	-0.240253	0.227395
Lipid	Fatty Acid Metabolism (also BCAA Metabolism)	butyrylcarnitine (C4)	-0.113547	0.457682	-0.389953	0.109656	-0.108644	0.589596
Lipid	Androgenic Steroids	androsterone sulfate	-0.0619538	0.685997	0.00642686	0.979808	-0.151494	0.450664
Lipid	Fatty Acid, Dicarboxylate	2-hydroxyadipate	0.185149	0.223366	-0.0334334	0.895223	0.276092	0.163318
Lipid	Fatty Acid Metabolism (also BCAA Metabolism)	propionylcarnitine (C3)	-0.363565	0.0140927	0.111511	0.659565	-0.603096	0.000868954
Lipid	Fatty Acid, Dicarboxylate	3-carboxy-4-methyl-5-propyl-2-furanpropanoate (CMPF)	0.0996097	0.515033	-0.00401944	0.987371	0.249976	0.208562
Lipid	Long Chain Polyunsaturated Fatty Acid (n3 and n6)	docosapentaenoate (DPA; 22:5n3)	0.270861	0.0719135	0.3608	0.141309	0.203451	0.308757
Lipid	Long Chain Polyunsaturated Fatty Acid (n3 and n6)	docosadienoate (22:2n6)	0.138497	0.364245	0.262637	0.292384	0.0366577	0.855954
Lipid	Long Chain Polyunsaturated Fatty Acid (n3 and n6)	adrenate (22:4n6)	0.131847	0.387947	0.294099	0.236175	-0.0567769	0.778489
Lipid	Long Chain Polyunsaturated Fatty Acid (n3 and n6)	docosatrienoate (22:3n3)	0.193626	0.202511	0.235838	0.346127	0.0760108	0.706307
Lipid	Fatty Acid, Dicarboxylate	sebacate (C10-DC)	0.344272	0.020572	0.313282	0.205556	0.342507	0.0803178
Lipid	Fatty Acid Metabolism (Acyl Carnitine, Medium Chain)	octanoylcarnitine (C8)	-0.158067	0.299714	-0.00575434	0.981921	-0.27563	0.164052
Lipid	Primary Bile Acid Metabolism	tauro-beta-muricholate	0.209584	0.167041	0.285882	0.250135	0.247289	0.213656
Lipid	Fatty Acid Metabolism (Acyl Carnitine, Medium Chain)	decanoylcarnitine (C10)	-0.137645	0.367231	-0.0208063	0.934691	-0.232977	0.24221
Lipid	Lysophospholipid	1-palmitoyl-GPC (16:0)	-0.244949	0.104859	-0.182135	0.469469	-0.345193	0.0778225
Lipid	Fatty Acid Metabolism (Acyl Carnitine, Long Chain Saturated)	myristoylcarnitine (C14)	-0.147271	0.334343	0.0864732	0.732971	-0.268408	0.175836
Lipid	Lysophospholipid	1-stearoyl-GPC (18:0)	-0.16701	0.272844	0.114448	0.651129	-0.329297	0.0934917
Lipid	Lysophospholipid	1-oleoyl-GPC (18:1)	-0.219867	0.146714	-0.0721133	0.776137	-0.33607	0.0865479
Lipid	Long Chain Monounsaturated Fatty Acid	10-nonadecenoate (19:1n9)	0.0930326	0.543293	0.203368	0.418294	-0.0260838	0.897244
Lipid	Long Chain Monounsaturated Fatty Acid	10-heptadecenoate (17:1n7)	0.151339	0.321014	0.228708	0.361324	0.0804659	0.689911
Lipid	Androgenic Steroids	epiandrosterone sulfate	0.0228708	0.881456	-0.0113063	0.964485	-0.00332815	0.986855
Lipid	Long Chain Monounsaturated Fatty Acid	eicosenoate (20:1n9 or 1n11)	0.17202	0.258511	0.292893	0.238192	0.00921846	0.963601
Lipid	Long Chain Polyunsaturated Fatty Acid (n3 and n6)	linolenate (18:3n3 or 3n6)	0.28903	0.0541499	0.438212	0.068915	0.143924	0.473863
Lipid	Fatty Acid Metabolism (Acyl Carnitine, Long Chain Saturated)	stearoylcarnitine (C18)	-0.126996	0.405796	0.12467	0.622092	-0.251625	0.205477
Lipid	Fatty Acid Metabolism (Acyl Carnitine, Medium Chain)	laurylcarnitine (C12)	-0.204227	0.178406	-0.0222502	0.930169	-0.308006	0.118055
Lipid	Lysophospholipid	1-linoleoyl-GPC (18:2)	-0.174784	0.25082	-0.23769	0.342243	-0.269917	0.173326
Lipid	Phospholipid Metabolism	CDP-ethanolamine	0.105905	0.48869	0.306829	0.215549	0.134679	0.50301
Lipid	Monoacylglycerol	1-arachidonylglycerol (20:4)	0.195571	0.197924	0.411031	0.0901688	0.059486	0.768198
Lipid	Lysophospholipid	1-stearoyl-GPE (18:0)	-0.0922244	0.546817	0.245895	0.325331	-0.286907	0.146785
Lipid	Lysophospholipid	1-stearoyl-GPG (18:0)	0.139509	0.360718	0.237773	0.342069	0.0732794	0.716424
Lipid	Long Chain Polyunsaturated Fatty Acid (n3 and n6)	mead acid (20:3n9)	0.110185	0.471192	0.352137	0.151823	-0.120142	0.55057
Lipid	Monoacylglycerol	1-docosahexaenoylglycerol (22:6)	0.236376	0.117985	0.230656	0.357135	0.216921	0.277114
Lipid	Fatty Acid Metabolism (Acyl Carnitine, Monounsaturated)	oleoylcarnitine (C18:1)	-0.157637	0.301049	0.0180521	0.943322	-0.236125	0.235723
Lipid	Fatty Acid, Monohydroxy	4-hydroxybutyrate (GHB)	0.0248854	0.871098	0.119494	0.636733	0.171619	0.392033
Lipid	Lysophospholipid	1-palmitoleoyl-GPC* (16:1)*	-0.217542	0.151142	-0.277688	0.264562	-0.20169	0.313053
Lipid	Fatty Acid Synthesis	malonylcarnitine	-0.377942	0.0104766	-0.456772	0.056706	-0.478695	0.011538
Lipid	Lysophospholipid	1-arachidonoyl-GPC* (20:4)*	0.0062982	0.967247	0.308244	0.213331	-0.213174	0.285701
Lipid	Lysophospholipid	2-palmitoyl-GPC* (16:0)*	-0.0112144	0.941715	0.117917	0.641219	-0.242178	0.22358
Lipid	Lysophospholipid	1-palmitoyl-GPE (16:0)	-0.063136	0.680323	0.112587	0.656471	-0.209966	0.293182
Lipid	Lysophospholipid	1-oleoyl-GPE (18:1)	-0.0473619	0.757363	0.0482633	0.849173	-0.133453	0.50694
Lipid	Lysophospholipid	1-linoleoyl-GPE (18:2)*	-0.148513	0.330238	-0.127879	0.613082	-0.159391	0.427123
Lipid	Lysophospholipid	1-arachidonoyl-GPE (20:4n6)*	0.152552	0.317106	0.321005	0.194	0.0746201	0.711452
Lipid	Fatty Acid, Monohydroxy	2-hydroxypalmitate	0.0129646	0.932639	0.639222	0.00428874	-0.23194	0.244372
Lipid	Long Chain Polyunsaturated Fatty Acid (n3 and n6)	docosapentaenoate (n6 DPA; 22:5n6)	0.122322	0.423431	0.347025	0.158274	-0.101542	0.614285
Lipid	Sterol	cholesterol sulfate	0.0815788	0.594216	-0.322551	0.191741	0.235893	0.236198
Lipid	Sterol	7-HOCA	-0.00965744	0.949796	-0.0629596	0.803992	-0.000602231	0.997621
Lipid	Fatty Acid, Dicarboxylate	undecanedioate (C11-DC)	0.218761	0.148809	0.37812	0.121825	0.19654	0.325826
Lipid	Monoacylglycerol	1-myristoylglycerol (14:0)	0.0307642	0.841002	0.0933486	0.712561	-0.0822979	0.683207
Lipid	Glycerolipid Metabolism	glycerophosphoglycerol	-0.230825	0.127126	-0.0324588	0.898262	-0.322519	0.100851
Lipid	Phospholipid Metabolism	glycerophosphoethanolamine	-0.111533	0.46575	-0.385148	0.114488	-0.0145792	0.942463
Lipid	Phospholipid Metabolism	glycerophosphoinositol*	-0.167852	0.2704	-0.235118	0.347646	-0.140588	0.484278
Lipid	Lysophospholipid	1-arachidonoyl-GPI* (20:4)*	-0.00630174	0.967229	0.150599	0.550852	-0.128519	0.522913
Lipid	Lysophospholipid	1-palmitoyl-GPI* (16:0)	-0.0454055	0.767099	0.0045098	0.98583	-0.134347	0.504074
Lipid	Secondary Bile Acid Metabolism	glycolithocholate sulfate*	0.0692798	0.651118	0.313647	0.205	0.0404298	0.841308
Lipid	Secondary Bile Acid Metabolism	taurolithocholate 3-sulfate	0.063747	0.677397	0.120081	0.635066	0.0840212	0.676922
Lipid	Carnitine Metabolism	deoxycarnitine	-0.469233	0.00114769	-0.365209	0.136158	-0.627336	0.000461233
Lipid	Fatty Acid, Monohydroxy	alpha-hydroxycaproate	0.0259266	0.865753	0.144606	0.56699	-0.0324405	0.872384
Lipid	Fatty Acid, Dihydroxy	3,4-dihydroxybutyrate	0.0616787	0.687321	-0.383645	0.11603	0.232704	0.242778
Lipid	Long Chain Polyunsaturated Fatty Acid (n3 and n6)	dihomolinolenate (20:3n3 or 3n6)	0.134565	0.378151	0.154725	0.53986	-0.0264851	0.895671
Lipid	Lysophospholipid	1-oleoyl-GPI (18:1)	-0.0867827	0.570819	-0.0759355	0.764581	-0.16955	0.397852
Lipid	Lysophospholipid	1-linoleoyl-GPI* (18:2)*	-0.0703232	0.646208	0.0244805	0.923187	-0.171247	0.393075
Lipid	Phosphatidylethanolamine (PE)	1-stearoyl-2-oleoyl-GPE (18:0/18:1)	0.0964092	0.528692	-0.0408765	0.872062	0.195353	0.328815
Lipid	Inositol Metabolism	chiro-inositol	0.0703529	0.646068	-0.308675	0.212658	0.263462	0.18424
Lipid	Phosphatidylcholine (PC)	1-stearoyl-2-arachidonoyl-GPC (18:0/20:4)	0.020609	0.893108	0.2039	0.417051	-0.0810938	0.68761
Lipid	Phosphatidylethanolamine (PE)	1-palmitoyl-2-linoleoyl-GPE (16:0/18:2)	0.0388342	0.800057	-0.231671	0.354963	0.156908	0.43445
Lipid	Hexosylceramides (HCER)	glycosyl-N-nervonoyl-sphingosine (d18:1/24:1)*	0.157523	0.301403	-0.348837	0.155966	0.401335	0.0379994
Lipid	Hexosylceramides (HCER)	glycosyl-N-stearoyl-sphingosine (d18:1/18:0)	0.150589	0.323448	-0.296859	0.231599	0.33167	0.0910119
Lipid	Androgenic Steroids	5alpha-androstan-3beta,17beta-diol disulfate	0.0675555	0.659265	0.133474	0.597498	0.0140714	0.944464
Lipid	Progestin Steroids	5alpha-pregnan-3beta,20alpha-diol disulfate	0.101335	0.507743	0.432423	0.0730949	-0.117669	0.558864
Lipid	Secondary Bile Acid Metabolism	glycocholenate sulfate*	-0.00993116	0.948375	0.196274	0.435052	-0.246278	0.215595
Lipid	Secondary Bile Acid Metabolism	taurocholenate sulfate*	0.123226	0.419986	0.130333	0.606227	0.0576041	0.775343
Lipid	Androgenic Steroids	androstenediol (3beta,17beta) disulfate (1)	0.0265587	0.862511	-0.0947282	0.708488	0.0474038	0.814369
Lipid	Pregnenolone Steroids	pregnen-diol disulfate*	0.0764417	0.617718	0.0865167	0.732841	-0.0509516	0.800741
Lipid	Androgenic Steroids	androstenediol (3beta,17beta) disulfate (2)	0.233766	0.12222	-0.020829	0.934619	0.322654	0.100701
Lipid	Pregnenolone Steroids	21-hydroxypregnenolone disulfate	0.153236	0.314915	0.033902	0.893762	0.201368	0.313843
Lipid	Progestin Steroids	5alpha-pregnan-3beta,20beta-diol monosulfate (1)	0.0511866	0.738435	0.547416	0.018702	-0.16916	0.398953
Lipid	Progestin Steroids	5alpha-pregnan-3beta,20alpha-diol monosulfate (2)	0.195937	0.197071	0.514277	0.0289994	0.0517781	0.797574
Lipid	Progestin Steroids	5alpha-pregnan-diol disulfate	0.0849506	0.579008	0.353096	0.150634	-0.141491	0.48145
Lipid	Androgenic Steroids	5alpha-androstan-3alpha,17beta-diol monosulfate (1)	-0.0318926	0.835249	-0.229293	0.360062	0.0382584	0.849733
Lipid	Androgenic Steroids	androstenediol (3beta,17beta) monosulfate (1)	0.166619	0.273986	-0.132462	0.600304	0.19955	0.318322
Lipid	Androgenic Steroids	androstenediol (3beta,17beta) monosulfate (2)	-0.00381805	0.980141	0.0104347	0.967222	-0.0394203	0.845223
Lipid	Progestin Steroids	5alpha-pregnan-3beta-ol,20-one sulfate	0.297878	0.0468818	0.306213	0.216519	0.269541	0.173948
Lipid	Pregnenolone Steroids	pregnenediol sulfate (C21H34O5S)*	0.20646	0.173603	0.0560923	0.825039	0.178673	0.37256
Lipid	Fatty Acid, Dicarboxylate	2-hydroxyglutarate	-0.103038	0.500601	-0.113151	0.654851	-0.112677	0.575773
Lipid	Sphingomyelins	sphingomyelin (d18:1/18:1, d18:2/18:0)	0.150234	0.324602	0.203207	0.418671	0.0931491	0.643995
Lipid	Sphingomyelins	palmitoyl sphingomyelin (d18:1/16:0)	0.0690455	0.652223	-0.0240655	0.924486	0.109815	0.585568
Lipid	Androgenic Steroids	16a-hydroxy DHEA 3-sulfate	0.211049	0.164029	-0.0548439	0.828878	0.390313	0.0441361
Lipid	Pregnenolone Steroids	pregnenolone sulfate	0.173015	0.255725	0.0699016	0.782845	0.114416	0.569857
Lipid	Fatty Acid, Monohydroxy	13-HODE + 9-HODE	0.00954814	0.950364	-0.0351615	0.889837	-0.0918493	0.648645
Lipid	Sterol	4-cholesten-3-one	0.0481387	0.753507	0.218392	0.383961	-0.151948	0.449293
Lipid	Endocannabinoid	stearoyl ethanolamide	0.2157	0.15472	0.179548	0.47591	0.262705	0.185551
Lipid	Fatty Acid Metabolism (Acyl Carnitine, Monounsaturated)	cis-4-decenoylcarnitine (C10:1)	-0.182685	0.229696	-0.0573186	0.821272	-0.264043	0.183239
Lipid	Fatty Acid, Dihydroxy	2S,3R-dihydroxybutyrate	0.108728	0.477113	0.48122	0.0431927	-0.224491	0.260277
Lipid	Fatty Acid, Dihydroxy	2,4-dihydroxybutyrate	0.0399945	0.794211	-0.303891	0.220201	0.197917	0.322379
Lipid	Fatty Acid, Branched	(16 or 17)-methylstearate (a19:0 or i19:0)	0.110367	0.470455	0.0130672	0.958958	0.216422	0.278248
Lipid	Fatty Acid, Dihydroxy	2R,3R-dihydroxybutyrate	-0.0529715	0.729653	0.110614	0.662149	-0.0787324	0.696275
Lipid	Secondary Bile Acid Metabolism	isoursodeoxycholate	-0.0719684	0.638495	-0.418777	0.0836823	0.0628823	0.75535
Lipid	Androgenic Steroids	androsterone glucuronide	0.192971	0.204071	-0.130582	0.605533	0.363573	0.0622987
Lipid	Medium Chain Fatty Acid	cis-4-decenoate (10:1n6)*	0.150722	0.323015	0.195895	0.435957	0.0972026	0.629575
Lipid	Lysoplasmalogen	1-(1-enyl-palmitoyl)-GPC (P-16:0)*	-0.308203	0.0394227	0.0608374	0.810483	-0.491339	0.00924994
Lipid	Secondary Bile Acid Metabolism	glycoursodeoxycholate	-0.0860078	0.574276	-0.0269913	0.915335	-0.174733	0.383365
Lipid	Fatty Acid, Branched	(14 or 15)-methylpalmitate (a17:0 or i17:0)	0.118006	0.440093	0.109588	0.665107	0.0945695	0.638927
Lipid	Diacylglycerol	oleoyl-linoleoyl-glycerol (18:1/18:2) [1]	0.019393	0.899381	-0.173286	0.49168	0.103051	0.609002
Lipid	Diacylglycerol	oleoyl-linoleoyl-glycerol (18:1/18:2) [2]	-0.0956336	0.532029	-0.193597	0.441464	-0.0744433	0.712107
Lipid	Lysoplasmalogen	1-(1-enyl-palmitoyl)-GPE (P-16:0)*	-0.199505	0.188874	0.0405252	0.873153	-0.380462	0.0502619
Lipid	Lysoplasmalogen	1-(1-enyl-stearoyl)-GPE (P-18:0)*	-0.0424892	0.78168	0.17183	0.49538	-0.191339	0.339046
Lipid	Endocannabinoid	N-oleoyltaurine	0.0852636	0.577605	0.270115	0.278348	-0.158727	0.429076
Lipid	Fatty Acid Metabolism (Acyl Carnitine, Polyunsaturated)	linoleoylcarnitine (C18:2)*	-0.171943	0.258726	0.0624768	0.805468	-0.261104	0.188343
Lipid	Endocannabinoid	N-palmitoyltaurine	0.271191	0.0715541	0.278338	0.2634	0.193739	0.332905
Lipid	Endocannabinoid	N-stearoyltaurine	0.135098	0.376248	0.354492	0.148913	-0.0681889	0.735403
Lipid	Phospholipid Metabolism	trimethylamine N-oxide	-0.0192712	0.90001	-0.0900539	0.72232	0.110237	0.584121
Lipid	Progestin Steroids	pregnanediol-3-glucuronide	0.213997	0.158083	0.583966	0.0109406	0.0477062	0.813205
Lipid	Lysophospholipid	2-stearoyl-GPE (18:0)*	0.0898168	0.557376	0.401481	0.0986582	-0.238713	0.230478
Lipid	Fatty Acid Metabolism (Acyl Carnitine, Hydroxy)	(R)-3-hydroxybutyrylcarnitine	-0.217462	0.151297	0.203938	0.416962	-0.548411	0.00305873
Lipid	Fatty Acid Metabolism (Acyl Carnitine, Long Chain Saturated)	margaroylcarnitine (C17)*	-0.179793	0.237281	0.0607771	0.810668	-0.283969	0.151152
Lipid	Fatty Acid, Monohydroxy	2-hydroxydecanoate	0.000763453	0.996029	0.0425319	0.866923	-0.050569	0.802208
Lipid	Fatty Acid, Amino	2-aminooctanoate	-0.233399	0.122824	-0.281664	0.257497	-0.16651	0.406489
Lipid	Lysophospholipid	1-stearoyl-GPS (18:0)*	0.1218	0.425429	0.333843	0.175763	-0.00724844	0.971376
Lipid	Sphingomyelins	sphingomyelin (d18:1/14:0, d16:1/16:0)*	-0.137033	0.369387	-0.0856694	0.735369	-0.192036	0.337254
Lipid	Sphingomyelins	sphingomyelin (d18:2/16:0, d18:1/16:1)*	-0.102453	0.503048	0.205035	0.414406	-0.197588	0.323202
Lipid	Fatty Acid, Dicarboxylate	3-hydroxyadipate	-0.153441	0.314259	-0.698287	0.00126833	0.18745	0.349137
Lipid	Fatty Acid, Amino	2-aminoheptanoate	-0.292604	0.051112	-0.423823	0.0796448	-0.215361	0.28067
Lipid	Lysophospholipid	1-linoleoyl-GPS (18:2)*	-0.0614791	0.688281	0.0385852	0.879182	0.00719937	0.97157
Lipid	Endocannabinoid	docosahexaenoyl ethanolamide	0.170849	0.261815	0.0171266	0.946223	0.251706	0.205326
Lipid	Lysoplasmalogen	1-(1-enyl-oleoyl)-GPE (P-18:1)*	-0.170125	0.263872	0.0539934	0.831496	-0.346433	0.0766896
Lipid	Androgenic Steroids	etiocholanolone glucuronide	0.138727	0.36344	0.101855	0.687567	0.154585	0.441369
Lipid	Lysophospholipid	1-oleoyl-GPG (18:1)*	0.172438	0.257337	0.295466	0.233902	0.0427799	0.832209
Lipid	Lysophospholipid	1-palmitoyl-GPG (16:0)*	0.0335406	0.826863	0.350366	0.154037	-0.209895	0.293349
Lipid	Lysophospholipid	1-palmitoyl-GPS (16:0)*	0.024848	0.87129	0.195414	0.437107	0.0449789	0.823714
Lipid	Endocannabinoid	N-linoleoyltaurine*	0.181652	0.232386	0.190056	0.450024	0.0695006	0.730497
Lipid	Endocannabinoid	N-arachidonoyltaurine	0.0478326	0.755025	0.252614	0.311857	-0.250587	0.207414
Lipid	Sphingomyelins	sphingomyelin (d18:2/14:0, d18:1/14:1)*	-0.304102	0.0422595	-0.261739	0.294099	-0.326205	0.0967968
Lipid	Sphingomyelins	sphingomyelin (d18:1/24:1, d18:2/24:0)*	0.0923837	0.546121	0.155351	0.538201	0.0715636	0.722803
Lipid	Fatty Acid Metabolism (Acyl Carnitine, Dicarboxylate)	octadecenedioylcarnitine (C18:1-DC)*	0.114117	0.455414	0.370433	0.130223	-0.0704708	0.726875
Lipid	Fatty Acid Metabolism (Acyl Carnitine, Dicarboxylate)	octadecanedioylcarnitine (C18-DC)*	-0.104724	0.493578	0.0250028	0.921553	-0.226666	0.255565
Lipid	Fatty Acid Metabolism (Acyl Carnitine, Monounsaturated)	myristoleoylcarnitine (C14:1)*	-0.187811	0.216664	0.00709745	0.977702	-0.284657	0.150122
Lipid	Monoacylglycerol	1-dihomo-linolenylglycerol (20:3)	0.105676	0.489639	0.218763	0.383135	0.0692878	0.731293
Lipid	Progestin Steroids	pregnanolone/allopregnanolone sulfate	0.0430294	0.778973	0.200143	0.425869	-0.0615125	0.760524
Lipid	Sphingomyelins	sphingomyelin (d18:1/20:0, d16:1/22:0)*	-0.0450662	0.768792	-0.100703	0.690935	-0.0586468	0.771382
Lipid	Sphingomyelins	sphingomyelin (d18:1/20:1, d18:2/20:0)*	0.0368994	0.80983	0.0203673	0.936066	0.0450915	0.823279
Lipid	Sphingomyelins	behenoyl sphingomyelin (d18:1/22:0)*	0.020589	0.893211	0.0557267	0.826163	-0.0164174	0.935222
Lipid	Sphingomyelins	sphingomyelin (d18:1/22:1, d18:2/22:0, d16:1/24:1)*	0.0262689	0.863997	0.0925845	0.714821	-0.02589	0.898004
Lipid	Sphingomyelins	sphingomyelin (d18:1/22:2, d18:2/22:1, d16:1/24:2)*	-0.020818	0.89203	0.0734933	0.77196	-0.118473	0.556162
Lipid	Sphingomyelins	lignoceroyl sphingomyelin (d18:1/24:0)	-0.0598219	0.696274	0.00580994	0.981746	-0.0820399	0.68415
Lipid	Sphingomyelins	sphingomyelin (d17:1/16:0, d18:1/15:0, d16:1/17:0)*	-0.146368	0.33735	-0.0215913	0.932232	-0.21705	0.276821
Lipid	Fatty Acid, Monohydroxy	3-hydroxyhexanoate	0.188055	0.216055	0.377795	0.122173	0.0939697	0.641065
Lipid	Sterol	3beta-hydroxy-5-cholestenoate	-0.0603736	0.69361	-0.067309	0.790727	-0.0445349	0.825428
Lipid	Fatty Acid Metabolism (Acyl Carnitine, Medium Chain)	nonanoylcarnitine (C9)	-0.20975	0.166699	-0.0974769	0.700395	-0.256332	0.19684
Lipid	Primary Bile Acid Metabolism	glycochenodeoxycholate 3-sulfate	-0.185317	0.222937	0.0831537	0.742887	-0.461839	0.0153033
Lipid	Secondary Bile Acid Metabolism	glycodeoxycholate 3-sulfate	0.030325	0.843243	0.0784906	0.756882	0.0224487	0.911504
Lipid	Endocannabinoid	linoleoyl ethanolamide	0.125356	0.411936	0.143257	0.570651	0.109463	0.58678
Lipid	Phosphatidylcholine (PC)	1,2-dilinoleoyl-GPC (18:2/18:2)	-0.2757	0.0667859	-0.35583	0.147278	-0.31405	0.110646
Lipid	Phosphatidylcholine (PC)	1-stearoyl-2-oleoyl-GPC (18:0/18:1)	0.114879	0.452388	0.122361	0.628608	0.131641	0.51278
Lipid	Phosphatidylcholine (PC)	1,2-dioleoyl-GPC (18:1/18:1)	0.0785993	0.607799	0.111621	0.659248	0.0737896	0.714531
Lipid	Phosphatidylethanolamine (PE)	1,2-dioleoyl-GPE (18:1/18:1)	0.0371654	0.808485	-0.1542	0.541253	0.138073	0.492209
Lipid	Phosphatidylcholine (PC)	1-palmitoyl-2-arachidonoyl-GPC (16:0/20:4n6)	-0.0668419	0.662648	-0.0161577	0.949262	-0.109399	0.586999
Lipid	Phosphatidylcholine (PC)	1-palmitoyl-2-docosahexaenoyl-GPC (16:0/22:6)	0.0279293	0.85549	0.00376319	0.988176	0.00576674	0.977226
Lipid	Phosphatidylcholine (PC)	1-stearoyl-2-docosahexaenoyl-GPC (18:0/22:6)	0.180454	0.235533	0.253758	0.309597	0.157364	0.433099
Lipid	Plasmalogen	1-(1-enyl-stearoyl)-2-oleoyl-GPE (P-18:0/18:1)	0.0552521	0.718482	-0.19387	0.440808	0.216029	0.279142
Lipid	Sphingomyelins	sphingomyelin (d18:1/17:0, d17:1/18:0, d19:1/16:0)	-0.125843	0.410107	-0.156654	0.534754	-0.131425	0.513476
Lipid	Phosphatidylcholine (PC)	1-palmitoyl-2-stearoyl-GPC (16:0/18:0)	0.030815	0.840742	0.202874	0.419448	-0.0475453	0.813824
Lipid	Long Chain Monounsaturated Fatty Acid	oleate/vaccenate (18:1)	0.227222	0.133338	0.344254	0.161846	0.0676072	0.737581
Lipid	Dihydrosphingomyelins	palmitoyl dihydrosphingomyelin (d18:0/16:0)*	0.117496	0.442084	-0.134187	0.595524	0.26175	0.187213
Lipid	Sphingomyelins	tricosanoyl sphingomyelin (d18:1/23:0)*	0.00400305	0.979179	0.0489241	0.847131	-0.0226085	0.910877
Lipid	Sphingomyelins	sphingomyelin (d18:2/23:0, d18:1/23:1, d17:1/24:1)*	-0.0458662	0.764803	0.020105	0.936888	-0.108664	0.589528
Lipid	Sphingomyelins	sphingomyelin (d18:2/24:1, d18:1/24:2)*	-0.0383809	0.802345	0.165638	0.511275	-0.130065	0.517882
Lipid	Phosphatidylethanolamine (PE)	1-stearoyl-2-linoleoyl-GPE (18:0/18:2)*	-0.00487653	0.974638	-0.0222198	0.930264	0.039216	0.846016
Lipid	Phosphatidylethanolamine (PE)	1-stearoyl-2-arachidonoyl-GPE (18:0/20:4)	0.0189567	0.901634	0.0628532	0.804317	0.0520166	0.796661
Lipid	Phosphatidylcholine (PC)	1-stearoyl-2-linoleoyl-GPC (18:0/18:2)*	-0.0432757	0.77774	0.000332895	0.998954	-0.0466343	0.817332
Lipid	Phosphatidylcholine (PC)	1-oleoyl-2-linoleoyl-GPC (18:1/18:2)*	-0.220472	0.145577	-0.219074	0.382441	-0.19971	0.317926
Lipid	Phosphatidylcholine (PC)	1-palmitoyl-2-palmitoleoyl-GPC (16:0/16:1)*	-0.0702702	0.646457	-0.070898	0.779821	-0.0598567	0.766792
Lipid	Phosphatidylcholine (PC)	1-palmitoyl-2-dihomo-linolenoyl-GPC (16:0/20:3n3 or 6)*	-0.0176252	0.908512	-0.170668	0.498345	-0.0083368	0.967081
Lipid	Phosphatidylethanolamine (PE)	1-palmitoyl-2-arachidonoyl-GPE (16:0/20:4)*	0.076333	0.618219	0.0728032	0.774048	0.121475	0.546125
Lipid	Phosphatidylethanolamine (PE)	1-palmitoyl-2-docosahexaenoyl-GPE (16:0/22:6)*	0.11056	0.469675	-0.0263162	0.917446	0.178592	0.372782
Lipid	Phosphatidylethanolamine (PE)	1-stearoyl-2-docosahexaenoyl-GPE (18:0/22:6)*	0.0705395	0.645192	0.0374915	0.882584	0.146903	0.464662
Lipid	Phosphatidylinositol (PI)	1-palmitoyl-2-arachidonoyl-GPI (16:0/20:4)*	-0.0144454	0.924966	0.11153	0.659511	-0.0944784	0.639252
Lipid	Plasmalogen	1-(1-enyl-stearoyl)-2-arachidonoyl-GPE (P-18:0/20:4)*	0.00196391	0.989784	-0.0561836	0.824759	0.0420731	0.834943
Lipid	Plasmalogen	1-(1-enyl-palmitoyl)-2-arachidonoyl-GPE (P-16:0/20:4)*	-0.0509499	0.739602	-0.0956434	0.70579	-0.0136979	0.945936
Lipid	Plasmalogen	1-(1-enyl-palmitoyl)-2-oleoyl-GPE (P-16:0/18:1)*	-0.0320498	0.834448	-0.141697	0.574899	0.0575268	0.775637
Lipid	Plasmalogen	1-(1-enyl-palmitoyl)-2-oleoyl-GPC (P-16:0/18:1)*	-0.107681	0.481388	0.0487924	0.847538	-0.24394	0.220125
Lipid	Plasmalogen	1-(1-enyl-palmitoyl)-2-linoleoyl-GPC (P-16:0/18:2)*	-0.31355	0.0359598	-0.109171	0.666312	-0.499521	0.00798221
Lipid	Plasmalogen	1-(1-enyl-palmitoyl)-2-arachidonoyl-GPC (P-16:0/20:4)*	-0.201715	0.183923	0.113487	0.653885	-0.47507	0.0122747
Lipid	Sphingomyelins	sphingomyelin (d18:1/21:0, d17:1/22:0, d16:1/23:0)*	-0.0376555	0.806008	-0.0754688	0.76599	-0.0441423	0.826944
Lipid	Dihydrosphingomyelins	behenoyl dihydrosphingomyelin (d18:0/22:0)*	0.253308	0.0931661	0.00944374	0.970333	0.361976	0.0635437
Lipid	Dihydrosphingomyelins	sphingomyelin (d18:0/18:0, d19:0/17:0)*	0.195637	0.19777	-0.0288499	0.909527	0.287021	0.146618
Lipid	Dihydroceramides	N-palmitoyl-sphinganine (d18:0/16:0)	0.294244	0.0497645	-0.0339191	0.893709	0.471647	0.0130057
Lipid	Lactosylceramides (LCER)	lactosyl-N-palmitoyl-sphingosine (d18:1/16:0)	0.195693	0.19764	-0.229206	0.360249	0.393022	0.0425595
Lipid	Dihydrosphingomyelins	myristoyl dihydrosphingomyelin (d18:0/14:0)*	0.0425743	0.781253	-0.112619	0.656378	0.130328	0.517028
Lipid	Diacylglycerol	palmitoyl-linoleoyl-glycerol (16:0/18:2) [1]*	-0.0648318	0.672213	-0.275729	0.268086	-0.0918998	0.648464
Lipid	Diacylglycerol	palmitoyl-linoleoyl-glycerol (16:0/18:2) [2]*	-0.104255	0.495528	-0.143204	0.570796	-0.111363	0.580262
Lipid	Phosphatidylinositol (PI)	1-palmitoyl-2-oleoyl-GPI (16:0/18:1)*	-0.0939218	0.539429	-0.252092	0.312891	-0.0859769	0.669816
Lipid	Plasmalogen	1-(1-enyl-palmitoyl)-2-linoleoyl-GPE (P-16:0/18:2)*	-0.016833	0.912608	-0.308571	0.21282	0.18079	0.36683
Lipid	Phosphatidylcholine (PC)	1-palmitoleoyl-2-linoleoyl-GPC (16:1/18:2)*	-0.174384	0.251923	-0.313287	0.205548	-0.166316	0.407043
Lipid	Phosphatidylethanolamine (PE)	1-oleoyl-2-linoleoyl-GPE (18:1/18:2)*	-0.113925	0.456177	-0.347892	0.157167	0.00972605	0.961599
Lipid	Phosphatidylcholine (PC)	1-oleoyl-2-docosahexaenoyl-GPC (18:1/22:6)*	-0.0425018	0.781617	0.0521817	0.837077	-0.101494	0.614454
Lipid	Phosphatidylcholine (PC)	1-linoleoyl-2-arachidonoyl-GPC (18:2/20:4n6)*	-0.188645	0.214593	-0.0300319	0.905835	-0.282356	0.153589
Lipid	Phosphatidylcholine (PC)	1-myristoyl-2-arachidonoyl-GPC (14:0/20:4)*	-0.107426	0.482434	-0.0333083	0.895613	-0.124394	0.536447
Lipid	Phosphatidylcholine (PC)	1-palmitoyl-2-gamma-linolenoyl-GPC (16:0/18:3n6)*	0.00393936	0.979511	-0.0519219	0.837878	0.0148325	0.941465
Lipid	Plasmalogen	1-(1-enyl-palmitoyl)-2-palmitoleoyl-GPC (P-16:0/16:1)*	-0.10449	0.494552	0.218713	0.383245	-0.222116	0.265488
Lipid	Plasmalogen	1-(1-enyl-palmitoyl)-2-palmitoyl-GPC (P-16:0/16:0)*	-0.185291	0.223006	0.07344	0.772121	-0.328449	0.0943892
Lipid	Phosphatidylinositol (PI)	1-stearoyl-2-oleoyl-GPI (18:0/18:1)*	-0.090545	0.554173	-0.397758	0.10212	0.0770342	0.702529
Lipid	Phosphatidylethanolamine (PE)	1,2-dipalmitoyl-GPE (16:0/16:0)*	-0.0124074	0.935527	0.107152	0.672155	-0.0764861	0.704552
Lipid	Phosphatidylethanolamine (PE)	1-palmitoyl-2-stearoyl-GPE (16:0/18:0)*	-0.0461199	0.76354	0.138889	0.582574	-0.133458	0.506926
Lipid	Phosphatidylethanolamine (PE)	1,2-dilinoleoyl-GPE (18:2/18:2)*	-0.0666212	0.663696	-0.223373	0.372935	-0.00294309	0.988376
Lipid	Phosphatidylethanolamine (PE)	1-oleoyl-2-arachidonoyl-GPE (18:1/20:4)*	0.0362563	0.813085	-0.00832234	0.973855	0.091618	0.649474
Lipid	Phosphatidylethanolamine (PE)	1-oleoyl-2-docosahexaenoyl-GPE (18:1/22:6)*	0.00971989	0.949472	-0.109196	0.66624	0.0741987	0.713013
Lipid	Phosphatidylethanolamine (PE)	1-linoleoyl-2-arachidonoyl-GPE (18:2/20:4)*	-0.140436	0.357504	-0.211941	0.398507	-0.0845561	0.674976
Lipid	Lysophospholipid	1-linoleoyl-GPG (18:2)*	-0.0230063	0.880759	0.161512	0.521997	-0.172563	0.389394
Lipid	Fatty Acid Metabolism (Acyl Choline)	palmitoylcholine	0.136203	0.372323	0.153954	0.541907	0.205385	0.30408
Lipid	Fatty Acid Metabolism (Acyl Carnitine, Hydroxy)	(S)-3-hydroxybutyrylcarnitine	-0.190572	0.209859	0.139026	1	-0.406771	0.0352343
Lipid	Hexosylceramides (HCER)	glycosyl-N-palmitoyl-sphingosine (d18:1/16:0)	0.134088	0.37986	-0.36801	0.132953	0.384163	0.0478864
Lipid	Fatty Acid Metabolism (Acyl Choline)	oleoylcholine	0.116994	0.444053	0.103738	0.682074	0.218707	0.273081
Lipid	Fatty Acid Metabolism (Acyl Choline)	arachidonoylcholine	0.00531904	0.972337	0.0384864	0.879489	0.0435902	0.829077
Lipid	Fatty Acid Metabolism (Acyl Choline)	palmitoloelycholine	-0.0372743	0.807934	-0.067055	0.7915	0.0641406	0.750605
Lipid	Phosphatidylcholine (PC)	1-palmitoleoyl-2-linolenoyl-GPC (16:1/18:3)*	-0.146395	0.337259	-0.259731	0.297952	-0.226759	0.255366
Lipid	Long Chain Polyunsaturated Fatty Acid (n3 and n6)	hexadecadienoate (16:2n6)	0.298379	0.0464955	0.161726	0.52144	0.310749	0.114649
Lipid	Fatty Acid Metabolism (Acyl Carnitine, Monounsaturated)	palmitoleoylcarnitine (C16:1)*	-0.120189	0.43162	0.0922952	0.715677	-0.234408	0.239247
Lipid	Diacylglycerol	palmitoyl-oleoyl-glycerol (16:0/18:1) [2]*	0.0140663	0.92693	-0.00826242	0.974043	0.0257487	0.898557
Lipid	Diacylglycerol	oleoyl-oleoyl-glycerol (18:1/18:1) [2]*	0.171386	0.260296	-0.0105352	0.966906	0.251842	0.205073
Lipid	Diacylglycerol	stearoyl-linoleoyl-glycerol (18:0/18:2) [2]*	-0.0687257	0.653732	0.149047	0.55501	-0.204124	0.307126
Lipid	Diacylglycerol	linoleoyl-arachidonoyl-glycerol (18:2/20:4) [1]*	0.0183501	0.904767	-0.141046	0.576675	0.0570939	0.777283
Lipid	Diacylglycerol	linoleoyl-arachidonoyl-glycerol (18:2/20:4) [2]*	-0.229153	0.129981	0.110819	0.661557	-0.361461	0.0639498
Lipid	Diacylglycerol	palmitoyl-arachidonoyl-glycerol (16:0/20:4) [1]*	0.0239065	0.876128	-0.0989147	0.696173	0.108678	0.589482
Lipid	Diacylglycerol	palmitoyl-arachidonoyl-glycerol (16:0/20:4) [2]*	-0.138617	0.363827	0.10006	0.692816	-0.246437	0.21529
Lipid	Diacylglycerol	linoleoyl-docosahexaenoyl-glycerol (18:2/22:6) [2]*	-0.134075	0.379907	0.189055	0.452457	-0.310661	0.114756
Lipid	Diacylglycerol	oleoyl-arachidonoyl-glycerol (18:1/20:4) [1]*	0.0663442	0.665012	0.0550806	0.82815	0.123447	0.539577
Lipid	Diacylglycerol	oleoyl-arachidonoyl-glycerol (18:1/20:4) [2]*	-0.162679	0.285654	0.177584	0.480829	-0.281137	0.155449
Lipid	Diacylglycerol	palmitoyl-linolenoyl-glycerol (16:0/18:3) [2]*	-0.250208	0.097378	-0.0985137	0.697349	-0.353155	0.0707705
Lipid	Diacylglycerol	diacylglycerol (16:1/18:2 [2], 16:0/18:3 [1])*	-0.259186	0.0855667	-0.436625	0.0700432	-0.22194	0.265876
Lipid	Lactosylceramides (LCER)	lactosyl-N-stearoyl-sphingosine (d18:1/18:0)*	0.115524	0.449838	-0.27005	0.278467	0.332281	0.0903819
Lipid	Diacylglycerol	stearoyl-arachidonoyl-glycerol (18:0/20:4) [1]*	0.11868	0.43747	0.0589804	0.816173	0.197609	0.32315
Lipid	Diacylglycerol	stearoyl-arachidonoyl-glycerol (18:0/20:4) [2]*	-0.129271	0.397367	0.188196	0.454551	-0.28455	0.150281
Lipid	Phosphatidylinositol (PI)	1-oleoyl-2-arachidonoyl-GPI (18:1/20:4)*	-0.105343	0.491016	-0.0954876	0.706249	-0.126068	0.530934
Lipid	Ceramides	N-palmitoyl-sphingadienine (d18:2/16:0)*	0.158196	0.299316	0.151972	0.547182	0.199759	0.317804
Lipid	Diacylglycerol	stearoyl-docosahexaenoyl-glycerol (18:0/22:6) [1]*	0.0418858	0.784706	0.0894211	0.724198	0.00875047	0.965448
Lipid	Diacylglycerol	stearoyl-docosahexaenoyl-glycerol (18:0/22:6) [2]*	-0.238697	0.114316	0.116691	0.644716	-0.424538	0.0273012
Lipid	Diacylglycerol	palmitoyl-docosahexaenoyl-glycerol (16:0/22:6) [1]*	0.0492195	0.748151	0.0947027	0.708563	-0.0127185	0.949796
Lipid	Diacylglycerol	palmitoyl-docosahexaenoyl-glycerol (16:0/22:6) [2]*	-0.102208	0.504074	0.216853	0.387406	-0.247982	0.212334
Lipid	Lactosylceramides (LCER)	lactosyl-N-nervonoyl-sphingosine (d18:1/24:1)*	0.214461	0.157161	-0.134816	0.593787	0.434375	0.023574
Lipid	Ceramides	N-behenoyl-sphingadienine (d18:2/22:0)*	0.191648	0.20725	0.00968556	0.969574	0.366932	0.0597425
Lipid	Fatty Acid, Monohydroxy	2-hydroxybehenate	0.107244	0.483179	0.185281	0.461695	0.0196328	0.92257
Lipid	Ceramides	N-(2-hydroxypalmitoyl)-sphingosine (d18:1/16:0(2OH))	0.0377767	0.805396	0.138465	0.583738	0.117771	0.558519
Lipid	Sphingolipid Synthesis	sphingadienine	0.00701181	0.963539	-0.250561	0.315938	0.228161	0.252359
Lipid	Phospholipid Metabolism	glycerophosphoserine*	-0.0891148	0.560473	-0.282319	0.256346	0.00189614	0.992511
Lipid	Hexosylceramides (HCER)	glycosyl-N-arachidoyl-sphingosine (d18:1/20:0)*	0.119664	0.433649	-0.358929	0.143537	0.310728	0.114674
Lipid	Sphingosines	hexadecasphingosine (d16:1)*	-0.118968	0.43635	-0.475031	0.0463537	0.0674913	0.738016
Lipid	Sphingosines	heptadecasphingosine (d17:1)	-0.0790749	0.605622	-0.67622	0.00206238	0.142956	0.476873
Lipid	Ceramides	ceramide (d16:1/24:1, d18:1/22:1)*	0.243927	0.106362	0.161514	0.521992	0.288258	0.144808
Lipid	Ceramides	N-palmitoyl-heptadecasphingosine (d17:1/16:0)*	0.175336	0.249304	0.0555246	0.826785	0.238769	0.230366
Lipid	Ceramides	ceramide (d18:1/14:0, d16:1/16:0)*	0.135616	0.374405	-0.00700107	0.978005	0.200757	0.315343
Lipid	Ceramides	ceramide (d18:1/17:0, d17:1/18:0)*	0.251704	0.0953275	0.0360726	0.887	0.365688	0.0606794
Lipid	Ceramides	ceramide (d18:2/24:1, d18:1/24:2)*	0.19598	0.196969	0.137484	0.58643	0.285361	0.149073
Lipid	Hexosylceramides (HCER)	glycosyl ceramide (d18:2/24:1, d18:1/24:2)*	0.183368	0.22793	-0.277428	0.265028	0.444901	0.0200554
Lipid	Hexosylceramides (HCER)	glycosyl-N-(2-hydroxynervonoyl)-sphingosine (d18:1/24:1(2OH))*	-0.11498	0.451987	-0.246029	0.32506	-0.107779	0.592581
Lipid	Ceramides	ceramide (d18:1/20:0, d16:1/22:0, d20:1/18:0)*	0.226126	0.13527	-0.166189	0.509851	0.380469	0.0502573
Lipid	Fatty Acid Metabolism (Acyl Choline)	stearoylcholine*	0.106273	0.487174	0.000676453	0.997875	0.198958	0.319789
Lipid	Fatty Acid Metabolism (Acyl Choline)	linoleoylcholine*	0.10117	0.508438	0.146518	0.561818	0.199346	0.318828
Lipid	Long Chain Polyunsaturated Fatty Acid (n3 and n6)	docosatrienoate (22:3n6)*	0.11338	0.458347	0.382558	0.117155	-0.0738622	0.714261
Lipid	Long Chain Polyunsaturated Fatty Acid (n3 and n6)	nisinate (24:6n3)	0.247994	0.100475	0.309415	0.211507	0.140821	0.48355
Lipid	Dihydrosphingomyelins	sphingomyelin (d18:0/20:0, d16:0/22:0)*	0.196998	0.194607	-0.109741	0.664666	0.316409	0.107849
Lipid	Sphingomyelins	sphingomyelin (d18:1/19:0, d19:1/18:0)*	-0.0674921	0.659566	-0.134717	0.594059	-0.0848194	0.674019
Lipid	Sphingomyelins	sphingomyelin (d18:2/18:1)*	-0.00659832	0.965687	0.194436	0.439451	-0.159128	0.427896
Lipid	Sphingomyelins	sphingomyelin (d18:2/24:2)*	-0.112402	0.462261	0.353105	0.150622	-0.365067	0.0611519
Lipid	Sphingomyelins	sphingomyelin (d18:2/21:0, d16:2/23:0)*	0.0117587	0.938892	0.000542107	0.998297	0.00313437	0.987621
Lipid	Sphingomyelins	sphingomyelin (d18:2/23:1)*	-0.171866	0.258944	0.16092	0.523544	-0.314955	0.109566
Lipid	Sphingomyelins	sphingomyelin (d18:1/25:0, d19:0/24:1, d20:1/23:0, d19:1/24:0)*	-0.231247	0.126413	-0.174827	0.487775	-0.232558	0.243082
Lipid	Sphingomyelins	sphingomyelin (d17:2/16:0, d18:2/15:0)*	0.0312754	0.838395	0.00342539	0.989237	0.0400955	0.842604
Lipid	Fatty Acid Metabolism (Acyl Carnitine, Polyunsaturated)	linolenoylcarnitine (C18:3)*	-0.186597	0.219702	0.0530656	0.834353	-0.316647	0.10757
Lipid	Fatty Acid Metabolism (Acyl Carnitine, Long Chain Saturated)	behenoylcarnitine (C22)*	-0.208987	0.168282	-0.113995	0.652427	-0.307287	0.11896
Lipid	Fatty Acid Metabolism (Acyl Carnitine, Long Chain Saturated)	arachidoylcarnitine (C20)*	-0.116453	0.446175	0.109864	0.664312	-0.225747	0.25755
Lipid	Fatty Acid Metabolism (Acyl Carnitine, Long Chain Saturated)	lignoceroylcarnitine (C24)*	-0.205478	0.175705	-0.168677	0.503444	-0.323987	0.0992213
Lipid	Fatty Acid Metabolism (Acyl Carnitine, Long Chain Saturated)	cerotoylcarnitine (C26)*	-0.178781	0.239975	-0.266077	0.285875	-0.278172	0.160039
Lipid	Fatty Acid Metabolism (Acyl Carnitine, Monounsaturated)	ximenoylcarnitine (C26:1)*	-0.19943	0.189044	-0.402542	0.097688	-0.252002	0.204775
Lipid	Fatty Acid Metabolism (Acyl Carnitine, Polyunsaturated)	arachidonoylcarnitine (C20:4)	-0.198643	0.190831	0.0923461	0.715526	-0.334129	0.0884969
Lipid	Fatty Acid Metabolism (Acyl Carnitine, Monounsaturated)	eicosenoylcarnitine (C20:1)*	-0.0958861	0.530941	0.0777435	0.759131	-0.163472	0.415224
Lipid	Fatty Acid Metabolism (Acyl Carnitine, Polyunsaturated)	dihomo-linoleoylcarnitine (C20:2)*	-0.136966	0.369623	0.0179949	0.943501	-0.198121	0.321872
Lipid	Fatty Acid Metabolism (Acyl Carnitine, Polyunsaturated)	dihomo-linolenoylcarnitine (C20:3n3 or 6)*	-0.146774	0.335994	0.000615553	0.998066	-0.233711	0.240688
Lipid	Fatty Acid Metabolism (Acyl Carnitine, Monounsaturated)	erucoylcarnitine (C22:1)*	-0.125907	0.409867	-0.110817	0.661563	-0.126961	0.528006
Lipid	Fatty Acid Metabolism (Acyl Carnitine, Long Chain Saturated)	pentadecanoylcarnitine (C15)*	-0.188588	0.214734	0.00185473	0.994172	-0.257478	0.194776
Lipid	Fatty Acid Metabolism (Acyl Carnitine, Polyunsaturated)	docosahexaenoylcarnitine (C22:6)*	-0.162985	0.284735	0.0975843	0.700079	-0.29945	0.12916
Lipid	Fatty Acid Metabolism (Acyl Carnitine, Monounsaturated)	nervonoylcarnitine (C24:1)*	-0.168596	0.268251	-0.328405	0.183342	-0.162449	0.41819
Lipid	Fatty Acid Metabolism (Acyl Carnitine, Polyunsaturated)	tetracosadienoylcarnitine (C24:2)*	-0.193941	0.201762	-0.196481	0.434558	-0.242389	0.223162
Lipid	Fatty Acid Metabolism (Acyl Carnitine, Polyunsaturated)	docosadienoylcarnitine (C22:2)*	-0.140111	0.358628	-0.0565223	0.823718	-0.1629	0.416881
Lipid	Fatty Acid Metabolism (Acyl Carnitine, Polyunsaturated)	docosatrienoylcarnitine (C22:3)*	-0.0885755	0.562858	0.0407958	0.872312	-0.132298	0.51066
Lipid	Fatty Acid Metabolism (Acyl Carnitine, Polyunsaturated)	adrenoylcarnitine (C22:4)*	-0.19859	0.190954	-0.0195595	0.938597	-0.290502	0.141567
Lipid	Fatty Acid Metabolism (Acyl Carnitine, Polyunsaturated)	docosapentaenoylcarnitine (C22:5n3)*	-0.080795	0.597776	0.129463	0.608654	-0.205184	0.304565
Lipid	Fatty Acid Metabolism (Acyl Carnitine, Polyunsaturated)	docosapentaenoylcarnitine (C22:5n6)*	-0.237383	0.116382	-0.0518886	0.837981	-0.345801	0.0772653
Lipid	Sphingolipid Synthesis	hexadecasphinganine (d16:0)*	-0.18807	0.216018	-0.392348	0.107303	-0.0355078	0.860429
Lipid	Sphingosines	eicosanoylsphingosine (d20:1)*	-0.0203094	0.894653	-0.114279	0.651615	0.0682252	0.735267
Lipid	Glycosphingolipid Sulfates	3-sulfo-palmitoyl-galactosylceramide (d18:1/16:0)	-0.318387	0.0330465	-0.579308	0.0117535	-0.183913	0.358467
Lipid	Fatty Acid Metabolism (Acyl Carnitine, Medium Chain)	2-methylhexanoylcarnitine	-0.313597	0.0359308	-0.262027	0.293548	-0.388777	0.0450502
Lipid	Fatty Acid Metabolism (Acyl Carnitine, Monounsaturated)	5-dodecenoylcarnitine (C12:1)	-0.245151	0.104563	-0.126949	0.615687	-0.311786	0.113379
Lipid	Dihydroceramides	N-palmitoyl-phytosphingosine (t18:0/16:0)	0.109235	0.475048	0.0181075	0.943148	0.128211	0.523916
Lipid	Fatty Acid, Dicarboxylate	hydroxy-CMPF*	0.171494	0.25999	0.0691766	0.785047	0.292956	0.138082
Lipid	Fatty Acid Metabolism (Acyl Carnitine, Hydroxy)	3-hydroxypalmitoylcarnitine	-0.136112	0.372645	-0.0636782	0.801797	-0.229993	0.248466
Lipid	Fatty Acid Metabolism (Acyl Carnitine, Hydroxy)	3-hydroxyoleoylcarnitine	-0.176101	0.24721	-0.155802	0.537006	-0.211004	0.290749
Lipid	Fatty Acid, Monohydroxy	3-hydroxyoleate*	0.226435	0.134724	0.086662	0.732408	0.325775	0.0972637
Lipid	Fatty Acid, Dicarboxylate	hexadecenedioate (C16:1-DC)*	0.0480064	0.754163	0.23535	0.347156	-0.0429864	0.83141
Lipid	Fatty Acid, Dicarboxylate	octadecenedioate (C18:1-DC)	0.0423013	0.782622	0.31054	0.209764	-0.188886	0.345389
Lipid	Fatty Acid, Dicarboxylate	3-carboxy-4-methyl-5-pentyl-2-furanpropionate (3-CMPFP)**	0.1261	0.409143	0.300682	0.225356	0.102854	0.609693
Lipid	Primary Bile Acid Metabolism	glyco-beta-muricholate**	0.0934138	0.541635	0.14411	0.568334	0.104298	0.604653
Lipid	Sphingomyelins	sphingomyelin (d17:1/14:0, d16:1/15:0)*	-0.227482	0.132881	-0.161449	0.522162	-0.295052	0.135154
Lipid	Long Chain Polyunsaturated Fatty Acid (n3 and n6)	tetradecadienoate (14:2)*	-0.0456891	0.765686	0.170983	0.497541	-0.12128	0.546773
Lipid	Fatty Acid, Dicarboxylate	dodecadienoate (12:2)*	0.227745	0.132422	0.143463	0.570093	0.256238	0.197011
Lipid	Androgenic Steroids	11beta-hydroxyandrosterone glucuronide	-0.0504651	0.741994	-0.489832	0.039071	0.307906	0.118181
Lipid	Secondary Bile Acid Metabolism	deoxycholic acid glucuronide	-0.0948358	0.535472	-0.112071	0.657951	-0.132245	0.51083
Lipid	Fatty Acid Metabolism (Acyl Carnitine, Hydroxy)	3-hydroxyhexanoylcarnitine (1)	-0.347053	0.0195067	0.0101069	0.968251	-0.596089	0.0010339
Lipid	Fatty Acid Metabolism (Acyl Carnitine, Hydroxy)	3-hydroxyhexanoylcarnitine (2)	-0.349094	0.0187545	0.0271884	0.914719	-0.568136	0.00199152
Lipid	Sphingomyelins	hydroxypalmitoyl sphingomyelin (d18:1/16:0(OH))**	-0.0823931	0.590527	0.160162	0.52553	-0.101345	0.614976
Lipid	Fatty Acid, Dicarboxylate	tetradecadienedioate (C14:2-DC)*	-0.0791088	0.605466	-0.0394946	0.876355	-0.191256	0.339259
Lipid	Pregnenolone Steroids	pregnenetriol sulfate*	0.101847	0.505591	-0.0903919	0.721317	0.0908758	0.652137
Lipid	Pregnenolone Steroids	pregnenetriol disulfate*	0.0380774	0.803877	-0.00247454	0.992225	-0.0540921	0.788725
Lipid	Fatty Acid Metabolism (Acyl Carnitine, Monounsaturated)	undecenoylcarnitine (C11:1)	-0.112099	0.463475	-0.0401904	0.874193	-0.242826	0.222304
Lipid	Fatty Acid Metabolism (Acyl Carnitine, Hydroxy)	3-hydroxydecanoylcarnitine	-0.268023	0.0750621	-0.196237	0.435141	-0.396741	0.0404684
Lipid	Ceramide PEs	palmitoyl-sphingosine-phosphoethanolamine (d18:1/16:0)	0.0604836	0.693078	-0.127506	0.614128	0.195189	0.329229
Lipid	Glycosyl PE	1-stearoyl-2-arachidonoyl-glycosyl-GPE (18:0/20:4)**	-0.0196338	0.898138	0.230372	0.357742	-0.23652	0.234917
Lipid	Fatty Acid Metabolism (Acyl Carnitine, Medium Chain)	cis-3,4-methyleneheptanoylcarnitine	-0.289649	0.0536138	-0.0376525	0.882083	-0.584565	0.0013644
Lipid	Sphingolipid Synthesis	1-deoxysphingosine (m18:1)	-0.0311836	0.838862	-0.579699	0.0116834	0.134704	0.502932
Lipid	Fatty Acid Metabolism (Acyl Carnitine, Hydroxy)	3-hydroxyoctanoylcarnitine (1)	-0.333825	0.0250217	-0.210711	0.401316	-0.536029	0.0039526
Lipid	Fatty Acid Metabolism (Acyl Carnitine, Hydroxy)	3-hydroxyoctanoylcarnitine (2)	-0.333637	0.0251086	-0.138235	0.58437	-0.549119	0.00301332
Lipid	Corticosteroids	tetrahydrocortisol glucuronide	-0.0240893	0.856575	0.056183	0.824761	-0.0806702	0.689162
Nucleotide	Purine Metabolism, Adenine containing	adenosine-2',3'-cyclic monophosphate	-0.121714	0.425756	-0.290169	0.242788	-0.0530724	0.792621
Nucleotide	Pyrimidine Metabolism, Cytidine containing	cytidine 2',3'-cyclic monophosphate	-0.168539	0.268416	-0.266875	0.284377	-0.0884804	0.660759
Nucleotide	Pyrimidine Metabolism, Uracil containing	uridine-2',3'-cyclic monophosphate	-0.0742241	0.627982	-0.179803	0.475274	-0.0447587	0.824564
Nucleotide	Purine Metabolism, (Hypo)Xanthine/Inosine containing	hypoxanthine	-0.0447178	0.770531	0.153252	0.543771	-0.208954	0.295569
Nucleotide	Purine Metabolism, Guanine containing	guanine	0.0981013	0.521449	-0.0496655	0.844841	0.203067	0.30969
Nucleotide	Purine Metabolism, Adenine containing	adenosine 3',5'-cyclic monophosphate (cAMP)	-0.216048	0.154039	-0.0625673	0.805191	-0.284081	0.150985
Nucleotide	Purine Metabolism, Adenine containing	ADP	-0.00097155	0.994946	0.430569	0.0744716	-0.128436	0.523184
Nucleotide	Purine Metabolism, Adenine containing	AMP	-0.0358611	0.815087	0.349758	0.154803	-0.0996944	0.620776
Nucleotide	Purine Metabolism, Adenine containing	ATP	-0.0026471	0.986231	0.299121	0.227892	-0.111825	0.578683
Nucleotide	Purine Metabolism, Adenine containing	N6-methyladenosine	0.206011	0.174563	0.106861	0.673	0.236941	0.234061
Nucleotide	Purine Metabolism, (Hypo)Xanthine/Inosine containing	AICA ribonucleotide	-0.12534	0.411996	-0.00112994	0.99645	-0.234432	0.239198
Nucleotide	Pyrimidine Metabolism, Uracil containing	beta-alanine	0.230266	0.128075	-0.0512894	0.839829	0.349329	0.0740952
Nucleotide	Pyrimidine Metabolism, Cytidine containing	cytidine diphosphate	0.102904	0.50116	0.398476	0.101445	0.0369136	0.854959
Nucleotide	Pyrimidine Metabolism, Cytidine containing	cytidine triphosphate	0.0937205	0.540303	0.485089	0.0413016	-0.0712409	0.724005
Nucleotide	Pyrimidine Metabolism, Cytidine containing	CMP	0.0208528	0.89185	0.03612	0.886852	-0.0260149	0.897514
Nucleotide	Purine Metabolism, Guanine containing	guanosine 5'-triphosphate	0.0392259	0.798083	0.396332	0.103468	-0.0998929	0.620078
Nucleotide	Purine Metabolism, Guanine containing	5'- GMP	-0.00300266	0.984382	0.289865	0.243304	-0.0347764	0.863277
Nucleotide	Purine Metabolism, Guanine containing	2'-deoxyguanosine	-0.164718	0.279575	-0.239233	0.339024	0.0180086	0.928959
Nucleotide	Purine Metabolism, (Hypo)Xanthine/Inosine containing	inosine	-0.23022	0.128154	-0.26372	0.290325	-0.298086	0.130997
Nucleotide	Purine Metabolism, (Hypo)Xanthine/Inosine containing	inosine 5'-monophosphate (IMP)	0.0158897	0.917488	0.18471	0.463101	-0.0279281	0.89002
Nucleotide	Pyrimidine Metabolism, Orotate containing	orotate	-0.0668172	0.662765	-0.0945895	0.708897	-0.0582499	0.772889
Nucleotide	Pyrimidine Metabolism, Uracil containing	uridine	-0.109891	0.472383	-0.307937	0.21381	-0.156743	0.434941
Nucleotide	Pyrimidine Metabolism, Uracil containing	2'-deoxyuridine	-0.0635595	0.678294	-0.528112	0.0242694	-0.0416598	0.836544
Nucleotide	Purine Metabolism, Adenine containing	adenosine	-0.0470769	0.758779	0.00962532	0.969763	0.00540821	0.978641
Nucleotide	Pyrimidine Metabolism, Uracil containing	pseudouridine	0.00858236	0.955379	0.120479	0.633937	0.0945146	0.639123
Nucleotide	Pyrimidine Metabolism, Uracil containing	uracil	-0.130918	0.39133	-0.110835	0.661512	-0.0810853	0.687642
Nucleotide	Pyrimidine Metabolism, Cytidine containing	cytidine	0.112308	0.462637	-0.132807	0.599347	0.215458	0.280447
Nucleotide	Pyrimidine Metabolism, Uracil containing	UMP	0.09386	0.539698	0.37251	0.127916	0.054279	0.788011
Nucleotide	Pyrimidine Metabolism, Uracil containing	uridine 5'-diphosphate (UDP)	0.0774979	0.612853	0.409789	0.0912415	-0.0199413	0.921357
Nucleotide	Pyrimidine Metabolism, Uracil containing	uridine 5'-triphosphate (UTP)	0.00303356	0.984221	0.298754	0.228491	-0.103801	0.606386
Nucleotide	Pyrimidine Metabolism, Thymine containing	thymidine	0.0334036	0.827559	-0.227307	0.364352	0.216189	0.278779
Nucleotide	Purine Metabolism, Adenine containing	adenine	-0.0428506	0.779869	-0.237681	0.34226	0.116426	0.563052
Nucleotide	Pyrimidine Metabolism, Cytidine containing	cytosine	0.316558	0.0341245	0.353398	0.15026	0.434079	0.0236796
Nucleotide	Pyrimidine Metabolism, Thymine containing	thymine	0.0616318	0.687546	0.135316	0.592405	0.205783	0.303125
Nucleotide	Pyrimidine Metabolism, Orotate containing	dihydroorotate	-0.186765	0.21928	0.162767	0.518726	-0.220819	0.26836
Nucleotide	Purine Metabolism, (Hypo)Xanthine/Inosine containing	allantoin	-0.0328673	0.830287	0.0487564	0.847649	-0.022529	0.911189
Nucleotide	Purine Metabolism, (Hypo)Xanthine/Inosine containing	xanthine	-0.0299676	0.845068	0.0693273	0.784589	-0.0050483	0.980063
Nucleotide	Pyrimidine Metabolism, Uracil containing	3-ureidopropionate	0.0983312	0.520468	0.253361	0.310379	0.0198912	0.921554
Nucleotide	Purine Metabolism, Guanine containing	guanosine	-0.147294	0.334267	-0.277271	0.26531	-0.0727105	0.718537
Nucleotide	Pyrimidine Metabolism, Thymine containing	3-aminoisobutyrate	-0.169303	0.266221	0.254936	0.307279	-0.383238	0.0484716
Nucleotide	Purine Metabolism, (Hypo)Xanthine/Inosine containing	urate	0.0661439	0.665964	0.218749	0.383166	0.0009493	0.996251
Nucleotide	Purine Metabolism, Adenine containing	adenosine 3',5'-diphosphate	0.053235	0.72836	0.223515	0.372623	-0.0293802	0.884339
Nucleotide	Purine Metabolism, Adenine containing	1-methyladenosine	0.0320373	0.834512	-0.257079	0.303089	0.237093	0.233753
Nucleotide	Pyrimidine Metabolism, Cytidine containing	2'-deoxycytidine	0.0203605	0.894389	-0.239291	0.338904	0.192213	0.336802
Nucleotide	Purine Metabolism, (Hypo)Xanthine/Inosine containing	2'-deoxyinosine	-0.0754465	0.622315	0.125223	0.620535	-0.04949	0.806348
Nucleotide	Purine Metabolism, (Hypo)Xanthine/Inosine containing	xanthosine	-0.153347	0.31456	0.169723	0.500763	-0.30794	0.118138
Nucleotide	Pyrimidine Metabolism, Cytidine containing	5-methylcytidine	0.052243	0.733233	-0.128683	0.610834	0.110777	0.582267
Nucleotide	Purine Metabolism, (Hypo)Xanthine/Inosine containing	N1-methylinosine	0.191055	0.208686	0.287669	0.247055	0.22227	0.265146
Nucleotide	Purine Metabolism, Guanine containing	N2,N2-dimethylguanosine	-0.0200286	0.896101	0.088328	0.727447	0.0209541	0.917376
Nucleotide	Pyrimidine Metabolism, Cytidine containing	N4-acetylcytidine	0.0324389	0.832467	0.215706	0.389983	0.0777275	0.699973
Nucleotide	Purine Metabolism, Adenine containing	N6-carbamoylthreonyladenosine	-0.228603	0.130931	-0.437339	0.0695341	-0.0657244	0.744646
Nucleotide	Pyrimidine Metabolism, Orotate containing	orotidine	-0.279045	0.0634142	0.158745	0.529248	-0.459516	0.0158938
Nucleotide	Pyrimidine Metabolism, Uracil containing	5,6-dihydrouridine	-0.0237256	0.877059	0.0875226	0.729844	-0.0021393	0.99155
Nucleotide	Pyrimidine Metabolism, Uracil containing	3-(3-amino-3-carboxypropyl)uridine*	-0.311517	0.0372459	-0.399501	0.100488	-0.234881	0.238274
Nucleotide	Pyrimidine Metabolism, Uracil containing	5-methyluridine (ribothymidine)	-0.192591	0.204981	-0.197159	0.432942	-0.13977	0.486851
Nucleotide	Purine Metabolism, Adenine containing	3'-AMP	-0.0397131	0.795628	0.294461	0.235571	-0.172828	0.388654
Nucleotide	Purine Metabolism, Guanine containing	7-methylguanine	0.14082	0.356176	-0.00321843	0.989888	0.318031	0.105957
Nucleotide	Pyrimidine Metabolism, Cytidine containing	3-methylcytidine	0.142789	0.349423	0.10103	0.689979	0.245279	0.217522
Nucleotide	Purine Metabolism, Guanine containing	N2-methylguanosine	-0.096528	0.528182	-0.249439	0.318183	0.166623	0.406167
Nucleotide	Purine Metabolism, Adenine containing	N6-succinyladenosine	-0.0549449	0.719984	0.128774	0.610578	-0.0715188	0.72297
Nucleotide	Purine Metabolism, Adenine containing	2'-AMP	0.0396152	0.796122	0.206836	0.410229	-0.0402643	0.84195
Nucleotide	Purine and Pyrimidine Metabolism	methylphosphate	-0.0959298	0.530753	-0.0195623	0.938588	-0.168086	0.401997
Nucleotide	Pyrimidine Metabolism, Uracil containing	N-acetyl-beta-alanine	0.159921	0.294009	-0.113748	0.653136	0.339639	0.0830501
Nucleotide	Purine Metabolism, (Hypo)Xanthine/Inosine containing	uric acid ribonucleoside*	-0.0779548	0.610755	0.258924	0.299509	-0.203	0.309852
Nucleotide	Purine Metabolism, Guanine containing	guanosine 2'-monophosphate (2'-GMP)*	NA	NA	NA	NA	NA	NA
Nucleotide	Dinucleotide	(3'-5')-guanylyluridine	-0.17574	0.248198	-0.419938	0.0827401	-0.0158582	0.937425
Nucleotide	Dinucleotide	(3'-5')-uridylyluridine	-0.0830561	0.587531	-0.208476	0.406442	0.000977568	0.996139
Nucleotide	Dinucleotide	(3'-5')-uridylyladenosine	0.117492	0.442101	0.0296762	0.906946	0.223622	0.262176
Nucleotide	Dinucleotide	(3'-5')-adenylyluridine	-0.108251	0.479059	-0.346973	0.158339	0.0796052	0.693068
Nucleotide	Dinucleotide	(3'-5')-adenylylcytidine	-0.153623	0.313681	-0.339578	0.168001	-0.0396751	0.844235
Nucleotide	Pyrimidine Metabolism, Cytidine containing	2'-O-methylcytidine	-0.117452	0.442257	-0.0635574	0.802166	-0.0814803	0.686196
Nucleotide	Pyrimidine Metabolism, Uracil containing	2'-O-methyluridine	-0.0819857	0.592371	-0.198101	0.430703	0.107838	0.592379
Nucleotide	Dinucleotide	(3'-5')-adenylyladenosine*	-0.0912795	0.55095	-0.354761	0.148583	0.122144	0.543899
Nucleotide	Dinucleotide	(3'-5')-adenylylguanosine*	-0.0908326	0.552909	-0.310102	0.21044	0.056491	0.779578
Nucleotide	Dinucleotide	(3'-5')-cytidylyluridine*	-0.133483	0.382035	-0.404659	0.0957724	0.065046	0.747197
Nucleotide	Purine Metabolism, Guanine containing	queuine	0.012053	0.937365	0.322282	0.192132	-0.166486	0.406556
Partially Characterized Molecules	Partially Characterized Molecules	glutamine_degradant*	-0.296192	0.0482023	-0.540879	0.0555	-0.296778	0.132778
Partially Characterized Molecules	Partially Characterized Molecules	glucuronide of C10H18O2 (1)*	-0.0618451	0.686521	0.0477007	0.850912	-0.130687	0.515864
Partially Characterized Molecules	Partially Characterized Molecules	glucuronide of C10H18O2 (7)*	-0.0490669	0.748907	-0.0318233	0.900244	-0.108915	0.588665
Partially Characterized Molecules	Partially Characterized Molecules	glucuronide of C10H18O2 (8)*	-0.0672502	0.660712	-0.0962785	0.703919	-0.106311	0.597661
Partially Characterized Molecules	Partially Characterized Molecules	metabolonic lactone sulfate	0.141439	0.354043	0.249188	0.318685	0.0477914	0.812877
Partially Characterized Molecules	Partially Characterized Molecules	bilirubin degradation product, C17H18N2O4 (1)**	0.180411	0.235646	0.208309	0.406827	0.199846	0.317589
Partially Characterized Molecules	Partially Characterized Molecules	bilirubin degradation product, C17H18N2O4 (2)**	0.203385	0.180242	0.273142	0.272785	0.213186	0.285672
Partially Characterized Molecules	Partially Characterized Molecules	bilirubin degradation product, C17H18N2O4 (3)**	0.179266	0.238683	0.237722	0.342175	0.193462	0.33361
Peptide	Gamma-glutamyl Amino Acid	gamma-glutamylglutamate	-0.281762	0.0607768	-0.488495	0.0396901	-0.253823	0.201412
Peptide	Gamma-glutamyl Amino Acid	gamma-glutamylcysteine	-0.200292	0.1871	-0.138159	0.584576	-0.222456	0.264737
Peptide	Gamma-glutamyl Amino Acid	gamma-glutamyltyrosine	-0.0820444	0.592105	-0.168964	0.502708	0.0462834	0.818684
Peptide	Gamma-glutamyl Amino Acid	gamma-glutamylglutamine	-0.247117	0.101724	-0.314459	0.203766	-0.21528	0.280853
Peptide	Gamma-glutamyl Amino Acid	gamma-glutamylhistidine	-0.179313	0.238557	-0.299201	0.227762	-0.0554083	0.783703
Peptide	Gamma-glutamyl Amino Acid	gamma-glutamylleucine	-0.0453016	0.767618	-0.21387	0.394127	0.10682	0.595896
Peptide	Dipeptide	glycylvaline	-0.0580925	0.70465	0.0912232	0.718852	-0.0314204	0.876366
Peptide	Gamma-glutamyl Amino Acid	gamma-glutamylphenylalanine	-0.0319022	0.8352	-0.249731	0.317598	0.20053	0.315902
Peptide	Dipeptide	threonylphenylalanine	-0.105555	0.490139	0.0776235	0.759492	-0.143275	0.475881
Peptide	Dipeptide	glycylleucine	-0.0926761	0.544846	0.153843	0.5422	-0.134091	0.504895
Peptide	Gamma-glutamyl Amino Acid	gamma-glutamyl-epsilon-lysine	-0.0809004	0.597297	-0.0416731	0.869588	-0.0327641	0.871121
Peptide	Gamma-glutamyl Amino Acid	gamma-glutamylglycine	-0.179273	0.238664	-0.292886	0.238203	0.0111235	0.956086
Peptide	Gamma-glutamyl Amino Acid	gamma-glutamyltryptophan	0.215215	0.155672	0.318397	0.197853	0.296289	0.133448
Peptide	Gamma-glutamyl Amino Acid	gamma-glutamylmethionine	-0.0632215	0.679913	-0.0782273	0.757674	-0.0148515	0.94139
Peptide	Gamma-glutamyl Amino Acid	gamma-glutamylthreonine	-0.209435	0.167351	-0.296284	0.232547	-0.0613246	0.761235
Peptide	Acetylated Peptides	phenylacetylglutamine	0.00275395	0.985675	0.230328	0.357839	-0.0315037	0.87604
Peptide	Gamma-glutamyl Amino Acid	gamma-glutamylisoleucine*	0.00446384	0.976783	-0.223894	0.371792	0.180832	0.366716
Peptide	Gamma-glutamyl Amino Acid	gamma-glutamylalanine	-0.132337	0.38617	-0.224682	0.370067	-0.0035322	0.986049
Peptide	Dipeptide	isoleucylglycine	0.21407	0.157938	0.285463	0.25086	0.222247	0.265196
Peptide	Dipeptide	leucylglutamine*	-0.119983	0.432416	-0.0174341	0.945259	-0.141534	0.481313
Peptide	Dipeptide	leucylglycine	-0.050539	0.741629	-0.0330789	0.896328	-0.0154857	0.938892
Peptide	Dipeptide	valylleucine	-0.281088	0.0614222	-0.241844	0.333618	-0.240829	0.226248
Peptide	Dipeptide	phenylalanylglycine	-0.0238934	0.876196	0.171079	0.497298	-0.0738889	0.714162
Peptide	Dipeptide	phenylalanylalanine	-0.121332	0.427219	-0.0210885	0.933807	-0.105596	0.600142
Peptide	Dipeptide	tyrosylglycine	0.0766141	0.616922	0.379101	0.120782	-0.00374157	0.985223
Peptide	Dipeptide	valylglycine	0.228696	0.130769	0.296626	0.231984	0.267195	0.177872
Peptide	Dipeptide	prolylglycine	0.0758196	0.62059	-0.0957674	0.705425	0.127275	0.526976
Peptide	Acetylated Peptides	phenylacetylcarnitine	-0.21808	0.150109	0.12038	0.634218	-0.480361	0.011212
Peptide	Gamma-glutamyl Amino Acid	gamma-glutamylserine	-0.0496524	0.74601	-0.267179	0.283808	0.0731661	0.716845
Peptide	Gamma-glutamyl Amino Acid	gamma-glutamyl-alpha-lysine	-0.231665	0.12571	-0.371539	0.128991	-0.126024	0.53108
Peptide	Gamma-glutamyl Amino Acid	gamma-glutamylcitrulline*	-0.392512	0.00765488	-0.361119	0.140932	-0.329324	0.0934628
Peptide	Dipeptide Derivative	leucylhydroxyproline*	-0.145677	0.339661	-0.366139	0.135087	0.0403231	0.841722
Peptide	Dipeptide Derivative	isoleucylhydroxyproline*	-0.0926415	0.544997	-0.264088	0.289627	0.0171905	0.932179
Peptide	Modified Peptides	N,N-dimethyl-pro-pro	-0.271328	0.0714055	-0.0693606	0.784488	-0.517419	0.00570973
Xenobiotics	Food Component/Plant	gluconate	-0.117197	0.443258	-0.125859	0.618747	-0.163739	0.414452
Xenobiotics	Drug - Topical Agents	salicylate	0.278978	0.0634797	0.227346	0.364267	0.353654	0.0703454
Xenobiotics	Tobacco Metabolite	cotinine	-0.125269	0.412262	-0.109176	0.666298	-0.140597	0.48425
Xenobiotics	Xanthine Metabolism	caffeine	0.00260548	0.986448	-0.528068	0.0242834	0.307604	0.11856
Xenobiotics	Drug - Analgesics, Anesthetics	4-acetamidophenol	0.0178695	0.90725	-0.236352	0.345046	0.219325	0.271694
Xenobiotics	Drug - Analgesics, Anesthetics	ibuprofen	0.167011	0.272841	NA	NA	0.244166	0.219684
Xenobiotics	Benzoate Metabolism	2-hydroxyhippurate (salicylurate)	0.279797	0.0626755	0.184318	0.464068	0.407664	0.0347956
Xenobiotics	Drug - Analgesics, Anesthetics	3-(N-acetyl-L-cystein-S-yl) acetaminophen	-0.00197424	0.989731	-0.236352	0.345046	0.162834	0.417071
Xenobiotics	Drug - Analgesics, Anesthetics	4-acetaminophen sulfate	0.0395839	0.796279	-0.236352	0.345046	0.242201	0.223534
Xenobiotics	Benzoate Metabolism	benzoate	0.232216	0.124787	0.108233	0.669023	0.318906	0.104947
Xenobiotics	Benzoate Metabolism	hippurate	0.268866	0.0741159	0.0344951	0.891913	0.340697	0.0820339
Xenobiotics	Drug - Analgesics, Anesthetics	4-acetamidophenylglucuronide	0.0378939	0.804803	-0.236352	0.345046	0.211922	0.288606
Xenobiotics	Xanthine Metabolism	theophylline	0.0843777	0.58158	-0.291527	0.240489	0.312338	0.112708
Xenobiotics	Food Component/Plant	quinate	0.215939	0.154252	0.0732466	0.772706	0.297449	0.131862
Xenobiotics	Xanthine Metabolism	theobromine	0.144683	0.343002	0.208073	0.407372	0.151681	0.450101
Xenobiotics	Xanthine Metabolism	paraxanthine	0.169349	0.266089	-0.354162	0.149319	0.402917	0.0371775
Xenobiotics	Benzoate Metabolism	4-acetylphenyl sulfate	0.0628277	0.681801	-0.636879	0.00447833	0.246634	0.214912
Xenobiotics	Food Component/Plant	tartronate (hydroxymalonate)	0.135218	0.375822	0.316568	0.200585	-0.0222252	0.912382
Xenobiotics	Food Component/Plant	erythritol	-0.0355529	0.816648	-0.0144657	0.95457	0.00743623	0.970635
Xenobiotics	Chemical	bicine	0.158909	0.297116	0.151326	0.548908	0.162405	0.418318
Xenobiotics	Food Component/Plant	saccharin	0.135567	0.374577	0.00663908	0.979142	0.133649	0.506313
Xenobiotics	Chemical	triethanolamine	0.17146	0.260087	0.217672	0.385571	0.185259	0.354901
Xenobiotics	Food Component/Plant	N-(2-furoyl)glycine	0.139222	0.361714	-0.061328	0.808981	0.300864	0.127273
Xenobiotics	Xanthine Metabolism	3-methylxanthine	0.175887	0.247795	0.211039	0.400565	0.263163	0.184758
Xenobiotics	Food Component/Plant	piperine	-0.0222897	0.884447	-0.153965	0.541877	0.0388575	0.847407
Xenobiotics	Food Component/Plant	stachydrine	-0.0897519	0.557662	-0.232742	0.352679	-0.00189989	0.992496
Xenobiotics	Benzoate Metabolism	p-cresol sulfate	0.0193453	0.899628	0.235628	0.346571	0.0874854	0.664353
Xenobiotics	Xanthine Metabolism	7-methylxanthine	0.104135	0.496027	0.0766322	0.762479	0.195945	0.327321
Xenobiotics	Xanthine Metabolism	1,3,7-trimethylurate	0.12568	0.410716	-0.585198	0.0107333	0.431434	0.0246423
Xenobiotics	Xanthine Metabolism	1,7-dimethylurate	-0.0129036	0.932955	-0.519815	0.027027	0.35636	0.0680756
Xenobiotics	Xanthine Metabolism	1-methylurate	-0.0511762	0.738486	-0.501006	0.0341796	0.265057	0.181499
Xenobiotics	Xanthine Metabolism	5-acetylamino-6-amino-3-methyluracil	0.148748	0.329465	-0.529286	0.0238978	0.468379	0.0137371
Xenobiotics	Xanthine Metabolism	1-methylxanthine	0.167158	0.272413	-0.146884	0.56083	0.42382	0.0275911
Xenobiotics	Food Component/Plant	beta-guanidinopropanoate	-0.117187	0.443295	-0.278569	0.262986	0.0469053	0.816288
Xenobiotics	Benzoate Metabolism	4-hydroxyhippurate	-0.0331281	0.82896	-0.236456	0.344829	0.171384	0.392691
Xenobiotics	Food Component/Plant	homostachydrine*	-0.230702	0.127335	-0.0306157	0.904013	-0.430234	0.0250891
Xenobiotics	Benzoate Metabolism	catechol sulfate	0.114214	0.455026	-0.199708	0.426895	0.298965	0.12981
Xenobiotics	Benzoate Metabolism	3-(3-hydroxyphenyl)propionate	0.177052	0.244628	0.0487657	0.84762	0.186336	0.352061
Xenobiotics	Benzoate Metabolism	4-vinylphenol sulfate	-0.20479	0.177187	0.140003	0.579524	-0.29812	0.130951
Xenobiotics	Benzoate Metabolism	4-ethylphenyl sulfate	-0.183756	0.22693	0.172058	0.494801	-0.261361	0.187894
Xenobiotics	Food Component/Plant	thymol sulfate	0.280374	0.0621131	0.284164	0.253117	0.281616	0.154717
Xenobiotics	Food Component/Plant	pyrraline	-0.0938176	0.539882	-0.282367	0.256262	0.0601462	0.765695
Xenobiotics	Drug - Analgesics, Anesthetics	2-hydroxyacetaminophen sulfate*	-0.0273618	0.858396	-0.263733	0.290301	0.210547	0.291818
Xenobiotics	Drug - Analgesics, Anesthetics	2-methoxyacetaminophen sulfate*	0.0293175	0.848389	-0.236352	0.345046	0.281599	0.154743
Xenobiotics	Drug - Analgesics, Anesthetics	2-methoxyacetaminophen glucuronide*	-0.0155527	0.919233	-0.274032	0.271164	0.208723	0.296115
Xenobiotics	Drug - Analgesics, Anesthetics	3-(cystein-S-yl)acetaminophen*	-0.0206837	0.892722	-0.236352	0.345046	0.124218	0.53703
Xenobiotics	Benzoate Metabolism	o-cresol sulfate	-0.0225289	0.883216	0.206902	0.410076	-0.114409	0.569881
Xenobiotics	Food Component/Plant	4-allylphenol sulfate	0.124309	0.41588	0.29835	0.229152	-0.00821154	0.967575
Xenobiotics	Benzoate Metabolism	3-hydroxyhippurate	0.254062	0.0921618	0.047106	0.852752	0.261	0.188526
Xenobiotics	Food Component/Plant	betonicine	-0.0988167	0.518401	0.412716	0.0887275	-0.24161	0.224701
Xenobiotics	Food Component/Plant	ergothioneine	-0.269138	0.0738117	0.096838	0.702273	-0.471352	0.0130704
Xenobiotics	Xanthine Metabolism	7-methylurate	0.113413	0.458218	-0.0240821	0.924434	0.261692	0.187315
Xenobiotics	Drug - Other	S-carboxymethyl-L-cysteine	0.018936	0.901741	0.151388	0.548742	0.00872515	0.965548
Xenobiotics	Drug - Analgesics, Anesthetics	ibuprofen acyl glucuronide	0.167011	0.272841	NA	NA	0.244166	0.219684
Xenobiotics	Food Component/Plant	2,3-dihydroxyisovalerate	-0.0780878	0.610144	-0.2369	0.343897	0.172566	0.389386
Xenobiotics	Chemical	sulfate*	0.388227	0.00840701	0.353627	0.149978	0.506857	0.00697278
Xenobiotics	Tobacco Metabolite	hydroxycotinine	-0.119758	0.433288	-0.109176	0.666298	-0.110347	0.583742
Xenobiotics	Drug - Respiratory	pseudoephedrine	NA	NA	NA	NA	NA	NA
Xenobiotics	Food Component/Plant	solanidine	-0.000106561	0.999446	-0.139325	0.58138	0.0743875	0.712314
Xenobiotics	Food Component/Plant	mannonate*	0.174271	0.252235	0.238552	0.340442	0.00252812	0.990015
Xenobiotics	Food Component/Plant	3-hydroxyindolin-2-one	0.0152656	0.920719	0.34626	0.159255	-0.0932112	0.643773
Xenobiotics	Food Component/Plant	histidine betaine (hercynine)*	-0.028595	0.852083	0.144514	0.56724	-0.174495	0.384026
Xenobiotics	Benzoate Metabolism	4-methylcatechol sulfate	0.0529894	0.729565	0.226591	0.365906	0.0875946	0.663959
Xenobiotics	Benzoate Metabolism	3-methyl catechol sulfate (1)	0.0835398	0.58535	-0.287338	0.247624	0.298224	0.130811
Xenobiotics	Drug - Analgesics, Anesthetics	2-hydroxyibuprofen	0.167011	0.272841	NA	NA	0.244166	0.219684
Xenobiotics	Drug - Analgesics, Anesthetics	carboxyibuprofen	0.167011	0.272841	NA	NA	0.244166	0.219684
Xenobiotics	Benzoate Metabolism	guaiacol sulfate	0.21273	0.160618	-0.0312725	0.901963	0.306698	0.119705
Xenobiotics	Chemical	dimethyl sulfone	-0.158388	0.298723	-0.527735	0.0243899	0.122412	0.543008
Xenobiotics	Food Component/Plant	2-piperidinone	-0.166049	0.275653	-0.193158	0.442521	-0.16624	0.407262
Xenobiotics	Food Component/Plant	2-aminophenol sulfate	0.0316992	0.836234	0.0727426	0.774232	0.0598205	0.76693
Xenobiotics	Food Component/Plant	S-allylcysteine	-0.14233	0.350989	-0.224509	0.370446	0.0433173	0.830132
Xenobiotics	Chemical	O-sulfo-L-tyrosine	0.0631631	0.680193	-0.00546965	0.982815	0.21726	0.276345
Xenobiotics	Food Component/Plant	ferulic acid 4-sulfate	0.285862	0.0569634	0.414239	0.0874397	0.228334	0.251989
Xenobiotics	Food Component/Plant	methyl glucopyranoside (alpha + beta)	0.0401081	0.793639	0.000976807	0.996931	0.0812789	0.686933
Xenobiotics	Food Component/Plant	2-keto-3-deoxy-gluconate	-0.0132786	0.931011	-0.0270982	0.915001	-0.0187803	0.925923
Xenobiotics	Chemical	3-hydroxypyridine sulfate	0.109644	0.473386	-0.19106	0.447589	0.26945	0.1741
Xenobiotics	Benzoate Metabolism	methyl-4-hydroxybenzoate sulfate	0.0742454	0.627884	0.249198	0.318666	0.0103488	0.959142
Xenobiotics	Food Component/Plant	4-vinylguaiacol sulfate	0.0831814	0.586966	0.19633	0.434919	0.02509	0.90114
Xenobiotics	Food Component/Plant	eugenol sulfate	-0.0306047	0.841815	-0.307747	0.214108	0.309978	0.115599
Xenobiotics	Food Component/Plant	acesulfame	-0.208102	0.170132	-0.189741	0.450788	-0.189639	0.343434
Xenobiotics	Chemical	6-hydroxyindole sulfate	0.0215976	0.888012	0.261523	0.294511	-0.0733911	0.716009
Xenobiotics	Benzoate Metabolism	propyl 4-hydroxybenzoate sulfate	0.0546254	0.721547	-0.342887	0.163629	0.249001	0.210401
Xenobiotics	Chemical	1,2,3-benzenetriol sulfate (2)	0.0900269	0.556451	-0.275481	0.268535	0.272052	0.169817
Xenobiotics	Benzoate Metabolism	3-methoxycatechol sulfate (1)	0.181135	0.23374	-0.149065	0.554962	0.333064	0.0895792
Xenobiotics	Drug - Antibiotic	azithromycin	-0.237071	0.116878	NA	NA	-0.245305	0.217472
Xenobiotics	Chemical	thioproline	-0.226007	0.135481	-0.312254	0.207127	-0.113395	0.573328
Xenobiotics	Chemical	perfluorooctanesulfonate (PFOS)	0.133755	0.381058	0.180253	0.474149	-0.0604495	0.764547
Xenobiotics	Drug - Neurological	levetiracetam	NA	NA	NA	NA	NA	NA
Xenobiotics	Drug - Psychoactive	THC carboxylic acid	-0.0825525	0.589806	NA	NA	-0.10386	0.606181
Xenobiotics	Drug - Psychoactive	THC carboxylic acid glucuronide	-0.0825525	0.589806	NA	NA	-0.10386	0.606181
Xenobiotics	Food Component/Plant	3-hydroxystachydrine*	0.0630101	0.680927	-0.322166	0.192301	0.322109	0.10131
Xenobiotics	Food Component/Plant	3-formylindole	0.174105	0.252694	0.328148	0.183705	0.092616	0.6459
Xenobiotics	Food Component/Plant	ethyl beta-glucopyranoside	0.146268	0.337684	0.152937	0.544609	0.0875261	0.664206
Xenobiotics	Chemical	2-naphthol sulfate	0.125916	0.409834	0.438048	0.069031	0.0206939	0.918398
Xenobiotics	Benzoate Metabolism	4-ethylcatechol sulfate	0.00788964	0.958978	-0.180551	0.473408	0.0450414	0.823473
Xenobiotics	Benzoate Metabolism	4-allylcatechol sulfate	-0.0476375	0.755994	0.212567	0.397084	-0.197691	0.322944
Xenobiotics	Drug - Analgesics, Anesthetics	3-(methylthio)acetaminophen sulfate*	-0.155641	0.307289	-0.37518	0.124991	0.156337	0.436147
Xenobiotics	Drug - Topical Agents	2,6-dihydroxybenzoic acid	0.0355966	0.816427	0.150083	0.552234	-0.0251925	0.900738
Xenobiotics	Drug - Antibiotic	trimethoprim	NA	NA	NA	NA	NA	NA
Xenobiotics	Benzoate Metabolism	4-vinylcatechol sulfate	-0.00921534	0.952092	0.359497	0.142858	-0.140823	0.483543
Xenobiotics	Food Component/Plant	(S)-a-amino-omega-caprolactam	0.156951	0.303185	0.122548	0.628077	0.306675	0.119735
Xenobiotics	Chemical	4-chlorobenzoic acid	0.125932	0.409773	0.110771	0.661695	0.108632	0.589639
Xenobiotics	Drug - Psychoactive	diazepam	NA	NA	NA	NA	NA	NA
Xenobiotics	Chemical	2,4-di-tert-butylphenol	-0.057382	0.708102	-0.0323891	0.898479	-0.153016	0.446073
