# Supplementary material for: Endometrial whole metabolome profile at the receptive phase: influence of Mediterranean Diet and infertility
Source: Front Endocrinol (Lausanne). 2023 Apr 19;14:1120988. doi: 10.3389/fendo.2023.1120988 (PMC10155813; doi:10.3389/fendo.2023.1120988)
Supplement: Supplementary Table 5 — Statistical differences in metabolites between groups based on uterine examination (i.e., women with no endometrial-factor infertility and patients with endometrial-factor infertility). [file Table_5.xlsx]

## Sheet: Sheet 1
Super Pathway	Sub Pathway	Metabolite	Std_estimate	Std_error	Lower_CI	Upper_CI	p_Value	p_corrected
Lipid	Long Chain Polyunsaturated Fatty Acid (n3 and n6)	linoleate (18:2n6)	0.551	0.124	0.295	0.797	0	0
Lipid	Long Chain Polyunsaturated Fatty Acid (n3 and n6)	linolenate [alpha or gamma; (18:3n3 or 6)]	0.557	0.111	0.294	0.743	0	0
Lipid	Long Chain Polyunsaturated Fatty Acid (n3 and n6)	dihomo-linolenate (20:3n3 or n6)	0.499	0.169	0.341	1.022	0	0
Carbohydrate	Pentose Metabolism	lyxonate	-0.463	0.133	-0.734	-0.195	0.001	0.115
Cofactors and Vitamins	Ascorbate and Aldarate Metabolism	2-O-methylascorbic acid	-0.472	0.09	-0.491	-0.126	0.001	0.115
Lipid	Long Chain Saturated Fatty Acid	pentadecanoate (15:0)	0.473	0.119	0.171	0.651	0.001	0.115
Lipid	Progestin Steroids	5alpha-pregnan-3beta,20beta-diol monosulfate (1)	0.468	0.193	0.276	1.057	0.001	0.115
Lipid	Long Chain Monounsaturated Fatty Acid	oleate/vaccenate (18:1)	0.472	0.154	0.239	0.86	0.001	0.115
Lipid	Long Chain Polyunsaturated Fatty Acid (n3 and n6)	dihomo-linoleate (20:2n6)	0.437	0.165	0.211	0.878	0.002	0.167
Lipid	Long Chain Polyunsaturated Fatty Acid (n3 and n6)	docosatrienoate (22:3n3)	0.427	0.182	0.239	0.973	0.002	0.167
Lipid	Progestin Steroids	5alpha-pregnan-diol disulfate	0.458	0.228	0.293	1.216	0.002	0.167
Lipid	Long Chain Saturated Fatty Acid	palmitate (16:0)	0.438	0.128	0.152	0.668	0.003	0.184
Lipid	Long Chain Polyunsaturated Fatty Acid (n3 and n6)	docosahexaenoate (DHA; 22:6n3)	0.431	0.137	0.15	0.705	0.003	0.184
Lipid	Monoacylglycerol	1-linoleoylglycerol (18:2)	0.443	0.112	0.133	0.587	0.003	0.184
Xenobiotics	Chemical	6-hydroxyindole sulfate	0.436	0.182	0.198	0.933	0.003	0.184
Amino Acid	Tyrosine Metabolism	thyroxine	0.414	0.141	0.128	0.697	0.005	0.23
Lipid	Long Chain Monounsaturated Fatty Acid	palmitoleate (16:1n7)	0.404	0.125	0.124	0.63	0.005	0.23
Lipid	Long Chain Saturated Fatty Acid	margarate (17:0)	0.423	0.117	0.115	0.585	0.005	0.23
Lipid	Long Chain Monounsaturated Fatty Acid	10-nonadecenoate (19:1n9)	0.402	0.155	0.132	0.759	0.006	0.23
Lipid	Long Chain Monounsaturated Fatty Acid	10-heptadecenoate (17:1n7)	0.413	0.137	0.132	0.683	0.005	0.23
Lipid	Lysophospholipid	2-palmitoyl-GPC (16:0)*	0.411	0.129	0.114	0.637	0.006	0.23
Lipid	Lysophospholipid	1-palmitoyl-GPI (16:0)	0.405	0.154	0.138	0.759	0.006	0.23
Lipid	Progestin Steroids	5alpha-pregnan-3beta,20alpha-diol monosulfate (2)	0.402	0.195	0.167	0.955	0.006	0.23
Lipid	Progestin Steroids	pregnanediol-3-glucuronide	0.403	0.176	0.181	0.893	0.004	0.23
Lipid	Long Chain Polyunsaturated Fatty Acid (n3 and n6)	arachidonate (20:4n6)	0.393	0.149	0.119	0.721	0.007	0.238
Lipid	Long Chain Polyunsaturated Fatty Acid (n3 and n6)	mead acid (20:3n9)	0.401	0.226	0.183	1.094	0.007	0.238
Lipid	Endocannabinoid	N-oleoyltaurine	0.402	0.158	0.131	0.768	0.007	0.238
Lipid	Long Chain Saturated Fatty Acid	nonadecanoate (19:0)	0.396	0.116	0.087	0.555	0.008	0.253
Lipid	Long Chain Polyunsaturated Fatty Acid (n3 and n6)	eicosapentaenoate (EPA; 20:5n3)	0.379	0.152	0.101	0.715	0.011	0.253
Lipid	Long Chain Polyunsaturated Fatty Acid (n3 and n6)	docosapentaenoate (n3 DPA; 22:5n3)	0.37	0.155	0.101	0.727	0.011	0.253
Lipid	Long Chain Polyunsaturated Fatty Acid (n3 and n6)	adrenate (22:4n6)	0.367	0.184	0.121	0.863	0.011	0.253
Lipid	Long Chain Monounsaturated Fatty Acid	eicosenoate (20:1)	0.378	0.179	0.113	0.837	0.011	0.253
Lipid	Long Chain Polyunsaturated Fatty Acid (n3 and n6)	docosapentaenoate (n6 DPA; 22:5n6)	0.379	0.175	0.133	0.839	0.008	0.253
Lipid	Progestin Steroids	5alpha-pregnan-3beta-ol,20-one sulfate	0.376	0.225	0.143	1.052	0.011	0.253
Lipid	Pregnenolone Steroids	pregnenediol sulfate (C21H34O5S)*	0.366	0.198	0.134	0.934	0.01	0.253
Lipid	Pregnenolone Steroids	pregnenolone sulfate	0.376	0.214	0.144	1.008	0.01	0.253
Lipid	Fatty Acid, Monohydroxy	13-HODE + 9-HODE	0.379	0.33	0.207	1.54	0.011	0.253
Lipid	Endocannabinoid	N-palmitoyltaurine	0.382	0.137	0.099	0.653	0.009	0.253
Lipid	Lysophospholipid	1-oleoyl-GPG (18:1)*	0.389	0.124	0.084	0.585	0.01	0.253
Lipid	Progestin Steroids	pregnanolone/allopregnanolone sulfate	0.387	0.215	0.156	1.025	0.009	0.253
Lipid	Sterol	desmosterol	0.354	0.244	0.131	1.116	0.014	0.299
Lipid	Long Chain Polyunsaturated Fatty Acid (n3 and n6)	docosadienoate (22:2n6)	0.366	0.185	0.104	0.85	0.014	0.299
Lipid	Endocannabinoid	N-linoleoyltaurine*	0.367	0.145	0.08	0.666	0.014	0.299
Lipid	Long Chain Saturated Fatty Acid	stearate (18:0)	0.366	0.128	0.065	0.581	0.015	0.306
Lipid	Fatty Acid, Branched	(14 or 15)-methylpalmitate (a17:0 or i17:0)	0.363	0.133	0.07	0.609	0.015	0.306
Carbohydrate	Fructose, Mannose and Galactose Metabolism	mannitol/sorbitol	-0.364	0.117	-0.531	-0.057	0.016	0.32
Lipid	Secondary Bile Acid Metabolism	taurolithocholate 3-sulfate	0.353	0.238	0.113	1.076	0.017	0.332
Lipid	Lysophospholipid	1-oleoyl-GPI (18:1)	0.358	0.162	0.071	0.725	0.018	0.345
Amino Acid	Tryptophan Metabolism	3-indoxyl sulfate	0.357	0.182	0.078	0.811	0.019	0.349
Xenobiotics	Benzoate Metabolism	p-cresol sulfate	0.342	0.268	0.113	1.195	0.019	0.349
Carbohydrate	Nucleotide Sugar	UDP-glucuronate	-0.342	0.439	-1.943	-0.172	0.02	0.355
Carbohydrate	Aminosugar Metabolism	N-acetylglucosamine 6-phosphate	0.337	0.145	0.054	0.639	0.021	0.355
Cofactors and Vitamins	Nicotinate and Nicotinamide Metabolism	adenosine 5'-diphosphoribose (ADP-ribose)	-0.349	0.353	-1.553	-0.127	0.022	0.355
Lipid	Monoacylglycerol	1-palmitoylglycerol (16:0)	0.338	0.146	0.052	0.641	0.022	0.355
Lipid	Lysophospholipid	1-arachidonoyl-GPC (20:4n6)*	0.345	0.161	0.058	0.709	0.022	0.355
Lipid	Diacylglycerol	stearoyl-arachidonoyl-glycerol (18:0/20:4) [2]*	-0.342	0.116	-0.51	-0.043	0.021	0.355
Xenobiotics	Tobacco Metabolite	cotinine	-0.344	0.373	-1.65	-0.142	0.021	0.355
Lipid	Long Chain Saturated Fatty Acid	myristate (14:0)	0.341	0.102	0.035	0.446	0.023	0.364
Carbohydrate	Nucleotide Sugar	UDP-galactose	-0.325	0.304	-1.311	-0.083	0.027	0.4
Lipid	Eicosanoid	prostaglandin E1	0.333	0.411	0.113	1.772	0.027	0.4
Lipid	Androgenic Steroids	androstenediol (3beta,17beta) monosulfate (1)	0.315	0.216	0.059	0.93	0.027	0.4
Lipid	Monoacylglycerol	1-dihomo-linolenylglycerol (20:3)	0.333	0.171	0.047	0.736	0.027	0.4
Amino Acid	Leucine, Isoleucine and Valine Metabolism	3-hydroxyisobutyrate	-0.325	0.139	-0.594	-0.034	0.029	0.41
Nucleotide	Pyrimidine Metabolism, Thymine containing	thymine	-0.333	0.265	-1.132	-0.063	0.029	0.41
Xenobiotics	Food Component/Plant	(S)-a-amino-omega-caprolactam	-0.325	0.146	-0.627	-0.037	0.029	0.41
Amino Acid	Tyrosine Metabolism	dopamine 3-O-sulfate	-0.308	0.214	-0.905	-0.042	0.032	0.414
Cofactors and Vitamins	Nicotinate and Nicotinamide Metabolism	quinolinate	0.325	0.195	0.043	0.831	0.03	0.414
Lipid	Monoacylglycerol	1-arachidonylglycerol (20:4)	0.324	0.124	0.024	0.523	0.032	0.414
Lipid	Long Chain Polyunsaturated Fatty Acid (n3 and n6)	hexadecadienoate (16:2n6)	0.315	0.129	0.029	0.55	0.031	0.414
Nucleotide	Purine Metabolism, Guanine containing	2'-deoxyguanosine	-0.319	0.162	-0.69	-0.035	0.031	0.414
Nucleotide	Dinucleotide	(3'-5')-adenylyluridine	-0.326	0.303	-1.286	-0.062	0.032	0.414
Lipid	Long Chain Saturated Fatty Acid	arachidate (20:0)	0.326	0.131	0.025	0.553	0.033	0.421
Lipid	Progestin Steroids	5alpha-pregnan-3beta,20alpha-diol disulfate	0.323	0.216	0.038	0.909	0.034	0.422
Xenobiotics	Tobacco Metabolite	hydroxycotinine	-0.323	0.304	-1.281	-0.051	0.034	0.422
Amino Acid	Alanine and Aspartate Metabolism	asparagine	-0.308	0.112	-0.462	-0.011	0.04	0.471
Amino Acid	Leucine, Isoleucine and Valine Metabolism	2-methylbutyrylcarnitine (C5)	-0.31	0.236	-0.98	-0.027	0.039	0.471
Lipid	Long Chain Polyunsaturated Fatty Acid (n3 and n6)	docosatrienoate (22:3n6)*	0.312	0.247	0.024	1.023	0.04	0.471
Xenobiotics	Benzoate Metabolism	4-vinylphenol sulfate	-0.313	0.348	-1.444	-0.04	0.039	0.471
Lipid	Hexosylceramides (HCER)	glycosyl-N-(2-hydroxynervonoyl)-sphingosine (d18:1/24:1(2OH))*	0.301	0.204	0.018	0.841	0.041	0.477
Lipid	Monoacylglycerol	2-linoleoylglycerol (18:2)	0.309	0.153	0.011	0.631	0.043	0.494
Lipid	Lysophospholipid	1-arachidonoyl-GPE (20:4n6)*	0.308	0.171	0.01	0.701	0.044	0.499
Amino Acid	Urea cycle; Arginine and Proline Metabolism	3-amino-2-piperidone	-0.287	0.125	-0.507	-0.004	0.046	0.503
Peptide	Acetylated Peptides	phenylacetylglutamine	0.295	0.191	0.007	0.779	0.046	0.503
Xenobiotics	Benzoate Metabolism	4-acetylphenol sulfate	-0.296	0.222	-0.906	-0.011	0.045	0.503
Lipid	Pregnenolone Steroids	pregnenediol disulfate (C21H34O8S2)*	0.302	0.199	0.005	0.811	0.047	0.508
Lipid	Secondary Bile Acid Metabolism	glycolithocholate sulfate*	0.299	0.237	0.004	0.96	0.048	0.513
Lipid	Lysophospholipid	1-linoleoyl-GPI (18:2)*	0.302	0.157	0.001	0.637	0.049	0.518
Lipid	Long Chain Polyunsaturated Fatty Acid (n3 and n6)	nisinate (24:6n3)	0.291	0.28	-0.004	1.128	0.052	0.543
Peptide	Dipeptide	glycylvaline	-0.287	0.251	-1.007	0.007	0.053	0.547
Carbohydrate	Nucleotide Sugar	UDP-glucose	-0.289	0.335	-1.341	0.012	0.054	0.551
Carbohydrate	Fructose, Mannose and Galactose Metabolism	galactonate	-0.292	0.207	-0.823	0.011	0.056	0.551
Cofactors and Vitamins	Pantothenate and CoA Metabolism	3'-dephospho-acetyl-CoA	-0.291	0.125	-0.5	0.006	0.056	0.551
Nucleotide	Purine Metabolism, (Hypo)Xanthine/Inosine containing	2'-deoxyinosine	-0.283	0.149	-0.594	0.009	0.057	0.551
Nucleotide	Dinucleotide	(3'-5')-adenylyladenosine*	-0.289	0.187	-0.745	0.01	0.056	0.551
Peptide	Gamma-glutamyl Amino Acid	gamma-glutamylcitrulline*	-0.261	0.18	-0.715	0.011	0.057	0.551
Amino Acid	Histidine Metabolism	4-imidazoleacetate	-0.286	0.253	-0.995	0.026	0.062	0.559
Cofactors and Vitamins	Pantothenate and CoA Metabolism	phosphopantetheine	0.269	0.282	-0.028	1.109	0.062	0.559
Cofactors and Vitamins	Nicotinate and Nicotinamide Metabolism	nicotinamide riboside	0.265	0.326	-0.028	1.29	0.06	0.559
Energy	TCA Cycle	2-methylcitrate/homocitrate	-0.289	0.179	-0.71	0.014	0.059	0.559
Lipid	Long Chain Monounsaturated Fatty Acid	erucate (22:1n9)	0.286	0.176	-0.014	0.695	0.059	0.559
Nucleotide	Pyrimidine Metabolism, Uracil containing	uridine	0.275	0.1	-0.01	0.394	0.062	0.559
Xenobiotics	Chemical	perfluorooctanesulfonate (PFOS)	0.27	0.157	-0.016	0.617	0.062	0.559
Carbohydrate	Disaccharides and Oligosaccharides	sucrose	0.275	0.27	-0.032	1.056	0.064	0.571
Xenobiotics	Drug - Other	S-carboxymethyl-L-cysteine	-0.276	0.27	-1.059	0.032	0.065	0.574
Carbohydrate	Nucleotide Sugar	UDP-N-acetylglucosamine/galactosamine	-0.273	0.434	-1.681	0.071	0.071	0.604
Energy	TCA Cycle	citrate	-0.278	0.183	-0.709	0.029	0.07	0.604
Lipid	Lysophospholipid	1-stearoyl-GPI (18:0)	0.277	0.16	-0.027	0.618	0.071	0.604
Lipid	Diacylglycerol	oleoyl-arachidonoyl-glycerol (18:1/20:4) [2]*	-0.271	0.114	-0.44	0.019	0.071	0.604
Carbohydrate	Glycolysis, Gluconeogenesis, and Pyruvate Metabolism	phosphoenolpyruvate (PEP)	0.274	0.239	-0.046	0.919	0.075	0.632
Lipid	Hexosylceramides (HCER)	glycosyl-N-arachidoyl-sphingosine (d18:1/20:0)*	0.273	0.204	-0.042	0.783	0.077	0.638
Xenobiotics	Food Component/Plant	2,3-dihydroxyisovalerate	-0.271	0.183	-0.701	0.037	0.077	0.638
Lipid	Eicosanoid	prostaglandin D2	0.268	0.362	-0.078	1.384	0.079	0.642
Lipid	Fatty Acid, Monohydroxy	2-hydroxystearate	0.27	0.114	-0.025	0.434	0.079	0.642
Amino Acid	Glycine, Serine and Threonine Metabolism	N-acetylglycine	0.255	0.177	-0.044	0.672	0.084	0.66
Lipid	Lysophospholipid	1-linoleoyl-GPG (18:2)*	0.268	0.146	-0.035	0.556	0.083	0.66
Xenobiotics	Chemical	2-naphthol sulfate	-0.267	0.284	-1.079	0.069	0.083	0.66
Xenobiotics	Chemical	2,4-di-tert-butylphenol	0.259	0.194	-0.048	0.737	0.084	0.66
Cofactors and Vitamins	Nicotinate and Nicotinamide Metabolism	1-methylnicotinamide	-0.235	0.222	-0.842	0.056	0.085	0.662
Amino Acid	Leucine, Isoleucine and Valine Metabolism	isobutyrylcarnitine (C4)	-0.259	0.306	-1.157	0.079	0.086	0.664
Amino Acid	Leucine, Isoleucine and Valine Metabolism	tiglylcarnitine (C5:1-DC)	-0.255	0.205	-0.771	0.057	0.089	0.673
Lipid	Androgenic Steroids	dehydroepiandrosterone sulfate (DHEA-S)	0.249	0.203	-0.061	0.759	0.093	0.673
Lipid	Lysophospholipid	1-arachidonoyl-GPI (20:4)*	0.254	0.13	-0.039	0.487	0.093	0.673
Lipid	Hexosylceramides (HCER)	glycosyl-N-stearoyl-sphingosine (d18:1/18:0)	0.258	0.199	-0.058	0.746	0.092	0.673
Nucleotide	Pyrimidine Metabolism, Thymine containing	thymidine	-0.25	0.222	-0.834	0.062	0.09	0.673
Nucleotide	Dinucleotide	(3'-5')-uridylyluridine	-0.261	0.227	-0.851	0.065	0.091	0.673
Xenobiotics	Food Component/Plant	tartronate (hydroxymalonate)	-0.262	0.192	-0.72	0.055	0.091	0.673
Xenobiotics	Chemical	O-sulfo-L-tyrosine	-0.239	0.074	-0.277	0.022	0.093	0.673
Amino Acid	Methionine, Cysteine, SAM and Taurine Metabolism	3-sulfo-L-alanine	-0.253	0.203	-0.755	0.067	0.098	0.681
Amino Acid	Histidine Metabolism	1-methylhistidine	-0.248	0.12	-0.447	0.04	0.099	0.681
Carbohydrate	Glycolysis, Gluconeogenesis, and Pyruvate Metabolism	3-phosphoglycerate	0.255	0.214	-0.068	0.796	0.096	0.681
Lipid	Eicosanoid	prostaglandin F2alpha	0.254	0.338	-0.114	1.251	0.1	0.681
Lipid	Endocannabinoid	linoleoyl ethanolamide	0.25	0.159	-0.05	0.592	0.095	0.681
Lipid	Pregnenolone Steroids	pregnenetriol sulfate*	0.249	0.194	-0.065	0.721	0.099	0.681
Nucleotide	Pyrimidine Metabolism, Cytidine containing	N4-acetylcytidine	-0.252	0.111	-0.411	0.037	0.1	0.681
Nucleotide	Pyrimidine Metabolism, Uracil containing	2'-O-methyluridine	-0.249	0.19	-0.705	0.061	0.097	0.681
Energy	TCA Cycle	succinylcarnitine (C4-DC)	0.25	0.079	-0.027	0.292	0.102	0.684
Lipid	Sterol	7-alpha-hydroxy-3-oxo-4-cholestenoate (7-Hoca)	0.251	0.151	-0.052	0.556	0.102	0.684
Lipid	Phospholipid Metabolism	glycerophosphorylcholine (GPC)	0.248	0.186	-0.071	0.683	0.108	0.709
Nucleotide	Purine Metabolism, Adenine containing	adenosine	-0.249	0.189	-0.691	0.071	0.108	0.709
Peptide	Gamma-glutamyl Amino Acid	gamma-glutamyl-epsilon-lysine	-0.247	0.204	-0.748	0.076	0.107	0.709
Lipid	Secondary Bile Acid Metabolism	glycodeoxycholate 3-sulfate	0.245	0.257	-0.098	0.94	0.109	0.71
Lipid	Endocannabinoid	N-arachidonoyltaurine	0.243	0.149	-0.058	0.543	0.11	0.712
Amino Acid	Urea cycle; Arginine and Proline Metabolism	N-acetylarginine	-0.242	0.113	-0.412	0.044	0.111	0.713
Amino Acid	Polyamine Metabolism	diacetylspermidine*	0.237	0.343	-0.138	1.249	0.113	0.716
Lipid	Sphingomyelins	hydroxypalmitoyl sphingomyelin (d18:1/16:0(OH))**	-0.239	0.102	-0.372	0.041	0.113	0.716
Amino Acid	Alanine and Aspartate Metabolism	hydroxyasparagine**	-0.24	0.111	-0.402	0.046	0.116	0.725
Lipid	Hexosylceramides (HCER)	glycosyl-N-palmitoyl-sphingosine (d18:1/16:0)	0.233	0.198	-0.082	0.717	0.116	0.725
Lipid	Androgenic Steroids	androstenediol (3beta,17beta) disulfate (2)	0.237	0.18	-0.076	0.65	0.118	0.733
Amino Acid	Tryptophan Metabolism	3-hydroxykynurenine	-0.232	0.423	-1.505	0.202	0.131	0.738
Amino Acid	Glycine, Serine and Threonine Metabolism	N-acetylthreonine	-0.231	0.08	-0.285	0.039	0.132	0.738
Amino Acid	Lysine Metabolism	glutarylcarnitine (C5-DC)	0.229	0.25	-0.118	0.891	0.129	0.738
Amino Acid	Tryptophan Metabolism	tryptophan betaine	-0.227	0.317	-1.141	0.14	0.122	0.738
Amino Acid	Lysine Metabolism	N-acetyl-cadaverine	0.235	0.368	-0.17	1.316	0.127	0.738
Amino Acid	Methionine, Cysteine, SAM and Taurine Metabolism	N-acetyltaurine	0.237	0.104	-0.045	0.375	0.121	0.738
Lipid	Endocannabinoid	oleoyl ethanolamide	0.233	0.185	-0.089	0.658	0.132	0.738
Lipid	Lysophospholipid	1-linoleoyl-GPC (18:2)	0.227	0.113	-0.054	0.4	0.132	0.738
Lipid	Phospholipid Metabolism	cytidine-5'-diphosphoethanolamine	-0.23	0.347	-1.247	0.157	0.124	0.738
Lipid	Sterol	cholesterol sulfate	0.223	0.174	-0.086	0.616	0.135	0.738
Lipid	Pregnenolone Steroids	21-hydroxypregnenolone disulfate	0.226	0.177	-0.086	0.628	0.134	0.738
Lipid	Phosphatidylinositol (PI)	1-palmitoyl-2-oleoyl-GPI (16:0/18:1)*	0.239	0.15	-0.067	0.54	0.123	0.738
Nucleotide	Pyrimidine Metabolism, Uracil containing	uridine 5'-diphosphate (UDP)	-0.226	0.526	-1.864	0.261	0.135	0.738
Peptide	Dipeptide	glycylleucine	-0.221	0.299	-1.067	0.141	0.129	0.738
Peptide	Gamma-glutamyl Amino Acid	gamma-glutamylthreonine	-0.226	0.11	-0.394	0.051	0.128	0.738
Xenobiotics	Benzoate Metabolism	hippurate	0.228	0.264	-0.118	0.948	0.123	0.738
Xenobiotics	Benzoate Metabolism	o-cresol sulfate	-0.234	0.204	-0.726	0.097	0.131	0.738
Xenobiotics	Food Component/Plant	3-hydroxyindolin-2-one	0.223	0.258	-0.128	0.915	0.135	0.738
Xenobiotics	Benzoate Metabolism	4-methylcatechol sulfate	0.235	0.311	-0.144	1.113	0.127	0.738
Xenobiotics	Chemical	4-chlorobenzoic acid	0.238	0.121	-0.055	0.435	0.126	0.738
Cofactors and Vitamins	Nicotinate and Nicotinamide Metabolism	N1-Methyl-4-pyridone-3-carboxamide	-0.216	0.165	-0.586	0.083	0.136	0.74
Lipid	Monoacylglycerol	2-arachidonoylglycerol (20:4)	0.227	0.155	-0.079	0.549	0.138	0.746
Lipid	Monoacylglycerol	1-docosahexaenoylglycerol (22:6)	0.228	0.169	-0.087	0.596	0.14	0.752
Lipid	Mevalonate Metabolism	3-hydroxy-3-methylglutarate	-0.223	0.126	-0.444	0.066	0.141	0.753
Amino Acid	Polyamine Metabolism	N-acetyl-isoputreanine	0.214	0.178	-0.093	0.625	0.142	0.754
Lipid	Secondary Bile Acid Metabolism	taurodeoxycholate	0.226	0.295	-0.155	1.038	0.143	0.755
Amino Acid	Phenylalanine Metabolism	phenyllactate (PLA)	-0.22	0.183	-0.641	0.098	0.146	0.758
Carbohydrate	Glycolysis, Gluconeogenesis, and Pyruvate Metabolism	2-phosphoglycerate	0.213	0.261	-0.14	0.915	0.146	0.758
Cofactors and Vitamins	Nicotinate and Nicotinamide Metabolism	nicotinate ribonucleoside	0.217	0.241	-0.13	0.845	0.146	0.758
Nucleotide	Pyrimidine Metabolism, Orotate containing	orotidine	-0.226	0.162	-0.567	0.088	0.147	0.759
Carbohydrate	Fructose, Mannose and Galactose Metabolism	galactose 1-phosphate	0.215	0.129	-0.072	0.45	0.151	0.767
Carbohydrate	Pentose Metabolism	sedoheptulose	0.219	0.27	-0.15	0.939	0.151	0.767
Lipid	Lysophospholipid	1-palmitoyl-GPG (16:0)*	0.222	0.182	-0.101	0.633	0.151	0.767
Carbohydrate	Aminosugar Metabolism	N-acetyl-glucosamine 1-phosphate	0.22	0.161	-0.09	0.559	0.153	0.773
Amino Acid	Urea cycle; Arginine and Proline Metabolism	arginine	-0.195	0.081	-0.27	0.057	0.197	0.777
Amino Acid	Creatine Metabolism	guanidinoacetate	0.206	0.14	-0.091	0.473	0.179	0.777
Amino Acid	Glycine, Serine and Threonine Metabolism	threonine	-0.199	0.089	-0.295	0.062	0.196	0.777
Amino Acid	Tyrosine Metabolism	3-methoxytyrosine	-0.203	0.087	-0.293	0.059	0.188	0.777
Amino Acid	Methionine, Cysteine, SAM and Taurine Metabolism	methionine sulfoxide	-0.206	0.127	-0.433	0.08	0.171	0.777
Amino Acid	Tryptophan Metabolism	indoleacetate	0.216	0.157	-0.093	0.543	0.16	0.777
Amino Acid	Histidine Metabolism	histidine methyl ester	-0.203	0.202	-0.678	0.139	0.19	0.777
Amino Acid	Glutathione Metabolism	S-methylglutathione	0.203	0.187	-0.129	0.625	0.191	0.777
Amino Acid	Histidine Metabolism	N-acetylhistidine	-0.206	0.1	-0.341	0.065	0.176	0.777
Amino Acid	Methionine, Cysteine, SAM and Taurine Metabolism	methionine sulfone	-0.182	0.188	-0.629	0.13	0.192	0.777
Amino Acid	Urea cycle; Arginine and Proline Metabolism	N,N,N-trimethyl-alanylproline betaine (TMAP)	0.206	0.055	-0.035	0.186	0.174	0.777
Carbohydrate	Pentose Metabolism	ribitol	0.201	0.138	-0.097	0.462	0.194	0.777
Carbohydrate	Aminosugar Metabolism	erythronate*	-0.204	0.085	-0.287	0.055	0.178	0.777
Carbohydrate	Pentose Metabolism	arabonate/xylonate	-0.213	0.088	-0.304	0.053	0.164	0.777
Lipid	Fatty Acid Metabolism (also BCAA Metabolism)	methylmalonate (MMA)	-0.218	0.156	-0.538	0.093	0.162	0.777
Lipid	Phospholipid Metabolism	cytidine 5'-diphosphocholine	-0.198	0.233	-0.794	0.148	0.173	0.777
Lipid	Monoacylglycerol	2-palmitoylglycerol (16:0)	0.213	0.211	-0.128	0.724	0.165	0.777
Lipid	Lysophospholipid	1-stearoyl-GPE (18:0)	-0.204	0.122	-0.412	0.081	0.183	0.777
Lipid	Lysophospholipid	1-stearoyl-GPG (18:0)	0.2	0.161	-0.114	0.538	0.197	0.777
Lipid	Monoacylglycerol	1-myristoylglycerol (14:0)	0.204	0.138	-0.089	0.469	0.177	0.777
Lipid	Phospholipid Metabolism	glycerophosphoethanolamine	0.204	0.176	-0.119	0.593	0.186	0.777
Lipid	Secondary Bile Acid Metabolism	glycocholenate sulfate*	0.211	0.128	-0.08	0.438	0.17	0.777
Lipid	Secondary Bile Acid Metabolism	taurocholenate sulfate*	0.198	0.191	-0.135	0.639	0.195	0.777
Lipid	Lysophospholipid	1-stearoyl-GPS (18:0)*	0.221	0.141	-0.08	0.488	0.155	0.777
Lipid	Sterol	3beta-hydroxy-5-cholestenoate	0.214	0.26	-0.158	0.893	0.165	0.777
Lipid	Phosphatidylcholine (PC)	1,2-dilinoleoyl-GPC (18:2/18:2)	0.209	0.126	-0.082	0.426	0.18	0.777
Lipid	Phosphatidylcholine (PC)	1-stearoyl-2-docosahexaenoyl-GPC (18:0/22:6)	-0.192	0.1	-0.333	0.069	0.193	0.777
Lipid	Phosphatidylcholine (PC)	1-palmitoyl-2-dihomo-linolenoyl-GPC (16:0/20:3n3 or 6)*	0.215	0.109	-0.063	0.379	0.158	0.777
Lipid	Diacylglycerol	palmitoyl-linoleoyl-glycerol (16:0/18:2) [1]*	0.205	0.141	-0.089	0.482	0.172	0.777
Lipid	Phosphatidylinositol (PI)	1-stearoyl-2-oleoyl-GPI (18:0/18:1)*	0.209	0.178	-0.116	0.604	0.179	0.777
Lipid	Phosphatidylethanolamine (PE)	1,2-dilinoleoyl-GPE (18:2/18:2)*	0.212	0.121	-0.074	0.415	0.167	0.777
Lipid	Diacylglycerol	oleoyl-arachidonoyl-glycerol (18:1/20:4) [1]*	-0.202	0.134	-0.446	0.094	0.195	0.777
Lipid	Diacylglycerol	stearoyl-arachidonoyl-glycerol (18:0/20:4) [1]*	-0.205	0.129	-0.435	0.086	0.184	0.777
Lipid	Diacylglycerol	stearoyl-docosahexaenoyl-glycerol (18:0/22:6) [2]*	-0.202	0.128	-0.443	0.075	0.159	0.777
Lipid	Ceramides	ceramide (d18:1/20:0, d16:1/22:0, d20:1/18:0)*	0.208	0.186	-0.124	0.629	0.183	0.777
Lipid	Fatty Acid, Dicarboxylate	octadecenedioate (C18:1-DC)	0.213	0.199	-0.124	0.679	0.17	0.777
Nucleotide	Purine Metabolism, Adenine containing	adenosine 5'-monophosphate (AMP)	-0.205	0.484	-1.645	0.31	0.175	0.777
Nucleotide	Purine Metabolism, Guanine containing	guanosine 5'-monophosphate (5'-GMP)	-0.208	0.489	-1.668	0.306	0.171	0.777
Nucleotide	Purine Metabolism, (Hypo)Xanthine/Inosine containing	inosine 5'-monophosphate (IMP)	-0.195	0.448	-1.492	0.316	0.196	0.777
Nucleotide	Pyrimidine Metabolism, Uracil containing	2'-deoxyuridine	0.188	0.128	-0.088	0.428	0.191	0.777
Nucleotide	Pyrimidine Metabolism, Uracil containing	uridine 5'-monophosphate (UMP)	-0.199	0.618	-2.084	0.411	0.183	0.777
Nucleotide	Pyrimidine Metabolism, Orotate containing	dihydroorotate	-0.205	0.197	-0.661	0.134	0.188	0.777
Nucleotide	Pyrimidine Metabolism, Cytidine containing	5-methylcytidine	0.194	0.512	-0.36	1.708	0.195	0.777
Nucleotide	Purine Metabolism, (Hypo)Xanthine/Inosine containing	N1-methylinosine	-0.217	0.114	-0.395	0.066	0.158	0.777
Nucleotide	Dinucleotide	(3'-5')-uridylyladenosine	-0.212	0.171	-0.583	0.108	0.172	0.777
Partially Characterized Molecules	Partially Characterized Molecules	glucuronide of C10H18O2 (7)*	0.196	0.38	-0.261	1.273	0.19	0.777
Peptide	Dipeptide	leucylglutamine*	-0.201	0.27	-0.911	0.179	0.182	0.777
Peptide	Dipeptide	tyrosylglycine	-0.203	0.24	-0.822	0.15	0.17	0.777
Peptide	Acetylated Peptides	phenylacetylcarnitine	0.206	0.304	-0.203	1.026	0.184	0.777
Xenobiotics	Xanthine Metabolism	5-acetylamino-6-amino-3-methyluracil	-0.201	0.239	-0.804	0.16	0.185	0.777
Xenobiotics	Benzoate Metabolism	4-vinylcatechol sulfate	-0.216	0.319	-1.101	0.188	0.16	0.777
Peptide	Gamma-glutamyl Amino Acid	gamma-glutamylalanine	-0.168	0.181	-0.603	0.129	0.198	0.778
Lipid	Endocannabinoid	N-stearoyltaurine	0.2	0.119	-0.085	0.395	0.2	0.782
Amino Acid	Polyamine Metabolism	N('1)-acetylspermidine	0.19	0.415	-0.313	1.363	0.213	0.787
Amino Acid	Tryptophan Metabolism	indolepropionate	0.186	0.268	-0.203	0.879	0.214	0.787
Amino Acid	Glutathione Metabolism	cysteine-glutathione disulfide	-0.184	0.381	-1.254	0.286	0.212	0.787
Amino Acid	Histidine Metabolism	formiminoglutamate	-0.182	0.112	-0.368	0.085	0.215	0.787
Amino Acid	Glutamate Metabolism	4-hydroxyglutamate	-0.179	0.16	-0.525	0.12	0.212	0.787
Amino Acid	Glutamate Metabolism	beta-citrylglutamate	0.196	0.108	-0.081	0.357	0.21	0.787
Cofactors and Vitamins	Pantothenate and CoA Metabolism	pantetheine	0.179	0.251	-0.188	0.824	0.212	0.787
Lipid	Lysophospholipid	1-oleoyl-GPS (18:1)	0.195	0.272	-0.203	0.895	0.21	0.787
Lipid	Diacylglycerol	palmitoyl-arachidonoyl-glycerol (16:0/20:4) [2]*	-0.193	0.11	-0.36	0.083	0.215	0.787
Lipid	Fatty Acid Metabolism (Acyl Carnitine, Hydroxy)	3-hydroxypalmitoylcarnitine	0.192	0.212	-0.156	0.7	0.207	0.787
Lipid	Secondary Bile Acid Metabolism	deoxycholic acid glucuronide	-0.191	0.213	-0.702	0.157	0.207	0.787
Nucleotide	Pyrimidine Metabolism, Cytidine containing	cytosine	-0.191	0.17	-0.564	0.123	0.202	0.787
Nucleotide	Purine Metabolism, Guanine containing	N2-methylguanosine	-0.196	0.232	-0.765	0.171	0.208	0.787
Peptide	Dipeptide	valylleucine	-0.189	0.266	-0.88	0.196	0.207	0.787
Peptide	Dipeptide	phenylalanylalanine	-0.19	0.281	-0.932	0.205	0.203	0.787
Xenobiotics	Xanthine Metabolism	7-methylurate	-0.191	0.285	-0.938	0.213	0.21	0.787
Amino Acid	Tyrosine Metabolism	N-formylphenylalanine	0.183	0.243	-0.186	0.795	0.217	0.791
Amino Acid	Tryptophan Metabolism	kynurenine	-0.19	0.13	-0.424	0.101	0.221	0.796
Nucleotide	Dinucleotide	(3'-5')-cytidylyluridine*	-0.191	0.28	-0.915	0.218	0.221	0.796
Xenobiotics	Food Component/Plant	2-piperidinone	-0.187	0.38	-1.241	0.296	0.221	0.796
Peptide	Dipeptide Derivative	leucylhydroxyproline*	0.186	0.194	-0.152	0.634	0.222	0.797
Cofactors and Vitamins	Nicotinate and Nicotinamide Metabolism	nicotinamide	0.189	0.097	-0.076	0.315	0.224	0.798
Cofactors and Vitamins	Ascorbate and Aldarate Metabolism	gulonate*	-0.186	0.135	-0.44	0.106	0.224	0.798
Amino Acid	Tryptophan Metabolism	picolinate	0.173	0.209	-0.168	0.676	0.231	0.81
Amino Acid	Leucine, Isoleucine and Valine Metabolism	beta-hydroxyisovalerate	-0.188	0.115	-0.372	0.092	0.229	0.81
Lipid	Fatty Acid Metabolism	arachidonoyl CoA	-0.184	0.228	-0.737	0.182	0.23	0.81
Lipid	Medium Chain Fatty Acid	caproate (6:0)	0.184	0.154	-0.123	0.499	0.23	0.81
Lipid	Fatty Acid, Branched	(16 or 17)-methylstearate (a19:0 or i19:0)	0.183	0.144	-0.117	0.463	0.234	0.818
Amino Acid	Lysine Metabolism	pipecolate	0.175	0.131	-0.108	0.421	0.238	0.825
Carbohydrate	Pentose Metabolism	ribose	0.182	0.193	-0.159	0.622	0.238	0.825
Amino Acid	Tryptophan Metabolism	kynurenate	-0.18	0.147	-0.47	0.125	0.247	0.826
Amino Acid	Lysine Metabolism	saccharopine	0.173	0.265	-0.22	0.85	0.241	0.826
Amino Acid	Leucine, Isoleucine and Valine Metabolism	isovalerylcarnitine (C5)	-0.179	0.326	-1.042	0.275	0.246	0.826
Amino Acid	Methionine, Cysteine, SAM and Taurine Metabolism	5-methylthioribose**	0.179	0.091	-0.077	0.292	0.245	0.826
Cofactors and Vitamins	Ascorbate and Aldarate Metabolism	threonate	-0.181	0.09	-0.288	0.077	0.248	0.826
Lipid	Plasmalogen	1-(1-enyl-palmitoyl)-2-oleoyl-GPC (P-16:0/18:1)*	0.178	0.083	-0.07	0.266	0.245	0.826
Lipid	Plasmalogen	1-(1-enyl-palmitoyl)-2-linoleoyl-GPE (P-16:0/18:2)*	0.179	0.119	-0.101	0.38	0.248	0.826
Lipid	Pregnenolone Steroids	pregnenetriol disulfate*	0.183	0.192	-0.158	0.615	0.24	0.826
Nucleotide	Purine Metabolism, Adenine containing	adenosine 5'-triphosphate (ATP)	-0.175	0.28	-0.899	0.232	0.241	0.826
Nucleotide	Pyrimidine Metabolism, Uracil containing	uridine 5'-triphosphate (UTP)	-0.18	0.562	-1.8	0.469	0.243	0.826
Xenobiotics	Food Component/Plant	4-allylphenol sulfate	0.174	0.27	-0.229	0.86	0.249	0.826
Xenobiotics	Food Component/Plant	S-allylcysteine	-0.172	0.303	-0.966	0.257	0.248	0.826
Energy	TCA Cycle	aconitate [cis or trans]	-0.176	0.124	-0.394	0.106	0.252	0.83
Lipid	Glycerolipid Metabolism	glycerol	0.175	0.111	-0.095	0.353	0.251	0.83
Lipid	Androgenic Steroids	androsterone glucuronide	0.177	0.21	-0.181	0.665	0.255	0.834
Peptide	Gamma-glutamyl Amino Acid	gamma-glutamylmethionine	-0.171	0.178	-0.566	0.154	0.255	0.834
Xenobiotics	Benzoate Metabolism	4-ethylphenylsulfate	-0.172	0.349	-1.103	0.305	0.259	0.844
Amino Acid	Glutamate Metabolism	glutamine	0.173	0.121	-0.108	0.381	0.266	0.846
Amino Acid	Polyamine Metabolism	N(1)-acetylspermine	0.165	0.52	-0.459	1.64	0.263	0.846
Lipid	Ceramides	N-stearoyl-sphingosine (d18:1/18:0)*	0.174	0.177	-0.158	0.558	0.266	0.846
Nucleotide	Pyrimidine Metabolism, Cytidine containing	cytidine	0.166	0.476	-0.42	1.502	0.262	0.846
Nucleotide	Purine Metabolism, Adenine containing	adenosine 3',5'-diphosphate	0.171	0.351	-0.312	1.105	0.265	0.846
Nucleotide	Purine Metabolism, Adenine containing	N6-succinyladenosine	-0.173	0.252	-0.792	0.225	0.266	0.846
Nucleotide	Pyrimidine Metabolism, Uracil containing	N-acetyl-beta-alanine	0.172	0.225	-0.199	0.707	0.265	0.846
Nucleotide	Purine Metabolism, (Hypo)Xanthine/Inosine containing	allantoin	0.171	0.098	-0.088	0.307	0.27	0.856
Nucleotide	Purine Metabolism, Adenine containing	adenosine 5'-diphosphate (ADP)	-0.163	0.338	-1.058	0.306	0.272	0.859
Amino Acid	Tryptophan Metabolism	N-formylkynurenine	-0.163	0.177	-0.548	0.166	0.286	0.87
Amino Acid	Tyrosine Metabolism	3-(4-hydroxyphenyl)lactate	-0.165	0.113	-0.353	0.104	0.277	0.87
Amino Acid	Lysine Metabolism	N6-acetyllysine	-0.16	0.127	-0.396	0.118	0.282	0.87
Cofactors and Vitamins	Ascorbate and Aldarate Metabolism	dehydroascorbate	-0.162	0.117	-0.362	0.11	0.287	0.87
Lipid	Ceramides	N-palmitoyl-sphingosine (d18:1/16:0)	0.164	0.135	-0.127	0.419	0.286	0.87
Lipid	Phosphatidylethanolamine (PE)	1-palmitoyl-2-docosahexaenoyl-GPE (16:0/22:6)*	0.166	0.12	-0.113	0.371	0.287	0.87
Lipid	Diacylglycerol	linoleoyl-docosahexaenoyl-glycerol (18:2/22:6) [2]*	-0.167	0.147	-0.458	0.135	0.278	0.87
Nucleotide	Purine Metabolism, Guanine containing	guanosine 5'-triphosphate	-0.162	0.256	-0.797	0.236	0.28	0.87
Peptide	Dipeptide	isoleucylglycine	-0.168	0.273	-0.847	0.254	0.283	0.87
Peptide	Modified Peptides	N,N-dimethyl-pro-pro	0.164	0.082	-0.077	0.253	0.287	0.87
Xenobiotics	Xanthine Metabolism	1-methylxanthine	-0.164	0.314	-0.978	0.291	0.281	0.87
Xenobiotics	Drug - Analgesics, Anesthetics	3-(methylthio)acetaminophen sulfate*	0.16	0.175	-0.162	0.543	0.281	0.87
Amino Acid	Methionine, Cysteine, SAM and Taurine Metabolism	cystine	-0.163	0.496	-1.534	0.47	0.29	0.871
Lipid	Sphingomyelins	sphingomyelin (d18:1/19:0, d19:1/18:0)*	0.165	0.099	-0.093	0.306	0.288	0.871
Nucleotide	Pyrimidine Metabolism, Cytidine containing	cytidine diphosphate	-0.161	0.437	-1.352	0.414	0.29	0.871
Amino Acid	Phenylalanine Metabolism	N-acetylphenylalanine	0.163	0.118	-0.113	0.362	0.296	0.88
Lipid	Fatty Acid, Dicarboxylate	2-hydroxyadipate	0.152	0.318	-0.304	0.98	0.294	0.88
Lipid	Hexosylceramides (HCER)	glycosyl ceramide (d18:2/24:1, d18:1/24:2)*	0.158	0.149	-0.144	0.459	0.297	0.88
Lipid	Primary Bile Acid Metabolism	glyco-beta-muricholate**	0.158	0.219	-0.21	0.674	0.295	0.88
Carbohydrate	Nucleotide Sugar	cytidine 5'-monophospho-N-acetylneuraminic acid	0.16	0.138	-0.135	0.424	0.302	0.884
Lipid	Inositol Metabolism	inositol 1-phosphate (I1P)	-0.159	0.138	-0.423	0.134	0.302	0.884
Lipid	Fatty Acid, Monohydroxy	alpha-hydroxycaproate	-0.157	0.193	-0.593	0.188	0.302	0.884
Lipid	Fatty Acid Metabolism (Acyl Carnitine, Hydroxy)	3-hydroxydecanoylcarnitine	0.159	0.191	-0.185	0.588	0.299	0.884
Amino Acid	Alanine and Aspartate Metabolism	aspartate	-0.156	0.123	-0.373	0.123	0.316	0.886
Amino Acid	Histidine Metabolism	1-methyl-5-imidazoleacetate	0.158	0.229	-0.226	0.7	0.307	0.886
Cofactors and Vitamins	Vitamin B6 Metabolism	pyridoxamine	-0.154	0.165	-0.501	0.165	0.313	0.886
Cofactors and Vitamins	Nicotinate and Nicotinamide Metabolism	nicotinamide ribonucleotide (NMN)	0.157	0.384	-0.383	1.167	0.313	0.886
Cofactors and Vitamins	Nicotinate and Nicotinamide Metabolism	N1-Methyl-2-pyridone-5-carboxamide	-0.149	0.141	-0.428	0.139	0.31	0.886
Lipid	Phosphatidylserine (PS)	1-palmitoyl-2-oleoyl-GPS (16:0/18:1)	-0.156	0.184	-0.556	0.186	0.32	0.886
Lipid	Secondary Bile Acid Metabolism	glycodeoxycholate	0.156	0.235	-0.237	0.714	0.318	0.886
Lipid	Monoacylglycerol	1-oleoylglycerol (18:1)	0.154	0.164	-0.165	0.499	0.315	0.886
Lipid	Fatty Acid Metabolism (also BCAA Metabolism)	propionylcarnitine (C3)	-0.155	0.269	-0.814	0.273	0.32	0.886
Lipid	Fatty Acid, Monohydroxy	4-hydroxybutyrate (GHB)	-0.14	0.163	-0.497	0.159	0.304	0.886
Lipid	Fatty Acid, Monohydroxy	2-hydroxypalmitate	0.157	0.128	-0.128	0.389	0.315	0.886
Lipid	Lysophospholipid	1-palmitoyl-GPS (16:0)*	-0.146	0.27	-0.823	0.268	0.31	0.886
Lipid	Fatty Acid Metabolism (Acyl Choline)	arachidonoylcholine	0.16	0.16	-0.158	0.488	0.308	0.886
Lipid	Fatty Acid Metabolism (Acyl Carnitine, Hydroxy)	3-hydroxyoctanoylcarnitine (1)	0.156	0.189	-0.191	0.574	0.317	0.886
Nucleotide	Purine Metabolism, Guanine containing	7-methylguanine	-0.156	0.121	-0.368	0.122	0.316	0.886
Nucleotide	Dinucleotide	(3'-5')-adenylylguanosine*	-0.159	0.177	-0.538	0.175	0.31	0.886
Peptide	Dipeptide	leucylglycine	-0.151	0.247	-0.749	0.25	0.32	0.886
Xenobiotics	Food Component/Plant	gluconate	0.151	0.288	-0.287	0.877	0.312	0.886
Cofactors and Vitamins	Ascorbate and Aldarate Metabolism	ascorbate (Vitamin C)	-0.153	0.639	-1.929	0.652	0.323	0.891
Xenobiotics	Food Component/Plant	betonicine	-0.143	0.398	-1.203	0.407	0.324	0.891
Amino Acid	Tyrosine Metabolism	O-methyltyrosine	-0.149	0.213	-0.64	0.219	0.328	0.9
Lipid	Fatty Acid, Monohydroxy	2-hydroxydecanoate	0.15	0.117	-0.121	0.352	0.33	0.9
Peptide	Dipeptide	phenylalanylglycine	-0.144	0.259	-0.778	0.267	0.33	0.9
Lipid	Fatty Acid, Monohydroxy	3-hydroxyhexanoate	0.145	0.143	-0.149	0.427	0.335	0.908
Lipid	Phosphatidylinositol (PI)	1-oleoyl-2-arachidonoyl-GPI (18:1/20:4)*	-0.148	0.113	-0.34	0.118	0.334	0.908
Amino Acid	Tyrosine Metabolism	4-hydroxyphenylpyruvate	-0.148	0.188	-0.561	0.199	0.342	0.911
Amino Acid	Polyamine Metabolism	N1,N12-diacetylspermine	0.136	0.782	-0.841	2.317	0.351	0.911
Carbohydrate	Pentose Metabolism	ribonate	-0.146	0.093	-0.28	0.098	0.337	0.911
Cofactors and Vitamins	Riboflavin Metabolism	flavin mononucleotide (FMN)	0.145	0.172	-0.184	0.512	0.347	0.911
Lipid	Eicosanoid	prostaglandin E2	0.145	0.316	-0.343	0.935	0.355	0.911
Lipid	Eicosanoid	12-HHTrE	0.146	0.291	-0.31	0.866	0.345	0.911
Lipid	Phosphatidylethanolamine (PE)	1-palmitoyl-2-linoleoyl-GPE (16:0/18:2)	0.147	0.113	-0.119	0.336	0.342	0.911
Lipid	Hexosylceramides (HCER)	glycosyl-N-nervonoyl-sphingosine (d18:1/24:1)*	0.14	0.171	-0.186	0.506	0.355	0.911
Lipid	Androgenic Steroids	16a-hydroxy DHEA 3-sulfate	0.144	0.237	-0.254	0.702	0.349	0.911
Lipid	Lysophospholipid	2-stearoyl-GPE (18:0)*	0.147	0.122	-0.13	0.363	0.347	0.911
Lipid	Dihydrosphingomyelins	behenoyl dihydrosphingomyelin (d18:0/22:0)*	0.147	0.187	-0.197	0.556	0.341	0.911
Lipid	Phosphatidylcholine (PC)	1-palmitoleoyl-2-linolenoyl-GPC (16:1/18:3)*	0.144	0.223	-0.237	0.663	0.345	0.911
Lipid	Fatty Acid Metabolism (Acyl Carnitine, Hydroxy)	3-hydroxyoctanoylcarnitine (2)	0.144	0.169	-0.182	0.499	0.353	0.911
Nucleotide	Purine Metabolism, Adenine containing	N6-methyladenosine	0.136	0.162	-0.174	0.479	0.352	0.911
Nucleotide	Purine Metabolism, (Hypo)Xanthine/Inosine containing	AICA ribonucleotide	-0.143	0.242	-0.718	0.259	0.348	0.911
Nucleotide	Pyrimidine Metabolism, Orotate containing	orotate	0.143	0.158	-0.168	0.47	0.343	0.911
Nucleotide	Pyrimidine Metabolism, Thymine containing	3-aminoisobutyrate	-0.145	0.156	-0.461	0.169	0.355	0.911
Xenobiotics	Xanthine Metabolism	7-methylxanthine	-0.148	0.291	-0.866	0.308	0.343	0.911
Xenobiotics	Benzoate Metabolism	4-ethylcatechol sulfate	0.133	0.394	-0.425	1.167	0.352	0.911
Amino Acid	Leucine, Isoleucine and Valine Metabolism	ethylmalonate	-0.133	0.139	-0.408	0.153	0.364	0.924
Carbohydrate	Pentose Phosphate Pathway	sedoheptulose-7-phosphate	0.14	0.166	-0.186	0.487	0.371	0.924
Carbohydrate	Advanced Glycation End-product	N6-carboxymethyllysine	0.141	0.102	-0.111	0.299	0.362	0.924
Lipid	Sphingomyelins	sphingomyelin (d18:1/20:0, d16:1/22:0)*	0.141	0.097	-0.108	0.284	0.369	0.924
Lipid	Phosphatidylcholine (PC)	1-palmitoyl-2-gamma-linolenoyl-GPC (16:0/18:3n6)*	0.14	0.154	-0.171	0.451	0.368	0.924
Lipid	Fatty Acid Metabolism (Acyl Carnitine, Monounsaturated)	ximenoylcarnitine (C26:1)*	0.14	0.148	-0.164	0.433	0.368	0.924
Lipid	Fatty Acid, Monohydroxy	3-hydroxyoleate*	0.136	0.162	-0.18	0.473	0.37	0.924
Peptide	Dipeptide	threonylphenylalanine	-0.137	0.281	-0.824	0.309	0.364	0.924
Xenobiotics	Food Component/Plant	pyrraline	-0.14	0.23	-0.676	0.255	0.367	0.924
Xenobiotics	Food Component/Plant	eugenol sulfate	0.14	0.226	-0.25	0.664	0.365	0.924
Xenobiotics	Chemical	thioproline	0.14	0.15	-0.165	0.442	0.363	0.924
Amino Acid	Creatine Metabolism	creatinine	-0.137	0.075	-0.219	0.084	0.375	0.926
Amino Acid	Methionine, Cysteine, SAM and Taurine Metabolism	taurine	0.137	0.114	-0.127	0.332	0.373	0.926
Lipid	Sphingomyelins	sphingomyelin (d18:2/21:0, d16:2/23:0)*	0.138	0.1	-0.112	0.291	0.376	0.926
Xenobiotics	Chemical	bicine	0.138	0.16	-0.18	0.468	0.375	0.926
Amino Acid	Polyamine Metabolism	N-acetylputrescine	0.136	0.199	-0.226	0.577	0.382	0.934
Lipid	Dihydrosphingomyelins	sphingomyelin (d18:0/20:0, d16:0/22:0)*	0.136	0.199	-0.226	0.578	0.381	0.934
Lipid	Fatty Acid, Dicarboxylate	hydroxy-CMPF*	0.123	0.19	-0.214	0.551	0.38	0.934
Xenobiotics	Drug - Antibiotic	azithromycin	-0.127	0.025	-0.071	0.028	0.384	0.936
Amino Acid	Lysine Metabolism	5-(galactosylhydroxy)-L-lysine	-0.133	0.159	-0.459	0.183	0.391	0.946
Lipid	Fatty Acid, Dihydroxy	2,4-dihydroxybutyrate	0.135	0.101	-0.116	0.292	0.391	0.946
Lipid	Fatty Acid Metabolism (Acyl Carnitine, Hydroxy)	3-hydroxyoleoylcarnitine	0.13	0.206	-0.237	0.595	0.39	0.946
Lipid	Plasmalogen	1-(1-enyl-palmitoyl)-2-linoleoyl-GPC (P-16:0/18:2)*	0.13	0.102	-0.118	0.293	0.394	0.95
Lipid	Fatty Acid Synthesis	malonylcarnitine	0.132	0.196	-0.228	0.563	0.398	0.952
Lipid	Fatty Acid, Dicarboxylate	hexadecenedioate (C16:1-DC)*	-0.132	0.216	-0.619	0.252	0.4	0.952
Lipid	Glycosyl PE	1-stearoyl-2-arachidonoyl-glycosyl-GPE (18:0/20:4)**	0.132	0.182	-0.213	0.522	0.4	0.952
Nucleotide	Purine Metabolism, (Hypo)Xanthine/Inosine containing	inosine	0.126	0.101	-0.117	0.289	0.397	0.952
Xenobiotics	Food Component/Plant	saccharin	0.133	0.325	-0.378	0.933	0.397	0.952
Amino Acid	Methionine, Cysteine, SAM and Taurine Metabolism	cysteine	-0.123	0.243	-0.692	0.288	0.411	0.954
Amino Acid	Glycine, Serine and Threonine Metabolism	dimethylglycine	-0.128	0.105	-0.299	0.124	0.409	0.954
Carbohydrate	Aminosugar Metabolism	N-acetylneuraminate	0.125	0.129	-0.152	0.369	0.406	0.954
Cofactors and Vitamins	Pantothenate and CoA Metabolism	pantothenate	-0.126	0.127	-0.363	0.151	0.411	0.954
Energy	TCA Cycle	alpha-ketoglutarate	-0.128	0.146	-0.416	0.173	0.41	0.954
Lipid	Phosphatidylcholine (PC)	1-palmitoyl-2-linoleoyl-GPC (16:0/18:2)	0.13	0.069	-0.081	0.198	0.403	0.954
Lipid	Lysophospholipid	1-stearoyl-GPC (18:0)	-0.127	0.112	-0.32	0.131	0.404	0.954
Lipid	Sphingomyelins	sphingomyelin (d18:2/18:1)*	0.124	0.077	-0.091	0.22	0.405	0.954
Nucleotide	Purine Metabolism, Guanine containing	N2,N2-dimethylguanosine	-0.131	0.159	-0.454	0.186	0.402	0.954
Xenobiotics	Xanthine Metabolism	1-methylurate	-0.122	0.388	-1.107	0.461	0.41	0.954
Lipid	Phospholipid Metabolism	choline	0.128	0.091	-0.108	0.258	0.413	0.956
Amino Acid	Polyamine Metabolism	putrescine	0.123	0.181	-0.217	0.512	0.417	0.958
Amino Acid	Polyamine Metabolism	5-methylthioadenosine (MTA)	0.122	0.099	-0.12	0.281	0.421	0.958
Amino Acid	Methionine, Cysteine, SAM and Taurine Metabolism	methionine	-0.125	0.103	-0.293	0.124	0.419	0.958
Amino Acid	Glycine, Serine and Threonine Metabolism	betaine	0.123	0.179	-0.216	0.507	0.42	0.958
Amino Acid	Tyrosine Metabolism	phenol sulfate	0.124	0.187	-0.224	0.529	0.418	0.958
Cofactors and Vitamins	Hemoglobin and Porphyrin Metabolism	bilirubin (Z,Z)	-0.128	0.253	-0.719	0.304	0.417	0.958
Energy	Oxidative Phosphorylation	phosphate	0.126	0.093	-0.112	0.265	0.416	0.958
Carbohydrate	Fructose, Mannose and Galactose Metabolism	mannose	0.119	0.188	-0.228	0.531	0.424	0.962
Amino Acid	Glutamate Metabolism	S-1-pyrroline-5-carboxylate	0.106	0.186	-0.24	0.51	0.471	0.963
Amino Acid	Polyamine Metabolism	spermidine	0.089	0.146	-0.211	0.38	0.567	0.963
Amino Acid	Methionine, Cysteine, SAM and Taurine Metabolism	N-formylmethionine	-0.093	0.089	-0.232	0.126	0.553	0.963
Amino Acid	Methionine, Cysteine, SAM and Taurine Metabolism	S-adenosylhomocysteine (SAH)	-0.106	0.127	-0.342	0.169	0.497	0.963
Amino Acid	Urea cycle; Arginine and Proline Metabolism	argininosuccinate	-0.08	0.179	-0.46	0.265	0.59	0.963
Amino Acid	Glutathione Metabolism	CoA-glutathione*	0.101	0.248	-0.339	0.663	0.517	0.963
Amino Acid	Glutathione Metabolism	cysteinylglycine	-0.09	0.276	-0.727	0.387	0.541	0.963
Amino Acid	Methionine, Cysteine, SAM and Taurine Metabolism	homocysteine	0.118	0.224	-0.282	0.624	0.45	0.963
Amino Acid	Histidine Metabolism	histidine	-0.083	0.106	-0.272	0.156	0.585	0.963
Amino Acid	Lysine Metabolism	2-aminoadipate	0.107	0.241	-0.308	0.665	0.464	0.963
Amino Acid	Glutathione Metabolism	glutathione, reduced (GSH)	0.117	0.509	-0.636	1.42	0.446	0.963
Amino Acid	Polyamine Metabolism	spermine	0.102	0.272	-0.365	0.735	0.501	0.963
Amino Acid	Urea cycle; Arginine and Proline Metabolism	urea	-0.1	0.068	-0.183	0.092	0.51	0.963
Amino Acid	Tryptophan Metabolism	tryptophan	-0.109	0.411	-1.119	0.542	0.487	0.963
Amino Acid	Tyrosine Metabolism	tyrosine	-0.102	0.099	-0.264	0.135	0.517	0.963
Amino Acid	Urea cycle; Arginine and Proline Metabolism	trans-4-hydroxyproline	-0.083	0.159	-0.41	0.233	0.581	0.963
Amino Acid	Glycine, Serine and Threonine Metabolism	sarcosine	-0.102	0.221	-0.596	0.297	0.502	0.963
Amino Acid	Leucine, Isoleucine and Valine Metabolism	N-acetylvaline	-0.083	0.091	-0.233	0.135	0.593	0.963
Amino Acid	Methionine, Cysteine, SAM and Taurine Metabolism	N-acetylcysteine	-0.086	0.258	-0.671	0.373	0.567	0.963
Amino Acid	Phenylalanine Metabolism	phenethylamine	-0.096	0.264	-0.705	0.361	0.518	0.963
Amino Acid	Tryptophan Metabolism	xanthurenate	-0.109	0.279	-0.758	0.369	0.489	0.963
Amino Acid	Lysine Metabolism	cadaverine	0.115	0.285	-0.361	0.788	0.457	0.963
Amino Acid	Glutamate Metabolism	N-acetylglutamate	-0.096	0.134	-0.356	0.186	0.53	0.963
Amino Acid	Urea cycle; Arginine and Proline Metabolism	homoarginine	0.111	0.184	-0.226	0.516	0.434	0.963
Amino Acid	Glutamate Metabolism	glutamate, gamma-methyl ester	-0.109	0.251	-0.683	0.329	0.485	0.963
Amino Acid	Leucine, Isoleucine and Valine Metabolism	alpha-hydroxyisovalerate	-0.092	0.142	-0.37	0.202	0.555	0.963
Amino Acid	Methionine, Cysteine, SAM and Taurine Metabolism	taurocyamine	0.108	0.23	-0.291	0.637	0.456	0.963
Amino Acid	Leucine, Isoleucine and Valine Metabolism	2-hydroxy-3-methylvalerate	-0.12	0.292	-0.82	0.359	0.435	0.963
Amino Acid	Methionine, Cysteine, SAM and Taurine Metabolism	cysteine sulfinic acid	-0.086	0.226	-0.581	0.332	0.584	0.963
Amino Acid	Leucine, Isoleucine and Valine Metabolism	3-methylglutaconate	-0.085	0.142	-0.366	0.207	0.577	0.963
Amino Acid	Methionine, Cysteine, SAM and Taurine Metabolism	S-methylcysteine	0.095	0.13	-0.181	0.342	0.539	0.963
Amino Acid	Urea cycle; Arginine and Proline Metabolism	2-oxoarginine*	-0.085	0.195	-0.506	0.282	0.57	0.963
Amino Acid	Methionine, Cysteine, SAM and Taurine Metabolism	S-methylcysteine sulfoxide	0.108	0.182	-0.237	0.498	0.479	0.963
Amino Acid	Methionine, Cysteine, SAM and Taurine Metabolism	lanthionine	0.121	0.142	-0.175	0.397	0.437	0.963
Amino Acid	Tyrosine Metabolism	o-Tyrosine	-0.088	0.114	-0.297	0.165	0.566	0.963
Amino Acid	Polyamine Metabolism	acisoga	-0.103	0.162	-0.434	0.22	0.512	0.963
Amino Acid	Histidine Metabolism	N-acetylhistamine	-0.085	0.153	-0.395	0.224	0.579	0.963
Amino Acid	Tyrosine Metabolism	p-cresol glucuronide*	0.101	0.252	-0.341	0.675	0.51	0.963
Amino Acid	Glutathione Metabolism	4-hydroxy-nonenal-glutathione	0.117	0.236	-0.298	0.657	0.452	0.963
Amino Acid	Tryptophan Metabolism	C-glycosyltryptophan	-0.119	0.083	-0.231	0.104	0.446	0.963
Amino Acid	Glutathione Metabolism	2-hydroxybutyrate/2-hydroxyisobutyrate	0.118	0.137	-0.17	0.385	0.439	0.963
Amino Acid	Lysine Metabolism	N,N,N-trimethyl-5-aminovalerate	0.105	0.153	-0.202	0.416	0.489	0.963
Amino Acid	Lysine Metabolism	hydroxy-N6,N6,N6-trimethyllysine*	0.103	0.152	-0.203	0.412	0.496	0.963
Amino Acid	Methionine, Cysteine, SAM and Taurine Metabolism	succinoyltaurine	0.094	0.134	-0.187	0.355	0.535	0.963
Carbohydrate	Pentose Phosphate Pathway	ribose 1-phosphate	0.084	0.184	-0.27	0.474	0.582	0.963
Carbohydrate	Glycolysis, Gluconeogenesis, and Pyruvate Metabolism	glucose 6-phosphate	0.087	0.231	-0.337	0.596	0.577	0.963
Carbohydrate	Glycolysis, Gluconeogenesis, and Pyruvate Metabolism	lactate	-0.101	0.153	-0.412	0.208	0.509	0.963
Carbohydrate	Glycolysis, Gluconeogenesis, and Pyruvate Metabolism	glycerate	-0.104	0.124	-0.335	0.165	0.495	0.963
Carbohydrate	Glycolysis, Gluconeogenesis, and Pyruvate Metabolism	fructose 1,6-bisphosphate	0.082	0.326	-0.48	0.835	0.588	0.963
Carbohydrate	Glycogen Metabolism	maltotriose	0.114	0.217	-0.28	0.598	0.469	0.963
Carbohydrate	Fructose, Mannose and Galactose Metabolism	galactose 6-phosphate	0.097	0.118	-0.163	0.312	0.531	0.963
Carbohydrate	Nucleotide Sugar	glucuronate 1-phosphate*	0.109	0.244	-0.312	0.671	0.465	0.963
Carbohydrate	Pentose Metabolism	arabitol/xylitol	0.083	0.102	-0.151	0.26	0.592	0.963
Carbohydrate	Aminosugar Metabolism	N-acetylglucosamine/N-acetylgalactosamine	0.107	0.178	-0.236	0.481	0.493	0.963
Cofactors and Vitamins	Hemoglobin and Porphyrin Metabolism	biliverdin	-0.119	0.119	-0.334	0.145	0.431	0.963
Cofactors and Vitamins	Pantothenate and CoA Metabolism	coenzyme A	0.097	0.296	-0.408	0.786	0.526	0.963
Cofactors and Vitamins	Riboflavin Metabolism	riboflavin (Vitamin B2)	0.085	0.252	-0.364	0.653	0.569	0.963
Cofactors and Vitamins	Vitamin A Metabolism	carotene diol (2)	0.093	0.151	-0.212	0.396	0.545	0.963
Cofactors and Vitamins	Vitamin A Metabolism	carotene diol (3)	0.105	0.193	-0.26	0.519	0.505	0.963
Energy	TCA Cycle	malate	0.115	0.109	-0.138	0.304	0.451	0.963
Energy	TCA Cycle	citraconate/glutaconate	0.082	0.273	-0.402	0.7	0.588	0.963
Lipid	Primary Bile Acid Metabolism	cholate	-0.099	0.323	-0.86	0.446	0.525	0.963
Lipid	Sterol	cholesterol	0.115	0.096	-0.12	0.267	0.45	0.963
Lipid	Sphingolipid Synthesis	sphinganine	-0.092	0.14	-0.366	0.198	0.55	0.963
Lipid	Inositol Metabolism	myo-inositol	0.109	0.077	-0.101	0.21	0.484	0.963
Lipid	Fatty Acid Metabolism	oleoyl CoA	-0.103	0.21	-0.564	0.285	0.51	0.963
Lipid	Fatty Acid Metabolism	palmitoyl CoA	-0.085	0.272	-0.698	0.4	0.586	0.963
Lipid	Primary Bile Acid Metabolism	chenodeoxycholate	-0.114	0.225	-0.624	0.286	0.456	0.963
Lipid	Phosphatidylethanolamine (PE)	1-palmitoyl-2-oleoyl-GPE (16:0/18:1)	0.088	0.123	-0.179	0.319	0.573	0.963
Lipid	Sphingomyelins	stearoyl sphingomyelin (d18:1/18:0)	0.117	0.084	-0.106	0.232	0.456	0.963
Lipid	Phosphatidylcholine (PC)	1-palmitoyl-2-oleoyl-GPC (16:0/18:1)	0.118	0.084	-0.105	0.232	0.451	0.963
Lipid	Primary Bile Acid Metabolism	glycochenodeoxycholate	-0.089	0.204	-0.532	0.294	0.564	0.963
Lipid	Carnitine Metabolism	carnitine	0.114	0.124	-0.159	0.341	0.465	0.963
Lipid	Fatty Acid, Dicarboxylate	maleate	0.1	0.136	-0.181	0.367	0.498	0.963
Lipid	Monoacylglycerol	2-oleoylglycerol (18:1)	0.117	0.196	-0.244	0.546	0.445	0.963
Lipid	Fatty Acid Metabolism (also BCAA Metabolism)	butyrylcarnitine (C4)	-0.101	0.23	-0.621	0.309	0.501	0.963
Lipid	Fatty Acid, Dicarboxylate	3-carboxy-4-methyl-5-propyl-2-furanpropanoate (CMPF)	0.098	0.215	-0.28	0.587	0.478	0.963
Lipid	Androgenic Steroids	epiandrosterone sulfate	0.088	0.221	-0.32	0.572	0.571	0.963
Lipid	Glycerolipid Metabolism	glycerophosphoglycerol	-0.096	0.095	-0.249	0.133	0.541	0.963
Lipid	Phospholipid Metabolism	glycerophosphoinositol*	0.104	0.137	-0.184	0.369	0.501	0.963
Lipid	Carnitine Metabolism	deoxycarnitine	0.091	0.139	-0.196	0.364	0.549	0.963
Lipid	Inositol Metabolism	chiro-inositol	-0.09	0.265	-0.697	0.374	0.546	0.963
Lipid	Phosphatidylcholine (PC)	1-stearoyl-2-arachidonoyl-GPC (18:0/20:4)	-0.1	0.086	-0.229	0.119	0.526	0.963
Lipid	Androgenic Steroids	androstenediol (3beta,17beta) monosulfate (2)	-0.09	0.259	-0.673	0.373	0.565	0.963
Lipid	Sterol	4-cholesten-3-one	0.096	0.106	-0.149	0.281	0.539	0.963
Lipid	Lysoplasmalogen	1-(1-enyl-stearoyl)-GPE (P-18:0)*	-0.119	0.118	-0.332	0.147	0.44	0.963
Lipid	Fatty Acid, Amino	2-aminooctanoate	-0.096	0.177	-0.467	0.248	0.539	0.963
Lipid	Sphingomyelins	sphingomyelin (d18:2/16:0, d18:1/16:1)*	-0.108	0.076	-0.205	0.1	0.488	0.963
Lipid	Endocannabinoid	docosahexaenoyl ethanolamide	-0.107	0.125	-0.341	0.165	0.487	0.963
Lipid	Androgenic Steroids	etiocholanolone glucuronide	0.108	0.182	-0.241	0.493	0.494	0.963
Lipid	Sphingomyelins	sphingomyelin (d18:2/14:0, d18:1/14:1)*	-0.091	0.106	-0.277	0.151	0.553	0.963
Lipid	Fatty Acid Metabolism (Acyl Carnitine, Dicarboxylate)	octadecenedioylcarnitine (C18:1-DC)*	0.085	0.171	-0.251	0.438	0.587	0.963
Lipid	Sphingomyelins	sphingomyelin (d18:1/20:1, d18:2/20:0)*	0.097	0.073	-0.101	0.194	0.529	0.963
Lipid	Sphingomyelins	behenoyl sphingomyelin (d18:1/22:0)*	0.095	0.118	-0.166	0.309	0.544	0.963
Lipid	Phosphatidylethanolamine (PE)	1,2-dioleoyl-GPE (18:1/18:1)	0.1	0.128	-0.175	0.341	0.518	0.963
Lipid	Plasmalogen	1-(1-enyl-stearoyl)-2-oleoyl-GPE (P-18:0/18:1)	0.093	0.14	-0.198	0.368	0.547	0.963
Lipid	Phosphatidylcholine (PC)	1-palmitoyl-2-stearoyl-GPC (16:0/18:0)	-0.119	0.118	-0.329	0.146	0.441	0.963
Lipid	Sphingomyelins	sphingomyelin (d18:2/24:1, d18:1/24:2)*	-0.088	0.089	-0.232	0.13	0.571	0.963
Lipid	Phosphatidylethanolamine (PE)	1-stearoyl-2-docosahexaenoyl-GPE (18:0/22:6)*	-0.097	0.145	-0.386	0.201	0.528	0.963
Lipid	Phosphatidylinositol (PI)	1-palmitoyl-2-arachidonoyl-GPI (16:0/20:4)*	0.096	0.119	-0.165	0.315	0.53	0.963
Lipid	Plasmalogen	1-(1-enyl-palmitoyl)-2-oleoyl-GPE (P-16:0/18:1)*	0.116	0.118	-0.149	0.326	0.458	0.963
Lipid	Sphingomyelins	sphingomyelin (d18:1/21:0, d17:1/22:0, d16:1/23:0)*	0.098	0.125	-0.173	0.332	0.528	0.963
Lipid	Dihydrosphingomyelins	sphingomyelin (d18:0/18:0, d19:0/17:0)*	0.092	0.155	-0.22	0.408	0.549	0.963
Lipid	Phosphatidylethanolamine (PE)	1-oleoyl-2-linoleoyl-GPE (18:1/18:2)*	0.104	0.096	-0.123	0.263	0.468	0.963
Lipid	Phosphatidylcholine (PC)	1-linoleoyl-2-arachidonoyl-GPC (18:2/20:4n6)*	0.089	0.124	-0.18	0.322	0.573	0.963
Lipid	Fatty Acid Metabolism (Acyl Choline)	palmitoylcholine	0.085	0.226	-0.334	0.578	0.591	0.963
Lipid	Fatty Acid Metabolism (Acyl Choline)	palmitoloelycholine	0.113	0.235	-0.303	0.644	0.472	0.963
Lipid	Diacylglycerol	palmitoyl-docosahexaenoyl-glycerol (16:0/22:6) [1]*	0.101	0.097	-0.132	0.261	0.511	0.963
Lipid	Ceramides	N-behenoyl-sphingadienine (d18:2/22:0)*	0.087	0.151	-0.221	0.389	0.58	0.963
Lipid	Ceramides	N-(2-hydroxypalmitoyl)-sphingosine (d18:1/16:0(2OH))	-0.087	0.146	-0.38	0.209	0.56	0.963
Lipid	Phospholipid Metabolism	glycerophosphoserine*	0.092	0.146	-0.202	0.387	0.53	0.963
Lipid	Ceramides	N-palmitoyl-heptadecasphingosine (d17:1/16:0)*	0.123	0.13	-0.159	0.366	0.431	0.963
Lipid	Fatty Acid Metabolism (Acyl Choline)	stearoylcholine*	0.12	0.217	-0.272	0.606	0.447	0.963
Lipid	Fatty Acid Metabolism (Acyl Choline)	linoleoylcholine*	0.102	0.23	-0.314	0.617	0.515	0.963
Lipid	Sphingomyelins	sphingomyelin (d17:2/16:0, d18:2/15:0)*	-0.088	0.141	-0.369	0.201	0.556	0.963
Lipid	Fatty Acid Metabolism (Acyl Carnitine, Long Chain Saturated)	cerotoylcarnitine (C26)*	0.106	0.165	-0.217	0.449	0.486	0.963
Lipid	Fatty Acid Metabolism (Acyl Carnitine, Monounsaturated)	erucoylcarnitine (C22:1)*	-0.087	0.182	-0.475	0.259	0.557	0.963
Lipid	Fatty Acid Metabolism (Acyl Carnitine, Monounsaturated)	nervonoylcarnitine (C24:1)*	0.094	0.148	-0.208	0.389	0.543	0.963
Lipid	Fatty Acid Metabolism (Acyl Carnitine, Polyunsaturated)	tetracosadienoylcarnitine (C24:2)*	-0.112	0.175	-0.479	0.228	0.476	0.963
Lipid	Glycosphingolipid Sulfates	3-sulfo-palmitoyl-galactosylceramide (d18:1/16:0)	0.083	0.155	-0.229	0.398	0.591	0.963
Lipid	Dihydroceramides	N-palmitoyl-phytosphingosine (t18:0/16:0)	0.119	0.169	-0.209	0.473	0.44	0.963
Lipid	Long Chain Polyunsaturated Fatty Acid (n3 and n6)	tetradecadienoate (14:2)*	-0.122	0.171	-0.482	0.21	0.432	0.963
Lipid	Fatty Acid Metabolism (Acyl Carnitine, Hydroxy)	3-hydroxyhexanoylcarnitine (1)	0.099	0.209	-0.288	0.558	0.523	0.963
Lipid	Fatty Acid, Dicarboxylate	tetradecadienedioate (C14:2-DC)*	-0.085	0.166	-0.429	0.243	0.581	0.963
Lipid	Fatty Acid Metabolism (Acyl Carnitine, Monounsaturated)	undecenoylcarnitine (C11:1)	0.092	0.149	-0.204	0.397	0.521	0.963
Lipid	Ceramide PEs	palmitoyl-sphingosine-phosphoethanolamine (d18:1/16:0)	-0.087	0.11	-0.284	0.159	0.573	0.963
Lipid	Sphingolipid Synthesis	1-deoxysphingosine (m18:1)	-0.084	0.182	-0.466	0.267	0.587	0.963
Nucleotide	Pyrimidine Metabolism, Cytidine containing	cytidine 2',3'-cyclic monophosphate	-0.119	0.452	-1.273	0.554	0.431	0.963
Nucleotide	Purine Metabolism, (Hypo)Xanthine/Inosine containing	hypoxanthine	0.092	0.074	-0.106	0.194	0.554	0.963
Nucleotide	Pyrimidine Metabolism, Cytidine containing	cytidine triphosphate	-0.098	0.336	-0.894	0.464	0.526	0.963
Nucleotide	Pyrimidine Metabolism, Uracil containing	pseudouridine	-0.102	0.083	-0.223	0.111	0.499	0.963
Nucleotide	Purine Metabolism, Adenine containing	N1-methyladenosine	-0.112	0.155	-0.428	0.199	0.466	0.963
Nucleotide	Pyrimidine Metabolism, Cytidine containing	2'-deoxycytidine	0.096	0.37	-0.508	0.988	0.52	0.963
Nucleotide	Purine Metabolism, Adenine containing	N6-carbamoylthreonyladenosine	-0.113	0.079	-0.217	0.102	0.472	0.963
Nucleotide	Pyrimidine Metabolism, Uracil containing	5-methyluridine (ribothymidine)	-0.085	0.125	-0.322	0.183	0.581	0.963
Nucleotide	Dinucleotide	(3'-5')-guanylyluridine	-0.105	0.302	-0.813	0.407	0.505	0.963
Partially Characterized Molecules	Partially Characterized Molecules	glutamine_degradant*	0.115	0.123	-0.157	0.34	0.463	0.963
Peptide	Gamma-glutamyl Amino Acid	gamma-glutamylglutamate	0.088	0.194	-0.278	0.507	0.56	0.963
Peptide	Gamma-glutamyl Amino Acid	gamma-glutamyltyrosine	-0.086	0.15	-0.387	0.218	0.577	0.963
Peptide	Gamma-glutamyl Amino Acid	gamma-glutamylglutamine	-0.089	0.205	-0.538	0.291	0.55	0.963
Peptide	Gamma-glutamyl Amino Acid	gamma-glutamylhistidine	-0.1	0.153	-0.413	0.205	0.5	0.963
Peptide	Gamma-glutamyl Amino Acid	gamma-glutamyltryptophan	-0.09	0.165	-0.434	0.234	0.549	0.963
Peptide	Dipeptide	valylglycine	-0.115	0.322	-0.891	0.41	0.459	0.963
Xenobiotics	Drug - Analgesics, Anesthetics	ibuprofen	-0.118	0.097	-0.269	0.122	0.452	0.963
Xenobiotics	Benzoate Metabolism	2-hydroxyhippurate (salicylurate)	0.107	0.215	-0.273	0.595	0.459	0.963
Xenobiotics	Xanthine Metabolism	theobromine	-0.087	0.367	-0.946	0.536	0.58	0.963
Xenobiotics	Xanthine Metabolism	paraxanthine	-0.115	0.229	-0.636	0.288	0.451	0.963
Xenobiotics	Chemical	triethanolamine	-0.09	0.255	-0.663	0.368	0.566	0.963
Xenobiotics	Xanthine Metabolism	3-methylxanthine	-0.12	0.304	-0.85	0.377	0.441	0.963
Xenobiotics	Xanthine Metabolism	1,3,7-trimethylurate	-0.107	0.237	-0.647	0.312	0.484	0.963
Xenobiotics	Xanthine Metabolism	1,7-dimethylurate	-0.104	0.355	-0.977	0.458	0.47	0.963
Xenobiotics	Benzoate Metabolism	catechol sulfate	0.103	0.237	-0.311	0.647	0.482	0.963
Xenobiotics	Drug - Analgesics, Anesthetics	ibuprofen acyl glucuronide	-0.118	0.111	-0.309	0.14	0.452	0.963
Xenobiotics	Food Component/Plant	solanidine	-0.095	0.331	-0.876	0.461	0.534	0.963
Xenobiotics	Drug - Analgesics, Anesthetics	2-hydroxyibuprofen	-0.118	0.062	-0.174	0.079	0.452	0.963
Xenobiotics	Drug - Analgesics, Anesthetics	carboxyibuprofen	-0.118	0.096	-0.268	0.121	0.452	0.963
Xenobiotics	Benzoate Metabolism	guaiacol sulfate	0.078	0.251	-0.371	0.644	0.589	0.963
Xenobiotics	Food Component/Plant	2-keto-3-deoxy-gluconate	0.093	0.18	-0.255	0.474	0.547	0.963
Xenobiotics	Drug - Psychoactive	THC carboxylic acid	-0.105	0.005	-0.013	0.006	0.488	0.963
Xenobiotics	Drug - Psychoactive	THC carboxylic acid glucuronide	-0.105	0.02	-0.054	0.026	0.488	0.963
Xenobiotics	Food Component/Plant	ethyl beta-glucopyranoside	0.089	0.239	-0.343	0.623	0.561	0.963
Amino Acid	Leucine, Isoleucine and Valine Metabolism	N-acetylisoleucine	-0.08	0.135	-0.343	0.201	0.599	0.967
Lipid	Lysophospholipid	1-palmitoyl-GPC (16:0)	0.082	0.117	-0.174	0.298	0.6	0.967
Lipid	Diacylglycerol	stearoyl-linoleoyl-glycerol (18:0/18:2) [2]*	-0.082	0.11	-0.28	0.164	0.599	0.967
Peptide	Gamma-glutamyl Amino Acid	gamma-glutamylisoleucine*	-0.078	0.142	-0.362	0.212	0.6	0.967
Amino Acid	Glutathione Metabolism	5-oxoproline	0.078	0.148	-0.222	0.377	0.604	0.972
Partially Characterized Molecules	Partially Characterized Molecules	bilirubin degradation product, C17H18N2O4 (3)**	0.08	0.254	-0.381	0.646	0.605	0.972
Amino Acid	Lysine Metabolism	N6,N6,N6-trimethyllysine	-0.064	0.102	-0.248	0.165	0.684	0.974
Amino Acid	Methionine, Cysteine, SAM and Taurine Metabolism	cystathionine	-0.051	0.274	-0.645	0.462	0.74	0.974
Amino Acid	Histidine Metabolism	histamine	-0.051	0.451	-1.058	0.763	0.745	0.974
Amino Acid	Methionine, Cysteine, SAM and Taurine Metabolism	hypotaurine	0.074	0.165	-0.254	0.411	0.638	0.974
Amino Acid	Leucine, Isoleucine and Valine Metabolism	isoleucine	-0.061	0.081	-0.196	0.131	0.69	0.974
Amino Acid	Glutamate Metabolism	glutamate	-0.058	0.063	-0.152	0.104	0.706	0.974
Amino Acid	Leucine, Isoleucine and Valine Metabolism	valine	-0.078	0.085	-0.216	0.129	0.613	0.974
Amino Acid	Alanine and Aspartate Metabolism	alanine	-0.068	0.1	-0.247	0.156	0.652	0.974
Amino Acid	Leucine, Isoleucine and Valine Metabolism	N-acetylleucine	-0.052	0.194	-0.456	0.327	0.741	0.974
Amino Acid	Methionine, Cysteine, SAM and Taurine Metabolism	N-acetylmethionine	-0.055	0.124	-0.295	0.206	0.723	0.974
Amino Acid	Creatine Metabolism	creatine	0.056	0.074	-0.123	0.176	0.722	0.974
Amino Acid	Glutathione Metabolism	S-lactoylglutathione	0.063	0.383	-0.615	0.934	0.68	0.974
Amino Acid	Histidine Metabolism	3-methylhistidine	-0.058	0.377	-0.905	0.619	0.707	0.974
Amino Acid	Histidine Metabolism	anserine	-0.066	0.443	-1.098	0.693	0.65	0.974
Amino Acid	Histidine Metabolism	imidazole lactate	0.049	0.117	-0.198	0.273	0.75	0.974
Amino Acid	Lysine Metabolism	5-aminovalerate	-0.059	0.308	-0.741	0.502	0.7	0.974
Amino Acid	Guanidino and Acetamido Metabolism	1-methylguanidine	-0.063	0.146	-0.353	0.236	0.689	0.974
Amino Acid	Urea cycle; Arginine and Proline Metabolism	homocitrulline	0.075	0.298	-0.457	0.747	0.63	0.974
Amino Acid	Lysine Metabolism	3-hydroxyglutarate	0.069	0.165	-0.256	0.411	0.64	0.974
Amino Acid	Urea cycle; Arginine and Proline Metabolism	pro-hydroxy-pro	-0.07	0.134	-0.332	0.21	0.652	0.974
Amino Acid	Histidine Metabolism	1-methyl-4-imidazoleacetate	-0.075	0.269	-0.672	0.413	0.632	0.974
Amino Acid	Glutathione Metabolism	ophthalmate	-0.051	0.294	-0.692	0.494	0.739	0.974
Amino Acid	Glutamate Metabolism	N-acetyl-aspartyl-glutamate (NAAG)	0.056	0.123	-0.203	0.295	0.712	0.974
Amino Acid	Histidine Metabolism	1-ribosyl-imidazoleacetate*	-0.055	0.196	-0.467	0.324	0.717	0.974
Amino Acid	Urea cycle; Arginine and Proline Metabolism	argininate*	0.054	0.295	-0.488	0.702	0.718	0.974
Amino Acid	Histidine Metabolism	imidazole propionate	0.074	0.201	-0.309	0.503	0.632	0.974
Amino Acid	Lysine Metabolism	fructosyllysine	-0.046	0.099	-0.231	0.167	0.749	0.974
Carbohydrate	Aminosugar Metabolism	glucosamine-6-phosphate	0.063	0.259	-0.418	0.628	0.687	0.974
Carbohydrate	Fructose, Mannose and Galactose Metabolism	mannose-6-phosphate	0.066	0.241	-0.384	0.591	0.67	0.974
Carbohydrate	Glycolysis, Gluconeogenesis, and Pyruvate Metabolism	dihydroxyacetone phosphate (DHAP)	0.077	0.148	-0.225	0.372	0.621	0.974
Carbohydrate	Glycolysis, Gluconeogenesis, and Pyruvate Metabolism	pyruvate	-0.055	0.189	-0.449	0.316	0.728	0.974
Carbohydrate	Glycogen Metabolism	maltose	0.061	0.296	-0.482	0.713	0.699	0.974
Carbohydrate	Aminosugar Metabolism	glucuronate	0.051	0.18	-0.305	0.423	0.745	0.974
Carbohydrate	Glycolysis, Gluconeogenesis, and Pyruvate Metabolism	1,5-anhydroglucitol (1,5-AG)	0.052	0.062	-0.101	0.151	0.695	0.974
Carbohydrate	Pentose Metabolism	ribulose/xylulose	0.074	0.193	-0.298	0.48	0.638	0.974
Cofactors and Vitamins	Hemoglobin and Porphyrin Metabolism	protoporphyrin IX	0.072	0.255	-0.397	0.633	0.646	0.974
Cofactors and Vitamins	Vitamin B6 Metabolism	pyridoxate	0.066	0.123	-0.194	0.303	0.659	0.974
Cofactors and Vitamins	Hemoglobin and Porphyrin Metabolism	heme	0.067	0.192	-0.304	0.472	0.664	0.974
Cofactors and Vitamins	Hemoglobin and Porphyrin Metabolism	bilirubin (E,E)*	0.076	0.278	-0.426	0.695	0.631	0.974
Cofactors and Vitamins	Ascorbate and Aldarate Metabolism	ascorbic acid 2-sulfate	-0.066	0.107	-0.261	0.171	0.676	0.974
Energy	TCA Cycle	succinate	-0.052	0.243	-0.572	0.41	0.74	0.974
Energy	TCA Cycle	fumarate	0.069	0.113	-0.177	0.281	0.651	0.974
Lipid	Ketone Bodies	3-hydroxybutyrate (BHBA)	0.076	0.276	-0.42	0.693	0.622	0.974
Lipid	Phospholipid Metabolism	choline phosphate	0.059	0.091	-0.149	0.218	0.703	0.974
Lipid	Corticosteroids	cortisone	0.055	0.163	-0.27	0.388	0.719	0.974
Lipid	Sphingosines	sphingosine	-0.051	0.119	-0.28	0.202	0.743	0.974
Lipid	Secondary Bile Acid Metabolism	deoxycholate	0.061	0.183	-0.296	0.441	0.694	0.974
Lipid	Fatty Acid, Dicarboxylate	glutarate (C5-DC)	0.061	0.198	-0.318	0.481	0.683	0.974
Lipid	Fatty Acid Synthesis	malonate	0.072	0.145	-0.226	0.361	0.645	0.974
Lipid	Medium Chain Fatty Acid	caprate (10:0)	0.056	0.143	-0.237	0.339	0.725	0.974
Lipid	Medium Chain Fatty Acid	caprylate (8:0)	0.076	0.192	-0.294	0.482	0.626	0.974
Lipid	Secondary Bile Acid Metabolism	ursodeoxycholate	0.053	0.289	-0.484	0.683	0.732	0.974
Lipid	Glycerolipid Metabolism	glycerol 3-phosphate	0.065	0.254	-0.407	0.62	0.677	0.974
Lipid	Phosphatidylinositol (PI)	1-stearoyl-2-arachidonoyl-GPI (18:0/20:4)	-0.074	0.102	-0.254	0.157	0.637	0.974
Lipid	Phosphatidylserine (PS)	1-stearoyl-2-oleoyl-GPS (18:0/18:1)	0.066	0.114	-0.182	0.278	0.674	0.974
Lipid	Phosphatidylglycerol (PG)	1-palmitoyl-2-oleoyl-GPG (16:0/18:1)	0.059	0.128	-0.21	0.307	0.706	0.974
Lipid	Phosphatidylcholine (PC)	1,2-dipalmitoyl-GPC (16:0/16:0)	-0.072	0.095	-0.237	0.148	0.643	0.974
Lipid	Phosphatidylcholine (PC)	1-myristoyl-2-palmitoyl-GPC (14:0/16:0)	-0.072	0.157	-0.389	0.244	0.645	0.974
Lipid	Fatty Acid, Monohydroxy	3-hydroxyoctanoate	0.066	0.136	-0.217	0.334	0.67	0.974
Lipid	Fatty Acid Metabolism (Acyl Carnitine, Long Chain Saturated)	palmitoylcarnitine (C16)	0.058	0.232	-0.38	0.555	0.708	0.974
Lipid	Fatty Acid Metabolism (Acyl Carnitine, Short Chain)	acetylcarnitine (C2)	-0.052	0.124	-0.293	0.206	0.727	0.974
Lipid	Primary Bile Acid Metabolism	tauro-beta-muricholate	-0.059	0.291	-0.702	0.473	0.696	0.974
Lipid	Lysophospholipid	1-oleoyl-GPC (18:1)	-0.05	0.097	-0.228	0.165	0.747	0.974
Lipid	Fatty Acid Metabolism (Acyl Carnitine, Long Chain Saturated)	stearoylcarnitine (C18)	0.056	0.226	-0.375	0.539	0.718	0.974
Lipid	Lysophospholipid	1-oleoyl-GPE (18:1)	-0.055	0.117	-0.278	0.195	0.723	0.974
Lipid	Fatty Acid, Dicarboxylate	undecanedioate (C11-DC)	-0.057	0.182	-0.434	0.301	0.717	0.974
Lipid	Fatty Acid, Dihydroxy	3,4-dihydroxybutyrate	0.065	0.103	-0.165	0.251	0.681	0.974
Lipid	Sphingomyelins	palmitoyl sphingomyelin (d18:1/16:0)	0.056	0.066	-0.11	0.156	0.725	0.974
Lipid	Endocannabinoid	stearoyl ethanolamide	-0.057	0.129	-0.308	0.212	0.714	0.974
Lipid	Fatty Acid, Dihydroxy	2R,3R-dihydroxybutyrate	-0.06	0.101	-0.244	0.165	0.701	0.974
Lipid	Secondary Bile Acid Metabolism	isoursodeoxycholate	-0.065	0.342	-0.838	0.543	0.669	0.974
Lipid	Secondary Bile Acid Metabolism	glycoursodeoxycholate	0.071	0.354	-0.549	0.881	0.641	0.974
Lipid	Diacylglycerol	oleoyl-linoleoyl-glycerol (18:1/18:2) [1]	0.068	0.131	-0.207	0.321	0.664	0.974
Lipid	Phospholipid Metabolism	trimethylamine N-oxide	0.073	0.18	-0.277	0.448	0.637	0.974
Lipid	Sphingomyelins	sphingomyelin (d18:1/22:1, d18:2/22:0, d16:1/24:1)*	0.074	0.081	-0.125	0.203	0.637	0.974
Lipid	Sphingomyelins	lignoceroyl sphingomyelin (d18:1/24:0)	0.054	0.12	-0.199	0.284	0.726	0.974
Lipid	Sphingomyelins	sphingomyelin (d17:1/16:0, d18:1/15:0, d16:1/17:0)*	0.068	0.087	-0.137	0.212	0.665	0.974
Lipid	Fatty Acid Metabolism (Acyl Carnitine, Medium Chain)	nonanoylcarnitine (C9)	-0.065	0.394	-0.969	0.623	0.664	0.974
Lipid	Sphingomyelins	tricosanoyl sphingomyelin (d18:1/23:0)*	0.054	0.118	-0.195	0.28	0.722	0.974
Lipid	Phosphatidylcholine (PC)	1-oleoyl-2-linoleoyl-GPC (18:1/18:2)*	0.061	0.081	-0.129	0.197	0.676	0.974
Lipid	Phosphatidylethanolamine (PE)	1-palmitoyl-2-arachidonoyl-GPE (16:0/20:4)*	0.059	0.124	-0.204	0.298	0.708	0.974
Lipid	Plasmalogen	1-(1-enyl-palmitoyl)-2-arachidonoyl-GPE (P-16:0/20:4)*	0.079	0.098	-0.149	0.248	0.617	0.974
Lipid	Diacylglycerol	palmitoyl-linoleoyl-glycerol (16:0/18:2) [2]*	0.056	0.108	-0.179	0.258	0.716	0.974
Lipid	Phosphatidylcholine (PC)	1-palmitoleoyl-2-linoleoyl-GPC (16:1/18:2)*	0.067	0.12	-0.188	0.295	0.658	0.974
Lipid	Phosphatidylcholine (PC)	1-oleoyl-2-docosahexaenoyl-GPC (18:1/22:6)*	-0.076	0.096	-0.241	0.145	0.616	0.974
Lipid	Plasmalogen	1-(1-enyl-palmitoyl)-2-palmitoleoyl-GPC (P-16:0/16:1)*	0.077	0.12	-0.181	0.302	0.617	0.974
Lipid	Phosphatidylethanolamine (PE)	1-palmitoyl-2-stearoyl-GPE (16:0/18:0)*	-0.074	0.177	-0.442	0.273	0.636	0.974
Lipid	Phosphatidylethanolamine (PE)	1-oleoyl-2-docosahexaenoyl-GPE (18:1/22:6)*	0.053	0.126	-0.21	0.298	0.729	0.974
Lipid	Phosphatidylethanolamine (PE)	1-linoleoyl-2-arachidonoyl-GPE (18:2/20:4)*	0.066	0.128	-0.204	0.311	0.677	0.974
Lipid	Fatty Acid Metabolism (Acyl Choline)	oleoylcholine	0.062	0.216	-0.349	0.522	0.69	0.974
Lipid	Diacylglycerol	linoleoyl-arachidonoyl-glycerol (18:2/20:4) [2]*	-0.055	0.14	-0.333	0.234	0.726	0.974
Lipid	Lactosylceramides (LCER)	lactosyl-N-stearoyl-sphingosine (d18:1/18:0)*	0.079	0.159	-0.24	0.402	0.613	0.974
Lipid	Diacylglycerol	palmitoyl-docosahexaenoyl-glycerol (16:0/22:6) [2]*	-0.066	0.139	-0.34	0.22	0.666	0.974
Lipid	Sphingosines	hexadecasphingosine (d16:1)*	0.072	0.107	-0.166	0.266	0.642	0.974
Lipid	Ceramides	ceramide (d18:1/17:0, d17:1/18:0)*	0.066	0.149	-0.238	0.363	0.675	0.974
Lipid	Sphingomyelins	sphingomyelin (d18:2/24:2)*	-0.079	0.117	-0.296	0.176	0.61	0.974
Lipid	Fatty Acid Metabolism (Acyl Carnitine, Polyunsaturated)	linolenoylcarnitine (C18:3)*	0.06	0.281	-0.459	0.675	0.701	0.974
Lipid	Fatty Acid Metabolism (Acyl Carnitine, Long Chain Saturated)	arachidoylcarnitine (C20)*	-0.066	0.181	-0.445	0.287	0.666	0.974
Lipid	Fatty Acid Metabolism (Acyl Carnitine, Long Chain Saturated)	lignoceroylcarnitine (C24)*	0.077	0.149	-0.228	0.376	0.622	0.974
Lipid	Fatty Acid Metabolism (Acyl Carnitine, Polyunsaturated)	dihomo-linolenoylcarnitine (C20:3n3 or 6)*	0.056	0.362	-0.597	0.866	0.712	0.974
Lipid	Fatty Acid Metabolism (Acyl Carnitine, Polyunsaturated)	docosapentaenoylcarnitine (C22:5n6)*	-0.065	0.236	-0.576	0.377	0.676	0.974
Lipid	Fatty Acid Metabolism (Acyl Carnitine, Medium Chain)	2-methylhexanoylcarnitine	-0.06	0.214	-0.514	0.349	0.7	0.974
Lipid	Fatty Acid Metabolism (Acyl Carnitine, Hydroxy)	3-hydroxyhexanoylcarnitine (2)	0.077	0.238	-0.362	0.602	0.617	0.974
Nucleotide	Purine Metabolism, Guanine containing	guanine	-0.077	0.198	-0.501	0.298	0.611	0.974
Nucleotide	Purine Metabolism, Adenine containing	adenosine 3',5'-cyclic monophosphate (cAMP)	-0.053	0.129	-0.306	0.216	0.731	0.974
Nucleotide	Purine Metabolism, Adenine containing	adenine	-0.064	0.186	-0.455	0.296	0.671	0.974
Nucleotide	Purine Metabolism, (Hypo)Xanthine/Inosine containing	xanthine	-0.06	0.085	-0.205	0.137	0.691	0.974
Nucleotide	Purine Metabolism, Guanine containing	guanosine	-0.049	0.172	-0.402	0.291	0.748	0.974
Nucleotide	Purine Metabolism, (Hypo)Xanthine/Inosine containing	xanthosine	-0.053	0.179	-0.424	0.3	0.732	0.974
Nucleotide	Pyrimidine Metabolism, Uracil containing	5,6-dihydrouridine	-0.076	0.092	-0.23	0.14	0.623	0.974
Nucleotide	Pyrimidine Metabolism, Cytidine containing	3-methylcytidine	0.049	0.128	-0.218	0.301	0.747	0.974
Nucleotide	Purine Metabolism, Adenine containing	adenosine 2'-monophosphate (2'-AMP)	0.076	0.41	-0.619	1.036	0.614	0.974
Nucleotide	Purine Metabolism, (Hypo)Xanthine/Inosine containing	uric acid ribonucleoside*	-0.049	0.184	-0.43	0.312	0.75	0.974
Nucleotide	Dinucleotide	(3'-5')-adenylylcytidine	-0.055	0.211	-0.5	0.352	0.728	0.974
Nucleotide	Purine Metabolism, Guanine containing	queuine	-0.048	0.211	-0.496	0.357	0.745	0.974
Partially Characterized Molecules	Partially Characterized Molecules	bilirubin degradation product, C17H18N2O4 (2)**	0.063	0.262	-0.422	0.637	0.684	0.974
Peptide	Gamma-glutamyl Amino Acid	gamma-glutamylcysteine	0.052	0.471	-0.786	1.118	0.727	0.974
Peptide	Gamma-glutamyl Amino Acid	gamma-glutamylphenylalanine	-0.075	0.16	-0.4	0.244	0.628	0.974
Peptide	Gamma-glutamyl Amino Acid	gamma-glutamylglycine	-0.051	0.197	-0.464	0.331	0.738	0.974
Peptide	Dipeptide	prolylglycine	0.058	0.223	-0.366	0.535	0.708	0.974
Peptide	Dipeptide Derivative	isoleucylhydroxyproline*	0.076	0.135	-0.205	0.339	0.622	0.974
Xenobiotics	Benzoate Metabolism	4-hydroxyhippurate	-0.051	0.249	-0.585	0.421	0.745	0.974
Xenobiotics	Benzoate Metabolism	3-(3-hydroxyphenyl)propionate	0.068	0.2	-0.312	0.496	0.648	0.974
Xenobiotics	Drug - Analgesics, Anesthetics	2-hydroxyacetaminophen sulfate*	0.073	0.185	-0.281	0.467	0.62	0.974
Xenobiotics	Drug - Analgesics, Anesthetics	2-methoxyacetaminophen glucuronide*	0.057	0.18	-0.293	0.435	0.696	0.974
Xenobiotics	Drug - Analgesics, Anesthetics	3-(cystein-S-yl)acetaminophen*	0.053	0.192	-0.318	0.456	0.72	0.974
Xenobiotics	Benzoate Metabolism	3-hydroxyhippurate	0.06	0.309	-0.501	0.745	0.695	0.974
Xenobiotics	Food Component/Plant	2-aminophenol sulfate	0.074	0.288	-0.441	0.722	0.629	0.974
Xenobiotics	Food Component/Plant	ferulic acid 4-sulfate	-0.069	0.259	-0.639	0.409	0.66	0.974
Xenobiotics	Food Component/Plant	methyl glucopyranoside (alpha + beta)	0.052	0.181	-0.304	0.428	0.735	0.974
Xenobiotics	Chemical	3-hydroxypyridine sulfate	0.059	0.502	-0.811	1.217	0.688	0.974
Xenobiotics	Benzoate Metabolism	propyl 4-hydroxybenzoate sulfate	-0.06	0.166	-0.399	0.272	0.703	0.974
Xenobiotics	Chemical	1,2,3-benzenetriol sulfate (2)	-0.059	0.403	-0.976	0.654	0.692	0.974
Xenobiotics	Benzoate Metabolism	3-methoxycatechol sulfate (1)	-0.049	0.328	-0.768	0.555	0.746	0.974
Xenobiotics	Food Component/Plant	3-formylindole	-0.075	0.112	-0.281	0.171	0.624	0.974
Xenobiotics	Drug - Topical Agents	2,6-dihydroxybenzoic acid	0.069	0.213	-0.336	0.524	0.66	0.974
Lipid	Diacylglycerol	oleoyl-oleoyl-glycerol (18:1/18:1) [2]*	-0.049	0.248	-0.579	0.422	0.754	0.977
Amino Acid	Leucine, Isoleucine and Valine Metabolism	leucine	-0.044	0.085	-0.197	0.148	0.778	0.978
Amino Acid	Leucine, Isoleucine and Valine Metabolism	4-methyl-2-oxopentanoate	0.047	0.279	-0.479	0.648	0.763	0.978
Amino Acid	Glycine, Serine and Threonine Metabolism	N-acetylserine	0.045	0.097	-0.168	0.224	0.773	0.978
Amino Acid	Glutathione Metabolism	3'-dephospho-CoA-glutathione*	-0.044	0.316	-0.733	0.544	0.766	0.978
Carbohydrate	Glycogen Metabolism	maltotetraose	0.045	0.175	-0.304	0.404	0.777	0.978
Cofactors and Vitamins	Ascorbate and Aldarate Metabolism	oxalate (ethanedioate)	0.045	0.168	-0.289	0.39	0.764	0.978
Lipid	Primary Bile Acid Metabolism	glycocholate	-0.047	0.286	-0.666	0.49	0.759	0.978
Lipid	Fatty Acid, Monohydroxy	2-hydroxyoctanoate	0.047	0.141	-0.242	0.326	0.766	0.978
Lipid	Androgenic Steroids	5alpha-androstan-3beta,17beta-diol disulfate	-0.044	0.298	-0.688	0.515	0.773	0.978
Lipid	Fatty Acid, Amino	2-aminoheptanoate	-0.046	0.165	-0.381	0.284	0.771	0.978
Lipid	Lysoplasmalogen	1-(1-enyl-oleoyl)-GPE (P-18:1)*	-0.044	0.139	-0.321	0.242	0.777	0.978
Lipid	Phosphatidylcholine (PC)	1-palmitoyl-2-arachidonoyl-GPC (16:0/20:4n6)	0.048	0.08	-0.136	0.186	0.758	0.978
Lipid	Phosphatidylethanolamine (PE)	1-stearoyl-2-arachidonoyl-GPE (18:0/20:4)	-0.047	0.125	-0.291	0.216	0.766	0.978
Lipid	Lactosylceramides (LCER)	lactosyl-N-palmitoyl-sphingosine (d18:1/16:0)	0.045	0.162	-0.281	0.374	0.776	0.978
Lipid	Fatty Acid Metabolism (Acyl Carnitine, Monounsaturated)	palmitoleoylcarnitine (C16:1)*	0.045	0.263	-0.453	0.61	0.768	0.978
Nucleotide	Purine Metabolism, (Hypo)Xanthine/Inosine containing	urate	-0.047	0.058	-0.134	0.098	0.756	0.978
Partially Characterized Molecules	Partially Characterized Molecules	glucuronide of C10H18O2 (1)*	0.044	0.21	-0.362	0.486	0.771	0.978
Peptide	Gamma-glutamyl Amino Acid	gamma-glutamylleucine	-0.045	0.152	-0.351	0.261	0.768	0.978
Xenobiotics	Xanthine Metabolism	caffeine	-0.042	0.479	-1.105	0.831	0.776	0.978
Xenobiotics	Xanthine Metabolism	theophylline	-0.042	0.304	-0.701	0.526	0.775	0.978
Xenobiotics	Food Component/Plant	stachydrine	-0.046	0.399	-0.928	0.681	0.758	0.978
Xenobiotics	Food Component/Plant	mannonate*	-0.041	0.128	-0.296	0.222	0.775	0.978
Amino Acid	Leucine, Isoleucine and Valine Metabolism	3-methyl-2-oxovalerate	-0.043	0.246	-0.564	0.428	0.783	0.982
Lipid	Fatty Acid Metabolism (Acyl Carnitine, Dicarboxylate)	octadecanedioylcarnitine (C18-DC)*	0.043	0.123	-0.215	0.283	0.783	0.982
Amino Acid	Urea cycle; Arginine and Proline Metabolism	N-methylproline	0.041	0.379	-0.661	0.869	0.785	0.983
Amino Acid	Glycine, Serine and Threonine Metabolism	glycine	-0.027	0.089	-0.195	0.164	0.862	0.984
Amino Acid	Lysine Metabolism	lysine	-0.028	0.081	-0.178	0.149	0.858	0.984
Amino Acid	Urea cycle; Arginine and Proline Metabolism	ornithine	0.034	0.127	-0.228	0.287	0.82	0.984
Amino Acid	Phenylalanine Metabolism	phenylalanine	-0.034	0.086	-0.192	0.154	0.828	0.984
Amino Acid	Glycine, Serine and Threonine Metabolism	serine	-0.029	0.1	-0.22	0.182	0.852	0.984
Amino Acid	Alanine and Aspartate Metabolism	N-acetylalanine	-0.041	0.093	-0.212	0.164	0.796	0.984
Amino Acid	Polyamine Metabolism	4-acetamidobutanoate	0.03	0.191	-0.349	0.424	0.844	0.984
Amino Acid	Methionine, Cysteine, SAM and Taurine Metabolism	S-adenosylmethionine (SAM)	-0.034	0.163	-0.365	0.292	0.826	0.984
Amino Acid	Creatine Metabolism	creatine phosphate	-0.036	0.247	-0.557	0.44	0.814	0.984
Amino Acid	Alanine and Aspartate Metabolism	N-acetylaspartate (NAA)	0.038	0.109	-0.191	0.249	0.791	0.984
Amino Acid	Leucine, Isoleucine and Valine Metabolism	beta-hydroxyisovaleroylcarnitine	0.027	0.2	-0.37	0.44	0.861	0.984
Amino Acid	Glutamate Metabolism	gamma-carboxyglutamate	-0.035	0.09	-0.202	0.16	0.819	0.984
Amino Acid	Methionine, Cysteine, SAM and Taurine Metabolism	N-acetylmethionine sulfoxide	0.033	0.18	-0.324	0.401	0.831	0.984
Amino Acid	Methionine, Cysteine, SAM and Taurine Metabolism	2-hydroxy-4-(methylthio)butanoic acid	0.039	0.307	-0.543	0.697	0.804	0.984
Amino Acid	Histidine Metabolism	1-methyl-5-imidazolelactate	0.041	0.235	-0.412	0.536	0.793	0.984
Carbohydrate	Pentose Phosphate Pathway	6-phosphogluconate	0.03	0.34	-0.617	0.755	0.84	0.984
Carbohydrate	Glycogen Metabolism	maltopentaose	-0.04	0.288	-0.657	0.507	0.796	0.984
Cofactors and Vitamins	Nicotinate and Nicotinamide Metabolism	nicotinamide adenine dinucleotide reduced (NADH)	0.03	0.262	-0.478	0.579	0.847	0.984
Cofactors and Vitamins	Vitamin B6 Metabolism	pyridoxamine phosphate	0.034	0.093	-0.166	0.208	0.824	0.984
Cofactors and Vitamins	Vitamin A Metabolism	retinol (Vitamin A)	-0.03	0.119	-0.263	0.217	0.848	0.984
Cofactors and Vitamins	Tocopherol Metabolism	gamma-CEHC	0.041	0.176	-0.307	0.403	0.787	0.984
Energy	Oxidative Phosphorylation	acetylphosphate	0.038	0.182	-0.322	0.412	0.806	0.984
Lipid	Eicosanoid	6-keto prostaglandin F1alpha	0.031	0.318	-0.58	0.706	0.845	0.984
Lipid	Fatty Acid Metabolism (Acyl Carnitine, Medium Chain)	decanoylcarnitine (C10)	0.036	0.242	-0.432	0.546	0.816	0.984
Lipid	Fatty Acid Metabolism (Acyl Carnitine, Long Chain Saturated)	myristoylcarnitine (C14)	0.039	0.249	-0.439	0.567	0.799	0.984
Lipid	Fatty Acid Metabolism (Acyl Carnitine, Medium Chain)	laurylcarnitine (C12)	0.031	0.239	-0.434	0.529	0.843	0.984
Lipid	Lysophospholipid	1-palmitoyl-GPE (16:0)	-0.03	0.109	-0.242	0.2	0.847	0.984
Lipid	Lysophospholipid	1-linoleoyl-GPE (18:2)*	-0.033	0.121	-0.27	0.219	0.833	0.984
Lipid	Phosphatidylethanolamine (PE)	1-stearoyl-2-oleoyl-GPE (18:0/18:1)	0.03	0.135	-0.246	0.299	0.846	0.984
Lipid	Androgenic Steroids	androstenediol (3beta,17beta) disulfate (1)	0.039	0.231	-0.408	0.524	0.801	0.984
Lipid	Androgenic Steroids	5alpha-androstan-3alpha,17beta-diol monosulfate (1)	0.026	0.203	-0.375	0.446	0.863	0.984
Lipid	Fatty Acid, Dicarboxylate	2-hydroxyglutarate	-0.033	0.132	-0.296	0.238	0.828	0.984
Lipid	Sphingomyelins	sphingomyelin (d18:1/18:1, d18:2/18:0)	0.038	0.064	-0.114	0.145	0.81	0.984
Lipid	Fatty Acid, Dicarboxylate	3-hydroxyadipate	-0.031	0.145	-0.321	0.264	0.845	0.984
Lipid	Lysophospholipid	1-linoleoyl-GPS (18:2)*	0.032	0.341	-0.617	0.759	0.835	0.984
Lipid	Sphingomyelins	sphingomyelin (d18:1/24:1, d18:2/24:0)*	0.026	0.108	-0.198	0.236	0.862	0.984
Lipid	Fatty Acid Metabolism (Acyl Carnitine, Monounsaturated)	myristoleoylcarnitine (C14:1)*	0.027	0.243	-0.449	0.533	0.863	0.984
Lipid	Sphingomyelins	sphingomyelin (d18:2/23:0, d18:1/23:1, d17:1/24:1)*	0.033	0.12	-0.217	0.267	0.835	0.984
Lipid	Phosphatidylethanolamine (PE)	1-stearoyl-2-linoleoyl-GPE (18:0/18:2)*	0.028	0.117	-0.214	0.257	0.854	0.984
Lipid	Phosphatidylcholine (PC)	1-stearoyl-2-linoleoyl-GPC (18:0/18:2)*	-0.029	0.073	-0.161	0.133	0.852	0.984
Lipid	Diacylglycerol	linoleoyl-arachidonoyl-glycerol (18:2/20:4) [1]*	-0.032	0.157	-0.349	0.284	0.838	0.984
Lipid	Diacylglycerol	palmitoyl-arachidonoyl-glycerol (16:0/20:4) [1]*	-0.028	0.103	-0.227	0.189	0.857	0.984
Lipid	Ceramides	N-palmitoyl-sphingadienine (d18:2/16:0)*	-0.034	0.101	-0.226	0.181	0.826	0.984
Lipid	Lactosylceramides (LCER)	lactosyl-N-nervonoyl-sphingosine (d18:1/24:1)*	0.027	0.258	-0.475	0.565	0.862	0.984
Lipid	Sphingolipid Synthesis	sphingadienine	-0.041	0.113	-0.258	0.198	0.79	0.984
Lipid	Sphingosines	heptadecasphingosine (d17:1)	-0.034	0.129	-0.289	0.232	0.826	0.984
Lipid	Ceramides	ceramide (d18:1/14:0, d16:1/16:0)*	0.03	0.117	-0.214	0.261	0.843	0.984
Lipid	Ceramides	ceramide (d18:2/24:1, d18:1/24:2)*	-0.04	0.13	-0.296	0.229	0.798	0.984
Lipid	Sphingomyelins	sphingomyelin (d18:2/23:1)*	-0.033	0.117	-0.262	0.212	0.833	0.984
Lipid	Sphingomyelins	sphingomyelin (d18:1/25:0, d19:0/24:1, d20:1/23:0, d19:1/24:0)*	0.032	0.171	-0.31	0.382	0.834	0.984
Lipid	Fatty Acid Metabolism (Acyl Carnitine, Monounsaturated)	eicosenoylcarnitine (C20:1)*	-0.029	0.228	-0.504	0.415	0.847	0.984
Lipid	Fatty Acid Metabolism (Acyl Carnitine, Polyunsaturated)	docosahexaenoylcarnitine (C22:6)*	0.026	0.32	-0.589	0.701	0.861	0.984
Lipid	Fatty Acid Metabolism (Acyl Carnitine, Polyunsaturated)	docosapentaenoylcarnitine (C22:5n3)*	0.025	0.306	-0.566	0.672	0.863	0.984
Lipid	Sphingomyelins	sphingomyelin (d17:1/14:0, d16:1/15:0)*	-0.037	0.101	-0.228	0.179	0.809	0.984
Lipid	Fatty Acid, Dicarboxylate	dodecadienoate (12:2)*	0.04	0.159	-0.282	0.362	0.802	0.984
Lipid	Androgenic Steroids	11beta-hydroxyandrosterone glucuronide	0.029	0.161	-0.295	0.355	0.854	0.984
Lipid	Fatty Acid Metabolism (Acyl Carnitine, Medium Chain)	cis-3,4-methyleneheptanoylcarnitine	-0.038	0.183	-0.415	0.322	0.8	0.984
Nucleotide	Pyrimidine Metabolism, Uracil containing	uridine-2',3'-cyclic monophosphate	-0.032	0.293	-0.651	0.531	0.838	0.984
Nucleotide	Pyrimidine Metabolism, Uracil containing	beta-alanine	0.036	0.161	-0.287	0.365	0.811	0.984
Nucleotide	Pyrimidine Metabolism, Uracil containing	3-ureidopropionate	0.04	0.107	-0.188	0.243	0.797	0.984
Nucleotide	Pyrimidine Metabolism, Uracil containing	3-(3-amino-3-carboxypropyl)uridine*	-0.032	0.098	-0.219	0.178	0.838	0.984
Partially Characterized Molecules	Partially Characterized Molecules	glucuronide of C10H18O2 (8)*	-0.036	0.197	-0.444	0.352	0.815	0.984
Partially Characterized Molecules	Partially Characterized Molecules	metabolonic lactone sulfate	0.034	0.214	-0.378	0.486	0.803	0.984
Peptide	Gamma-glutamyl Amino Acid	gamma-glutamylserine	0.036	0.177	-0.315	0.399	0.812	0.984
Xenobiotics	Drug - Analgesics, Anesthetics	3-(N-acetyl-L-cystein-S-yl) acetaminophen	0.034	0.229	-0.41	0.515	0.819	0.984
Xenobiotics	Food Component/Plant	N-(2-furoyl)glycine	0.03	0.464	-0.845	1.028	0.845	0.984
Xenobiotics	Food Component/Plant	homostachydrine*	0.027	0.269	-0.495	0.593	0.857	0.984
Xenobiotics	Food Component/Plant	thymol sulfate	0.033	0.406	-0.732	0.908	0.829	0.984
Xenobiotics	Food Component/Plant	histidine betaine (hercynine)*	0.027	0.276	-0.508	0.608	0.857	0.984
Xenobiotics	Benzoate Metabolism	methyl-4-hydroxybenzoate sulfate	0.028	0.546	-1.004	1.202	0.857	0.984
Xenobiotics	Food Component/Plant	3-hydroxystachydrine*	-0.032	0.511	-1.144	0.921	0.828	0.984
Xenobiotics	Benzoate Metabolism	4-allylcatechol sulfate	-0.039	0.329	-0.747	0.581	0.802	0.984
Amino Acid	Urea cycle; Arginine and Proline Metabolism	citrulline	0.025	0.07	-0.13	0.153	0.867	0.987
Amino Acid	Glutathione Metabolism	S-(1,2-dicarboxyethyl)glutathione	0.023	0.316	-0.591	0.687	0.88	0.987
Carbohydrate	Aminosugar Metabolism	N-acetylglucosaminylasparagine	0.023	0.098	-0.183	0.212	0.884	0.987
Cofactors and Vitamins	Tocopherol Metabolism	alpha-tocopherol	-0.022	0.194	-0.418	0.364	0.891	0.987
Cofactors and Vitamins	Folate Metabolism	5-methyltetrahydrofolate (5MeTHF)	-0.021	0.209	-0.451	0.393	0.891	0.987
Cofactors and Vitamins	Nicotinate and Nicotinamide Metabolism	trigonelline (N'-methylnicotinate)	0.021	0.313	-0.588	0.678	0.887	0.987
Lipid	Primary Bile Acid Metabolism	taurocholate	-0.023	0.263	-0.573	0.488	0.873	0.987
Lipid	Fatty Acid Metabolism (Acyl Carnitine, Medium Chain)	octanoylcarnitine (C8)	-0.024	0.262	-0.571	0.488	0.875	0.987
Lipid	Fatty Acid, Dihydroxy	2S,3R-dihydroxybutyrate	-0.025	0.108	-0.236	0.201	0.873	0.987
Lipid	Lysoplasmalogen	1-(1-enyl-palmitoyl)-GPE (P-16:0)*	-0.025	0.122	-0.267	0.227	0.871	0.987
Lipid	Sphingomyelins	sphingomyelin (d18:1/14:0, d16:1/16:0)*	-0.022	0.092	-0.2	0.173	0.887	0.987
Lipid	Phosphatidylcholine (PC)	1,2-dioleoyl-GPC (18:1/18:1)	0.022	0.082	-0.153	0.178	0.884	0.987
Lipid	Phosphatidylcholine (PC)	1-palmitoyl-2-docosahexaenoyl-GPC (16:0/22:6)	-0.025	0.079	-0.173	0.147	0.872	0.987
Lipid	Dihydrosphingomyelins	myristoyl dihydrosphingomyelin (d18:0/14:0)*	0.023	0.144	-0.268	0.312	0.879	0.987
Lipid	Phosphatidylcholine (PC)	1-myristoyl-2-arachidonoyl-GPC (14:0/20:4)*	-0.022	0.168	-0.362	0.315	0.89	0.987
Lipid	Fatty Acid Metabolism (Acyl Carnitine, Hydroxy)	(S)-3-hydroxybutyrylcarnitine	-0.024	0.185	-0.402	0.344	0.876	0.987
Lipid	Fatty Acid Metabolism (Acyl Carnitine, Polyunsaturated)	docosatrienoylcarnitine (C22:3)*	-0.024	0.259	-0.565	0.483	0.875	0.987
Lipid	Fatty Acid, Dicarboxylate	3-carboxy-4-methyl-5-pentyl-2-furanpropionate (3-CMPFP)**	0.021	0.157	-0.294	0.339	0.889	0.987
Nucleotide	Purine Metabolism, Adenine containing	adenosine-2',3'-cyclic monophosphate	0.022	0.161	-0.303	0.348	0.889	0.987
Nucleotide	Pyrimidine Metabolism, Uracil containing	uracil	-0.022	0.144	-0.312	0.269	0.883	0.987
Xenobiotics	Drug - Analgesics, Anesthetics	4-acetamidophenol	0.022	0.252	-0.471	0.546	0.881	0.987
Xenobiotics	Food Component/Plant	piperine	0.024	0.385	-0.717	0.836	0.878	0.987
Xenobiotics	Drug - Analgesics, Anesthetics	2-methoxyacetaminophen sulfate*	0.024	0.229	-0.425	0.5	0.87	0.987
Xenobiotics	Chemical	sulfate*	0.022	0.065	-0.122	0.141	0.886	0.987
Lipid	Fatty Acid Metabolism (Acyl Carnitine, Long Chain Saturated)	behenoylcarnitine (C22)*	0.021	0.156	-0.294	0.336	0.894	0.989
Amino Acid	Glutamate Metabolism	N-acetylglutamine	0.02	0.107	-0.203	0.231	0.896	0.99
Amino Acid	Urea cycle; Arginine and Proline Metabolism	N-monomethylarginine	-0.019	0.136	-0.292	0.259	0.905	0.992
Cofactors and Vitamins	Pantothenate and CoA Metabolism	3'-dephosphocoenzyme A	-0.015	0.387	-0.821	0.741	0.919	0.992
Lipid	Lysophospholipid	1-palmitoleoyl-GPC (16:1)*	0.016	0.106	-0.204	0.226	0.918	0.992
Lipid	Fatty Acid Metabolism (Acyl Carnitine, Monounsaturated)	cis-4-decenoylcarnitine (C10:1)	0.019	0.229	-0.436	0.491	0.905	0.992
Lipid	Medium Chain Fatty Acid	cis-4-decenoate (10:1n6)*	0.016	0.22	-0.421	0.467	0.918	0.992
Lipid	Fatty Acid Metabolism (Acyl Carnitine, Polyunsaturated)	linoleoylcarnitine (C18:2)*	-0.016	0.275	-0.583	0.527	0.919	0.992
Lipid	Fatty Acid Metabolism (Acyl Carnitine, Hydroxy)	(R)-3-hydroxybutyrylcarnitine	-0.016	0.168	-0.358	0.321	0.914	0.992
Lipid	Fatty Acid Metabolism (Acyl Carnitine, Long Chain Saturated)	margaroylcarnitine (C17)*	0.015	0.236	-0.452	0.5	0.92	0.992
Lipid	Primary Bile Acid Metabolism	glycochenodeoxycholate 3-sulfate	-0.016	0.353	-0.751	0.675	0.915	0.992
Lipid	Phosphatidylcholine (PC)	1-stearoyl-2-oleoyl-GPC (18:0/18:1)	-0.017	0.103	-0.218	0.196	0.914	0.992
Lipid	Sphingomyelins	sphingomyelin (d18:1/17:0, d17:1/18:0, d19:1/16:0)	0.016	0.082	-0.157	0.174	0.918	0.992
Lipid	Phosphatidylcholine (PC)	1-palmitoyl-2-palmitoleoyl-GPC (16:0/16:1)*	-0.016	0.12	-0.254	0.23	0.918	0.992
Lipid	Phosphatidylethanolamine (PE)	1,2-dipalmitoyl-GPE (16:0/16:0)*	-0.018	0.15	-0.32	0.285	0.906	0.992
Lipid	Ceramides	ceramide (d16:1/24:1, d18:1/22:1)*	0.017	0.151	-0.289	0.323	0.911	0.992
Lipid	Fatty Acid Metabolism (Acyl Carnitine, Polyunsaturated)	adrenoylcarnitine (C22:4)*	-0.018	0.325	-0.695	0.617	0.906	0.992
Nucleotide	Purine and Pyrimidine Metabolism	methylphosphate	-0.015	0.133	-0.283	0.256	0.92	0.992
Xenobiotics	Benzoate Metabolism	benzoate	0.018	0.172	-0.327	0.366	0.91	0.992
Xenobiotics	Food Component/Plant	erythritol	0.016	0.098	-0.188	0.208	0.919	0.992
Xenobiotics	Chemical	dimethyl sulfone	0.017	0.148	-0.284	0.316	0.913	0.992
Xenobiotics	Food Component/Plant	acesulfame	-0.017	0.414	-0.883	0.787	0.908	0.992
Lipid	Sphingolipid Synthesis	phytosphingosine	-0.015	0.172	-0.365	0.331	0.922	0.993
Nucleotide	Purine Metabolism, Adenine containing	adenosine 3'-monophosphate (3'-AMP)	0.015	0.266	-0.511	0.562	0.924	0.994
Peptide	Gamma-glutamyl Amino Acid	gamma-glutamyl-alpha-lysine	0.014	0.162	-0.312	0.342	0.925	0.994
Amino Acid	Glutathione Metabolism	glutathione, oxidized (GSSG)	0.009	0.426	-0.837	0.884	0.956	0.995
Amino Acid	Urea cycle; Arginine and Proline Metabolism	proline	0.006	0.084	-0.166	0.173	0.968	0.995
Amino Acid	Leucine, Isoleucine and Valine Metabolism	methylsuccinate	-0.002	0.171	-0.348	0.344	0.99	0.995
Amino Acid	Lysine Metabolism	5-hydroxylysine	-0.002	0.16	-0.326	0.321	0.988	0.995
Amino Acid	Guanidino and Acetamido Metabolism	4-guanidinobutanoate	-0.002	0.242	-0.492	0.486	0.99	0.995
Amino Acid	Tryptophan Metabolism	indolelactate	0.01	0.133	-0.259	0.277	0.947	0.995
Amino Acid	Leucine, Isoleucine and Valine Metabolism	alpha-hydroxyisocaproate	0.004	0.325	-0.648	0.666	0.978	0.995
Amino Acid	Leucine, Isoleucine and Valine Metabolism	3-methyl-2-oxobutyrate	-0.01	0.22	-0.459	0.429	0.947	0.995
Amino Acid	Histidine Metabolism	1-methylhistamine	0.013	0.357	-0.689	0.751	0.931	0.995
Amino Acid	Urea cycle; Arginine and Proline Metabolism	dimethylarginine (SDMA + ADMA)	-0.008	0.13	-0.268	0.256	0.962	0.995
Amino Acid	Glutamate Metabolism	N-methyl-GABA	-0.003	0.321	-0.654	0.642	0.986	0.995
Amino Acid	Urea cycle; Arginine and Proline Metabolism	N-delta-acetylornithine	0.012	0.246	-0.477	0.517	0.935	0.995
Amino Acid	Lysine Metabolism	N6,N6-dimethyllysine	-0.012	0.18	-0.377	0.35	0.94	0.995
Amino Acid	Methionine, Cysteine, SAM and Taurine Metabolism	2,3-dihydroxy-5-methylthio-4-pentenoate (DMTPA)*	-0.012	0.088	-0.184	0.171	0.941	0.995
Carbohydrate	Glycolysis, Gluconeogenesis, and Pyruvate Metabolism	glucose	0.009	0.24	-0.471	0.501	0.951	0.995
Carbohydrate	Fructose, Mannose and Galactose Metabolism	fructose	0.005	0.159	-0.316	0.326	0.976	0.995
Carbohydrate	Glycogen Metabolism	maltohexaose	0.012	0.312	-0.605	0.654	0.938	0.995
Cofactors and Vitamins	Riboflavin Metabolism	flavin adenine dinucleotide (FAD)	0.002	0.19	-0.38	0.386	0.989	0.995
Cofactors and Vitamins	Nicotinate and Nicotinamide Metabolism	nicotinate	0.004	0.501	-1	1.023	0.982	0.995
Cofactors and Vitamins	Nicotinate and Nicotinamide Metabolism	nicotinamide adenine dinucleotide (NAD+)	0.003	0.425	-0.85	0.869	0.982	0.995
Cofactors and Vitamins	Tocopherol Metabolism	gamma-tocopherol/beta-tocopherol	-0.005	0.138	-0.284	0.275	0.973	0.995
Cofactors and Vitamins	Vitamin A Metabolism	carotene diol (1)	0.004	0.196	-0.392	0.401	0.982	0.995
Lipid	Phospholipid Metabolism	phosphoethanolamine	-0.006	0.142	-0.292	0.281	0.968	0.995
Lipid	Eicosanoid	thromboxane B2	0.006	0.299	-0.591	0.615	0.967	0.995
Lipid	Endocannabinoid	palmitoyl ethanolamide	-0.007	0.118	-0.244	0.234	0.964	0.995
Lipid	Primary Bile Acid Metabolism	taurochenodeoxycholate	0.002	0.245	-0.491	0.498	0.989	0.995
Lipid	Fatty Acid Metabolism (Acyl Carnitine, Medium Chain)	hexanoylcarnitine (C6)	0.008	0.24	-0.472	0.497	0.959	0.995
Lipid	Androgenic Steroids	androsterone sulfate	0.012	0.245	-0.475	0.514	0.937	0.995
Lipid	Fatty Acid, Dicarboxylate	sebacate (C10-DC)	0.012	0.191	-0.372	0.4	0.941	0.995
Lipid	Fatty Acid Metabolism (Acyl Carnitine, Monounsaturated)	oleoylcarnitine (C18:1)	0.005	0.24	-0.477	0.492	0.974	0.995
Lipid	Lysoplasmalogen	1-(1-enyl-palmitoyl)-GPC (P-16:0)*	0.003	0.181	-0.363	0.37	0.985	0.995
Lipid	Diacylglycerol	oleoyl-linoleoyl-glycerol (18:1/18:2) [2]	0.003	0.084	-0.169	0.172	0.985	0.995
Lipid	Sphingomyelins	sphingomyelin (d18:1/22:2, d18:2/22:1, d16:1/24:2)*	-0.008	0.103	-0.213	0.203	0.96	0.995
Lipid	Dihydrosphingomyelins	palmitoyl dihydrosphingomyelin (d18:0/16:0)*	0.011	0.128	-0.249	0.268	0.941	0.995
Lipid	Plasmalogen	1-(1-enyl-stearoyl)-2-arachidonoyl-GPE (P-18:0/20:4)*	0.014	0.114	-0.221	0.241	0.93	0.995
Lipid	Plasmalogen	1-(1-enyl-palmitoyl)-2-arachidonoyl-GPC (P-16:0/20:4)*	-0.007	0.136	-0.281	0.269	0.963	0.995
Lipid	Plasmalogen	1-(1-enyl-palmitoyl)-2-palmitoyl-GPC (P-16:0/16:0)*	0.012	0.125	-0.243	0.262	0.939	0.995
Lipid	Phosphatidylethanolamine (PE)	1-oleoyl-2-arachidonoyl-GPE (18:1/20:4)*	0.007	0.116	-0.229	0.239	0.967	0.995
Lipid	Diacylglycerol	palmitoyl-oleoyl-glycerol (16:0/18:1) [2]*	-0.003	0.132	-0.268	0.264	0.987	0.995
Lipid	Diacylglycerol	diacylglycerol (16:1/18:2 [2], 16:0/18:3 [1])*	-0.004	0.197	-0.403	0.393	0.98	0.995
Lipid	Diacylglycerol	stearoyl-docosahexaenoyl-glycerol (18:0/22:6) [1]*	-0.014	0.131	-0.277	0.253	0.928	0.995
Lipid	Fatty Acid, Monohydroxy	2-hydroxybehenate	0.009	0.28	-0.548	0.581	0.953	0.995
Lipid	Fatty Acid Metabolism (Acyl Carnitine, Polyunsaturated)	arachidonoylcarnitine (C20:4)	0.01	0.311	-0.607	0.648	0.949	0.995
Lipid	Fatty Acid Metabolism (Acyl Carnitine, Polyunsaturated)	dihomo-linoleoylcarnitine (C20:2)*	0.006	0.303	-0.601	0.624	0.971	0.995
Lipid	Fatty Acid Metabolism (Acyl Carnitine, Long Chain Saturated)	pentadecanoylcarnitine (C15)*	0.009	0.256	-0.501	0.532	0.952	0.995
Lipid	Fatty Acid Metabolism (Acyl Carnitine, Polyunsaturated)	docosadienoylcarnitine (C22:2)*	0.004	0.239	-0.477	0.49	0.98	0.995
Lipid	Sphingolipid Synthesis	hexadecasphinganine (d16:0)*	0.003	0.176	-0.352	0.36	0.983	0.995
Lipid	Sphingosines	eicosanoylsphingosine (d20:1)*	-0.003	0.094	-0.191	0.187	0.982	0.995
Lipid	Fatty Acid Metabolism (Acyl Carnitine, Monounsaturated)	5-dodecenoylcarnitine (C12:1)	-0.002	0.224	-0.456	0.451	0.99	0.995
Lipid	Corticosteroids	tetrahydrocortisol glucuronide	0.006	0.152	-0.3	0.312	0.968	0.995
Nucleotide	Pyrimidine Metabolism, Cytidine containing	cytidine 5'-monophosphate (5'-CMP)	0.003	0.17	-0.34	0.347	0.985	0.995
Partially Characterized Molecules	Partially Characterized Molecules	bilirubin degradation product, C17H18N2O4 (1)**	0.01	0.211	-0.412	0.44	0.949	0.995
Xenobiotics	Drug - Topical Agents	salicylate	0.003	0.176	-0.352	0.358	0.987	0.995
Xenobiotics	Drug - Analgesics, Anesthetics	4-acetaminophen sulfate	0.008	0.241	-0.474	0.5	0.957	0.995
Xenobiotics	Food Component/Plant	quinate	0.012	0.41	-0.79	0.866	0.927	0.995
Xenobiotics	Food Component/Plant	beta-guanidinopropanoate	-0.011	0.442	-0.926	0.86	0.941	0.995
Xenobiotics	Food Component/Plant	ergothioneine	0.012	0.18	-0.348	0.379	0.932	0.995
Xenobiotics	Benzoate Metabolism	3-methyl catechol sulfate (1)	0.006	0.398	-0.787	0.819	0.967	0.995
Xenobiotics	Food Component/Plant	4-vinylguaiacol sulfate	0.004	0.364	-0.726	0.744	0.981	0.995
Amino Acid	Lysine Metabolism	N6-methyllysine	0.001	0.266	-0.535	0.538	0.996	0.998
Lipid	Diacylglycerol	palmitoyl-linolenoyl-glycerol (16:0/18:3) [2]*	-0.001	0.154	-0.312	0.31	0.994	0.998
Xenobiotics	Drug - Analgesics, Anesthetics	4-acetamidophenylglucuronide	0.001	0.249	-0.502	0.505	0.995	0.998
Lipid	Dihydroceramides	N-palmitoyl-sphinganine (d18:0/16:0)	0	0.236	-0.476	0.477	0.998	0.999
Nucleotide	Pyrimidine Metabolism, Cytidine containing	2'-O-methylcytidine	0	0.12	-0.242	0.242	1	1
Amino Acid	Tyrosine Metabolism	tyramine	NA	0	0	0	NA	NA
Nucleotide	Purine Metabolism, Guanine containing	guanosine 2'-monophosphate (2'-GMP)*	NA	0	0	0	NA	NA
Xenobiotics	Drug - Respiratory	pseudoephedrine	NA	0	0	0	NA	NA
Xenobiotics	Drug - Neurological	levetiracetam	NA	0	0	0	NA	NA
Xenobiotics	Drug - Antibiotic	trimethoprim	NA	0	0	0	NA	NA
Xenobiotics	Drug - Psychoactive	diazepam	NA	0	0	0	NA	NA
