# Supplementary material for: Endometrial whole metabolome profile at the receptive phase: influence of Mediterranean Diet and infertility
Source: Front Endocrinol (Lausanne). 2023 Apr 19;14:1120988. doi: 10.3389/fendo.2023.1120988 (PMC10155813; doi:10.3389/fendo.2023.1120988)
Supplement: Supplementary Table 6 — Statistical differences in metabolites between groups based on folic acid supplementation. [file Table_6.xlsx]

## Sheet: Sheet 1
Super Pathway	Sub Pathway	Metabolite	Std_estimate	Std_error	Lower_CI	Upper_CI	p_value	p_corrected
Amino Acid	Leucine, Isoleucine and Valine Metabolism	ethylmalonate	-0.453	0.135	-0.734	-0.186	0.002	0.58
Amino Acid	Urea cycle; Arginine and Proline Metabolism	N-methylproline	-0.456	0.352	-1.892	-0.465	0.002	0.58
Amino Acid	Lysine Metabolism	glutarylcarnitine (C5-DC)	-0.387	0.25	-1.171	-0.159	0.011	0.58
Carbohydrate	Aminosugar Metabolism	N-acetyl-glucosamine 1-phosphate	-0.44	0.153	-0.779	-0.158	0.004	0.58
Lipid	Fatty Acid Metabolism (also BCAA Metabolism)	butyrylcarnitine (C4)	-0.503	0.215	-1.249	-0.379	0.001	0.58
Lipid	Phosphatidylcholine (PC)	1-stearoyl-2-docosahexaenoyl-GPC (18:0/22:6)	0.427	0.093	0.105	0.482	0.003	0.58
Lipid	Sphingomyelins	sphingomyelin (d18:1/20:1, d18:2/20:0)*	0.433	0.069	0.065	0.344	0.005	0.58
Lipid	Lysophospholipid	1-linoleoyl-GPG (18:2)*	-0.428	0.151	-0.738	-0.128	0.007	0.58
Lipid	Fatty Acid, Dihydroxy	3,4-dihydroxybutyrate	-0.401	0.102	-0.478	-0.065	0.011	0.58
Lipid	Sphingomyelins	sphingomyelin (d18:1/18:1, d18:2/18:0)	0.406	0.058	0.039	0.274	0.011	0.58
Lipid	Phosphatidylethanolamine (PE)	1-stearoyl-2-docosahexaenoyl-GPE (18:0/22:6)*	0.395	0.143	0.094	0.674	0.011	0.58
Lipid	Glycerolipid Metabolism	glycerol 3-phosphate	-0.396	0.251	-1.173	-0.154	0.012	0.58
Nucleotide	Pyrimidine Metabolism, Cytidine containing	cytidine	-0.384	0.461	-2.192	-0.325	0.01	0.58
Nucleotide	Pyrimidine Metabolism, Uracil containing	uridine	-0.372	0.096	-0.449	-0.059	0.012	0.58
Nucleotide	Pyrimidine Metabolism, Cytidine containing	5-methylcytidine	-0.38	0.493	-2.31	-0.311	0.012	0.58
Xenobiotics	Food Component/Plant	stachydrine	-0.428	0.37	-1.893	-0.395	0.004	0.58
Xenobiotics	Food Component/Plant	acesulfame	-0.384	0.392	-1.86	-0.271	0.01	0.58
Xenobiotics	Food Component/Plant	3-hydroxystachydrine*	-0.384	0.496	-2.344	-0.334	0.01	0.58
Xenobiotics	Food Component/Plant	pyrraline	-0.395	0.215	-1.007	-0.135	0.012	0.58
Lipid	Inositol Metabolism	chiro-inositol	-0.372	0.249	-1.156	-0.146	0.013	0.597
Amino Acid	Polyamine Metabolism	acisoga	0.379	0.161	0.074	0.727	0.018	0.662
Lipid	Phospholipid Metabolism	glycerophosphoethanolamine	-0.374	0.171	-0.777	-0.084	0.016	0.662
Lipid	Ceramides	ceramide (d18:2/24:1, d18:1/24:2)*	0.377	0.125	0.059	0.566	0.017	0.662
Nucleotide	Purine Metabolism, (Hypo)Xanthine/Inosine containing	N1-methylinosine	0.379	0.115	0.057	0.522	0.016	0.662
Nucleotide	Pyrimidine Metabolism, Uracil containing	2'-deoxyuridine	-0.349	0.13	-0.584	-0.058	0.018	0.662
Amino Acid	Lysine Metabolism	hydroxy-N6,N6,N6-trimethyllysine*	-0.346	0.145	-0.64	-0.051	0.023	0.697
Amino Acid	Methionine, Cysteine, SAM and Taurine Metabolism	taurocyamine	-0.323	0.223	-0.97	-0.067	0.025	0.697
Amino Acid	Leucine, Isoleucine and Valine Metabolism	3-hydroxyisobutyrate	0.343	0.146	0.04	0.631	0.027	0.697
Amino Acid	Lysine Metabolism	pipecolate	-0.331	0.135	-0.581	-0.034	0.028	0.697
Amino Acid	Glutathione Metabolism	cysteinylglycine	-0.319	0.263	-1.121	-0.056	0.031	0.697
Amino Acid	Lysine Metabolism	saccharopine	-0.319	0.244	-1.044	-0.054	0.031	0.697
Amino Acid	Creatine Metabolism	creatinine	0.328	0.079	0.009	0.331	0.039	0.697
Amino Acid	Glutathione Metabolism	glutathione, reduced (GSH)	-0.322	0.519	-2.153	-0.049	0.041	0.697
Amino Acid	Glutathione Metabolism	S-(1,2-dicarboxyethyl)glutathione	-0.317	0.318	-1.313	-0.022	0.043	0.697
Carbohydrate	Aminosugar Metabolism	N-acetylglucosamine 6-phosphate	-0.348	0.156	-0.687	-0.056	0.022	0.697
Carbohydrate	Pentose Metabolism	ribonate	-0.341	0.087	-0.381	-0.028	0.024	0.697
Carbohydrate	Nucleotide Sugar	cytidine 5'-monophospho-N-acetylneuraminic acid	-0.329	0.132	-0.551	-0.017	0.038	0.697
Cofactors and Vitamins	Vitamin B6 Metabolism	pyridoxamine	-0.343	0.155	-0.673	-0.046	0.026	0.697
Cofactors and Vitamins	Pantothenate and CoA Metabolism	phosphopantetheine	-0.304	0.27	-1.126	-0.033	0.038	0.697
Cofactors and Vitamins	Nicotinate and Nicotinamide Metabolism	1-methylnicotinamide	0.287	0.226	0.018	0.934	0.042	0.697
Cofactors and Vitamins	Nicotinate and Nicotinamide Metabolism	nicotinamide ribonucleotide (NMN)	-0.324	0.404	-1.661	-0.026	0.044	0.697
Lipid	Sphingomyelins	sphingomyelin (d18:2/21:0, d16:2/23:0)*	0.365	0.101	0.039	0.447	0.021	0.697
Lipid	Fatty Acid, Dicarboxylate	3-carboxy-4-methyl-5-propyl-2-furanpropanoate (CMPF)	0.301	0.205	0.049	0.878	0.029	0.697
Lipid	Lysophospholipid	1-oleoyl-GPE (18:1)	0.343	0.11	0.024	0.47	0.031	0.697
Lipid	Diacylglycerol	stearoyl-docosahexaenoyl-glycerol (18:0/22:6) [1]*	0.34	0.125	0.027	0.534	0.031	0.697
Lipid	Sphingomyelins	sphingomyelin (d18:1/24:1, d18:2/24:0)*	0.323	0.101	0.015	0.425	0.036	0.697
Lipid	Lysophospholipid	1-palmitoyl-GPG (16:0)*	-0.331	0.179	-0.749	-0.022	0.038	0.697
Lipid	Progestin Steroids	pregnanolone/allopregnanolone sulfate	-0.325	0.23	-0.958	-0.025	0.039	0.697
Lipid	Androgenic Steroids	16a-hydroxy DHEA 3-sulfate	0.323	0.24	0.021	0.995	0.041	0.697
Lipid	Sphingomyelins	sphingomyelin (d18:1/22:1, d18:2/22:0, d16:1/24:1)*	0.324	0.081	0.006	0.333	0.042	0.697
Lipid	Ceramides	N-behenoyl-sphingadienine (d18:2/22:0)*	0.328	0.148	0.012	0.614	0.042	0.697
Nucleotide	Purine and Pyrimidine Metabolism	methylphosphate	-0.349	0.133	-0.581	-0.043	0.024	0.697
Nucleotide	Pyrimidine Metabolism, Cytidine containing	2'-deoxycytidine	-0.306	0.376	-1.545	-0.023	0.044	0.697
Partially Characterized Molecules	Partially Characterized Molecules	glucuronide of C10H18O2 (8)*	-0.316	0.166	-0.683	-0.01	0.044	0.697
Peptide	Dipeptide Derivative	isoleucylhydroxyproline*	-0.334	0.128	-0.543	-0.025	0.032	0.697
Peptide	Dipeptide Derivative	leucylhydroxyproline*	-0.316	0.197	-0.811	-0.014	0.043	0.697
Xenobiotics	Food Component/Plant	ethyl beta-glucopyranoside	-0.358	0.215	-0.946	-0.075	0.023	0.697
Xenobiotics	Food Component/Plant	4-allylphenol sulfate	0.322	0.283	0.032	1.178	0.039	0.697
Amino Acid	Leucine, Isoleucine and Valine Metabolism	beta-hydroxyisovalerate	0.324	0.122	0.006	0.502	0.045	0.698
Amino Acid	Methionine, Cysteine, SAM and Taurine Metabolism	S-adenosylmethionine (SAM)	-0.305	0.145	-0.582	0.007	0.055	0.698
Amino Acid	Urea cycle; Arginine and Proline Metabolism	dimethylarginine (SDMA + ADMA)	0.303	0.116	-0.01	0.46	0.06	0.698
Carbohydrate	Pentose Metabolism	sedoheptulose	-0.31	0.277	-1.126	-0.002	0.049	0.698
Carbohydrate	Glycolysis, Gluconeogenesis, and Pyruvate Metabolism	2-phosphoglycerate	-0.289	0.268	-1.066	0.019	0.058	0.698
Lipid	Lysophospholipid	1-stearoyl-GPE (18:0)	0.315	0.123	0.002	0.499	0.048	0.698
Lipid	Phospholipid Metabolism	glycerophosphorylcholine (GPC)	-0.314	0.188	-0.763	-0.002	0.049	0.698
Lipid	Hexosylceramides (HCER)	glycosyl-N-palmitoyl-sphingosine (d18:1/16:0)	-0.292	0.192	-0.773	0.004	0.052	0.698
Lipid	Ceramides	N-(2-hydroxypalmitoyl)-sphingosine (d18:1/16:0(2OH))	0.291	0.143	-0.005	0.573	0.054	0.698
Lipid	Fatty Acid Metabolism (Acyl Carnitine, Hydroxy)	3-hydroxypalmitoylcarnitine	-0.303	0.216	-0.867	0.009	0.055	0.698
Lipid	Lactosylceramides (LCER)	lactosyl-N-nervonoyl-sphingosine (d18:1/24:1)*	0.305	0.26	-0.017	1.038	0.057	0.698
Lipid	Dihydrosphingomyelins	myristoyl dihydrosphingomyelin (d18:0/14:0)*	-0.29	0.136	-0.54	0.01	0.059	0.698
Lipid	Dihydroceramides	N-palmitoyl-phytosphingosine (t18:0/16:0)	-0.294	0.154	-0.613	0.011	0.059	0.698
Lipid	Sphingolipid Synthesis	phytosphingosine	-0.301	0.163	-0.647	0.014	0.06	0.698
Lipid	Glycosphingolipid Sulfates	3-sulfo-palmitoyl-galactosylceramide (d18:1/16:0)	-0.299	0.16	-0.635	0.013	0.06	0.698
Nucleotide	Dinucleotide	(3'-5')-adenylyladenosine*	0.304	0.2	-0.008	0.803	0.055	0.698
Nucleotide	Purine Metabolism, Guanine containing	guanosine	-0.296	0.154	-0.617	0.008	0.056	0.698
Xenobiotics	Food Component/Plant	thymol sulfate	0.315	0.406	0.007	1.652	0.048	0.698
Xenobiotics	Food Component/Plant	3-formylindole	0.3	0.092	-0.002	0.37	0.052	0.698
Xenobiotics	Xanthine Metabolism	theophylline	-0.284	0.304	-1.213	0.018	0.057	0.698
Xenobiotics	Food Component/Plant	(S)-a-amino-omega-caprolactam	0.298	0.155	-0.011	0.616	0.058	0.698
Lipid	Sphingomyelins	sphingomyelin (d18:2/24:1, d18:1/24:2)*	0.3	0.091	-0.009	0.359	0.061	0.701
Amino Acid	Glutathione Metabolism	S-methylglutathione	-0.293	0.193	-0.756	0.028	0.068	0.711
Amino Acid	Polyamine Metabolism	N-acetylputrescine	-0.292	0.19	-0.742	0.029	0.069	0.711
Amino Acid	Glycine, Serine and Threonine Metabolism	sarcosine	-0.283	0.236	-0.918	0.037	0.07	0.711
Amino Acid	Lysine Metabolism	3-hydroxyglutarate	-0.268	0.158	-0.616	0.025	0.07	0.711
Carbohydrate	Pentose Metabolism	ribulose/xylulose	-0.299	0.2	-0.787	0.024	0.064	0.711
Lipid	Phosphatidylethanolamine (PE)	1-oleoyl-2-docosahexaenoyl-GPE (18:1/22:6)*	0.287	0.128	-0.015	0.504	0.064	0.711
Lipid	Ceramides	ceramide (d16:1/24:1, d18:1/22:1)*	0.277	0.146	-0.018	0.574	0.065	0.711
Lipid	Progestin Steroids	5alpha-pregnan-diol disulfate	-0.297	0.257	-1.009	0.034	0.066	0.711
Lipid	Secondary Bile Acid Metabolism	ursodeoxycholate	-0.293	0.293	-1.145	0.041	0.067	0.711
Lipid	Fatty Acid Metabolism (Acyl Carnitine, Polyunsaturated)	tetracosadienoylcarnitine (C24:2)*	-0.292	0.175	-0.679	0.031	0.072	0.711
Nucleotide	Dinucleotide	(3'-5')-adenylyluridine	0.295	0.335	-0.045	1.312	0.066	0.711
Nucleotide	Purine Metabolism, (Hypo)Xanthine/Inosine containing	inosine	-0.273	0.101	-0.393	0.018	0.072	0.711
Partially Characterized Molecules	Partially Characterized Molecules	glucuronide of C10H18O2 (7)*	-0.277	0.363	-1.408	0.063	0.072	0.711
Cofactors and Vitamins	Nicotinate and Nicotinamide Metabolism	nicotinamide riboside	-0.266	0.363	-1.404	0.065	0.073	0.714
Nucleotide	Purine Metabolism, Guanine containing	7-methylguanine	0.29	0.12	-0.022	0.464	0.074	0.716
Cofactors and Vitamins	Pantothenate and CoA Metabolism	3'-dephosphocoenzyme A	-0.269	0.385	-1.485	0.074	0.075	0.718
Lipid	Sphingomyelins	tricosanoyl sphingomyelin (d18:1/23:0)*	0.275	0.113	-0.023	0.435	0.077	0.722
Lipid	Sphingolipid Synthesis	sphingadienine	0.281	0.121	-0.025	0.466	0.077	0.722
Amino Acid	Polyamine Metabolism	5-methylthioadenosine (MTA)	-0.272	0.088	-0.337	0.019	0.078	0.724
Amino Acid	Methionine, Cysteine, SAM and Taurine Metabolism	hypotaurine	-0.283	0.15	-0.574	0.034	0.08	0.73
Lipid	Ceramide PEs	palmitoyl-sphingosine-phosphoethanolamine (d18:1/16:0)	0.28	0.111	-0.026	0.423	0.081	0.73
Nucleotide	Pyrimidine Metabolism, Cytidine containing	3-methylcytidine	0.274	0.128	-0.03	0.491	0.081	0.73
Peptide	Gamma-glutamyl Amino Acid	gamma-glutamylcysteine	-0.261	0.479	-1.82	0.12	0.084	0.749
Partially Characterized Molecules	Partially Characterized Molecules	glucuronide of C10H18O2 (1)*	-0.262	0.205	-0.776	0.054	0.087	0.769
Amino Acid	Tryptophan Metabolism	picolinate	-0.252	0.212	-0.802	0.058	0.088	0.77
Lipid	Diacylglycerol	oleoyl-arachidonoyl-glycerol (18:1/20:4) [1]*	0.277	0.143	-0.04	0.538	0.089	0.772
Cofactors and Vitamins	Folate Metabolism	5-methyltetrahydrofolate (5MeTHF)	0.268	0.216	-0.062	0.814	0.09	0.773
Carbohydrate	Glycogen Metabolism	maltotetraose	-0.271	0.169	-0.634	0.05	0.092	0.774
Cofactors and Vitamins	Hemoglobin and Porphyrin Metabolism	protoporphyrin IX	0.27	0.232	-0.074	0.867	0.096	0.774
Lipid	Secondary Bile Acid Metabolism	taurodeoxycholate	-0.269	0.317	-1.186	0.099	0.095	0.774
Lipid	Lactosylceramides (LCER)	lactosyl-N-stearoyl-sphingosine (d18:1/18:0)*	0.27	0.149	-0.047	0.555	0.095	0.774
Lipid	Sphingomyelins	sphingomyelin (d18:2/23:0, d18:1/23:1, d17:1/24:1)*	0.267	0.119	-0.038	0.443	0.096	0.774
Lipid	Fatty Acid, Dicarboxylate	hydroxy-CMPF*	0.234	0.194	-0.062	0.726	0.096	0.774
Xenobiotics	Food Component/Plant	S-allylcysteine	-0.258	0.327	-1.223	0.103	0.095	0.774
Amino Acid	Urea cycle; Arginine and Proline Metabolism	N,N,N-trimethyl-alanylproline betaine (TMAP)	-0.264	0.058	-0.217	0.019	0.097	0.775
Carbohydrate	Pentose Metabolism	ribitol	-0.266	0.14	-0.52	0.046	0.099	0.784
Nucleotide	Pyrimidine Metabolism, Uracil containing	5-methyluridine (ribothymidine)	0.255	0.102	-0.035	0.377	0.1	0.785
Amino Acid	Polyamine Metabolism	diacetylspermidine*	-0.243	0.335	-1.219	0.137	0.115	0.786
Amino Acid	Polyamine Metabolism	N('1)-acetylspermidine	-0.246	0.408	-1.483	0.171	0.117	0.786
Amino Acid	Histidine Metabolism	histamine	0.254	0.441	-0.185	1.601	0.117	0.786
Amino Acid	Urea cycle; Arginine and Proline Metabolism	3-amino-2-piperidone	0.24	0.126	-0.053	0.456	0.117	0.786
Carbohydrate	Pentose Metabolism	arabonate/xylonate	-0.26	0.091	-0.338	0.032	0.102	0.786
Carbohydrate	Pentose Metabolism	arabitol/xylitol	-0.255	0.099	-0.362	0.04	0.112	0.786
Cofactors and Vitamins	Pantothenate and CoA Metabolism	pantetheine	-0.237	0.258	-0.945	0.099	0.109	0.786
Cofactors and Vitamins	Nicotinate and Nicotinamide Metabolism	nicotinamide adenine dinucleotide reduced (NADH)	-0.253	0.282	-1.03	0.113	0.112	0.786
Lipid	Fatty Acid Metabolism (Acyl Carnitine, Polyunsaturated)	dihomo-linolenoylcarnitine (C20:3n3 or 6)*	-0.255	0.368	-1.363	0.128	0.102	0.786
Lipid	Lysophospholipid	1-stearoyl-GPG (18:0)	-0.264	0.165	-0.608	0.059	0.103	0.786
Lipid	Fatty Acid Metabolism (Acyl Carnitine, Long Chain Saturated)	behenoylcarnitine (C22)*	-0.261	0.164	-0.605	0.059	0.104	0.786
Lipid	Fatty Acid Metabolism (Acyl Carnitine, Long Chain Saturated)	arachidoylcarnitine (C20)*	-0.256	0.186	-0.685	0.069	0.106	0.786
Lipid	Ketone Bodies	3-hydroxybutyrate (BHBA)	0.255	0.286	-0.106	1.051	0.107	0.786
Lipid	Lysophospholipid	1-oleoyl-GPG (18:1)*	-0.261	0.131	-0.48	0.051	0.11	0.786
Lipid	Dihydrosphingomyelins	palmitoyl dihydrosphingomyelin (d18:0/16:0)*	-0.249	0.121	-0.441	0.048	0.112	0.786
Lipid	Fatty Acid, Dicarboxylate	3-carboxy-4-methyl-5-pentyl-2-furanpropionate (3-CMPFP)**	0.246	0.166	-0.068	0.604	0.115	0.786
Lipid	Phospholipid Metabolism	choline phosphate	-0.25	0.094	-0.343	0.04	0.117	0.786
Lipid	Sterol	desmosterol	-0.237	0.253	-0.919	0.108	0.118	0.786
Lipid	Fatty Acid Metabolism (Acyl Carnitine, Polyunsaturated)	docosadienoylcarnitine (C22:2)*	-0.247	0.242	-0.877	0.103	0.118	0.786
Nucleotide	Purine Metabolism, Adenine containing	adenosine	-0.257	0.186	-0.679	0.074	0.112	0.786
Nucleotide	Pyrimidine Metabolism, Cytidine containing	cytidine 5'-monophosphate (5'-CMP)	-0.256	0.174	-0.633	0.073	0.116	0.786
Amino Acid	Lysine Metabolism	2-aminoadipate	-0.231	0.233	-0.843	0.1	0.119	0.787
Lipid	Primary Bile Acid Metabolism	tauro-beta-muricholate	0.243	0.303	-0.131	1.096	0.12	0.788
Amino Acid	Tryptophan Metabolism	xanthurenate	-0.244	0.299	-1.061	0.149	0.136	0.793
Amino Acid	Alanine and Aspartate Metabolism	N-acetylaspartate (NAA)	-0.218	0.103	-0.367	0.052	0.136	0.793
Amino Acid	Tyrosine Metabolism	4-hydroxyphenylpyruvate	0.239	0.199	-0.103	0.703	0.14	0.793
Amino Acid	Tyrosine Metabolism	N-formylphenylalanine	0.218	0.243	-0.139	0.844	0.154	0.793
Amino Acid	Tryptophan Metabolism	3-hydroxykynurenine	-0.229	0.45	-1.562	0.263	0.158	0.793
Amino Acid	Urea cycle; Arginine and Proline Metabolism	ornithine	-0.216	0.12	-0.412	0.073	0.164	0.793
Amino Acid	Methionine, Cysteine, SAM and Taurine Metabolism	taurine	-0.22	0.111	-0.382	0.067	0.164	0.793
Amino Acid	Guanidino and Acetamido Metabolism	1-methylguanidine	0.227	0.154	-0.094	0.529	0.165	0.793
Amino Acid	Histidine Metabolism	1-methyl-4-imidazoleacetate	0.224	0.256	-0.159	0.879	0.168	0.793
Amino Acid	Methionine, Cysteine, SAM and Taurine Metabolism	N-acetylmethionine sulfoxide	0.22	0.193	-0.123	0.66	0.173	0.793
Amino Acid	Phenylalanine Metabolism	N-acetylphenylalanine	0.221	0.12	-0.078	0.41	0.175	0.793
Amino Acid	Methionine, Cysteine, SAM and Taurine Metabolism	methionine sulfoxide	0.212	0.139	-0.093	0.471	0.182	0.793
Amino Acid	Lysine Metabolism	5-hydroxylysine	-0.214	0.162	-0.545	0.111	0.189	0.793
Amino Acid	Urea cycle; Arginine and Proline Metabolism	pro-hydroxy-pro	-0.209	0.136	-0.456	0.095	0.192	0.793
Amino Acid	Glutathione Metabolism	glutathione, oxidized (GSSG)	-0.21	0.459	-1.532	0.328	0.198	0.793
Amino Acid	Histidine Metabolism	1-methylhistamine	0.203	0.366	-0.266	1.219	0.202	0.793
Amino Acid	Glutamate Metabolism	glutamate, gamma-methyl ester	-0.203	0.266	-0.878	0.199	0.209	0.793
Amino Acid	Histidine Metabolism	4-imidazoleacetate	0.205	0.267	-0.2	0.881	0.21	0.793
Amino Acid	Lysine Metabolism	N6-acetyllysine	0.192	0.137	-0.106	0.449	0.217	0.793
Amino Acid	Methionine, Cysteine, SAM and Taurine Metabolism	succinoyltaurine	-0.193	0.128	-0.418	0.1	0.222	0.793
Amino Acid	Glutathione Metabolism	3'-dephospho-CoA-glutathione*	-0.185	0.314	-1.024	0.247	0.223	0.793
Amino Acid	Histidine Metabolism	3-methylhistidine	0.196	0.396	-0.319	1.287	0.229	0.793
Amino Acid	Polyamine Metabolism	N(1)-acetylspermine	-0.18	0.537	-1.734	0.442	0.237	0.793
Amino Acid	Lysine Metabolism	N-acetyl-cadaverine	-0.191	0.384	-1.238	0.317	0.238	0.793
Amino Acid	Tryptophan Metabolism	kynurenate	0.19	0.138	-0.116	0.442	0.245	0.793
Amino Acid	Lysine Metabolism	N6,N6,N6-trimethyllysine	-0.188	0.112	-0.358	0.096	0.25	0.793
Amino Acid	Polyamine Metabolism	N1,N12-diacetylspermine	-0.168	0.778	-2.471	0.681	0.257	0.793
Amino Acid	Alanine and Aspartate Metabolism	asparagine	0.181	0.126	-0.111	0.401	0.259	0.793
Amino Acid	Glutamate Metabolism	S-1-pyrroline-5-carboxylate	0.17	0.204	-0.184	0.643	0.267	0.793
Amino Acid	Polyamine Metabolism	putrescine	-0.175	0.19	-0.599	0.173	0.27	0.793
Amino Acid	Methionine, Cysteine, SAM and Taurine Metabolism	cysteine	-0.162	0.235	-0.728	0.226	0.293	0.793
Amino Acid	Tryptophan Metabolism	indolepropionate	-0.167	0.298	-0.922	0.286	0.293	0.793
Amino Acid	Tryptophan Metabolism	kynurenine	0.171	0.143	-0.138	0.442	0.296	0.793
Carbohydrate	Fructose, Mannose and Galactose Metabolism	galactose 1-phosphate	-0.241	0.141	-0.508	0.064	0.124	0.793
Carbohydrate	Glycolysis, Gluconeogenesis, and Pyruvate Metabolism	pyruvate	-0.244	0.179	-0.639	0.088	0.133	0.793
Carbohydrate	Glycolysis, Gluconeogenesis, and Pyruvate Metabolism	glycerate	-0.226	0.115	-0.405	0.062	0.145	0.793
Carbohydrate	Pentose Metabolism	lyxonate	-0.211	0.149	-0.507	0.095	0.175	0.793
Carbohydrate	Fructose, Mannose and Galactose Metabolism	fructose	-0.207	0.168	-0.559	0.122	0.202	0.793
Carbohydrate	Advanced Glycation End-product	N6-carboxymethyllysine	-0.188	0.108	-0.345	0.092	0.247	0.793
Carbohydrate	Fructose, Mannose and Galactose Metabolism	galactonate	0.172	0.233	-0.223	0.722	0.292	0.793
Carbohydrate	Glycogen Metabolism	maltohexaose	0.172	0.314	-0.301	0.971	0.293	0.793
Cofactors and Vitamins	Vitamin B6 Metabolism	pyridoxamine phosphate	-0.237	0.09	-0.322	0.044	0.131	0.793
Cofactors and Vitamins	Ascorbate and Aldarate Metabolism	ascorbate (Vitamin C)	-0.238	0.613	-2.168	0.317	0.14	0.793
Cofactors and Vitamins	Vitamin A Metabolism	carotene diol (1)	-0.207	0.201	-0.669	0.147	0.203	0.793
Cofactors and Vitamins	Pantothenate and CoA Metabolism	3'-dephospho-acetyl-CoA	-0.205	0.142	-0.471	0.104	0.204	0.793
Cofactors and Vitamins	Ascorbate and Aldarate Metabolism	oxalate (ethanedioate)	0.198	0.166	-0.126	0.547	0.212	0.793
Cofactors and Vitamins	Pantothenate and CoA Metabolism	coenzyme A	-0.192	0.311	-1.01	0.25	0.229	0.793
Cofactors and Vitamins	Tocopherol Metabolism	gamma-tocopherol/beta-tocopherol	-0.186	0.151	-0.483	0.128	0.247	0.793
Cofactors and Vitamins	Hemoglobin and Porphyrin Metabolism	biliverdin	0.182	0.126	-0.11	0.403	0.253	0.793
Cofactors and Vitamins	Pantothenate and CoA Metabolism	pantothenate	-0.173	0.128	-0.4	0.117	0.275	0.793
Cofactors and Vitamins	Nicotinate and Nicotinamide Metabolism	trigonelline (N'-methylnicotinate)	-0.166	0.336	-1.05	0.31	0.277	0.793
Cofactors and Vitamins	Riboflavin Metabolism	flavin adenine dinucleotide (FAD)	-0.175	0.205	-0.638	0.191	0.282	0.793
Cofactors and Vitamins	Tocopherol Metabolism	alpha-tocopherol	-0.172	0.207	-0.639	0.199	0.293	0.793
Cofactors and Vitamins	Riboflavin Metabolism	riboflavin (Vitamin B2)	-0.163	0.267	-0.823	0.259	0.298	0.793
Cofactors and Vitamins	Hemoglobin and Porphyrin Metabolism	heme	0.167	0.209	-0.204	0.641	0.301	0.793
Energy	TCA Cycle	fumarate	-0.167	0.117	-0.361	0.113	0.295	0.793
Lipid	Fatty Acid Metabolism (Acyl Carnitine, Monounsaturated)	nervonoylcarnitine (C24:1)*	-0.245	0.149	-0.538	0.067	0.123	0.793
Lipid	Androgenic Steroids	5alpha-androstan-3alpha,17beta-diol monosulfate (1)	-0.242	0.205	-0.735	0.094	0.125	0.793
Lipid	Secondary Bile Acid Metabolism	deoxycholate	-0.246	0.198	-0.71	0.094	0.129	0.793
Lipid	Fatty Acid Metabolism (Acyl Carnitine, Polyunsaturated)	docosatrienoylcarnitine (C22:3)*	-0.236	0.245	-0.876	0.118	0.131	0.793
Lipid	Fatty Acid, Dihydroxy	2,4-dihydroxybutyrate	-0.246	0.108	-0.384	0.052	0.132	0.793
Lipid	Phosphatidylethanolamine (PE)	1-palmitoyl-2-stearoyl-GPE (16:0/18:0)*	0.243	0.19	-0.093	0.678	0.133	0.793
Lipid	Fatty Acid, Dicarboxylate	3-hydroxyadipate	-0.244	0.148	-0.527	0.074	0.135	0.793
Lipid	Phosphatidylcholine (PC)	1,2-dilinoleoyl-GPC (18:2/18:2)	-0.244	0.138	-0.492	0.069	0.135	0.793
Lipid	Endocannabinoid	N-linoleoyltaurine*	-0.238	0.164	-0.582	0.083	0.137	0.793
Lipid	Androgenic Steroids	androstenediol (3beta,17beta) monosulfate (1)	-0.225	0.235	-0.831	0.122	0.141	0.793
Lipid	Fatty Acid Metabolism (Acyl Carnitine, Hydroxy)	3-hydroxyoleoylcarnitine	-0.23	0.213	-0.75	0.113	0.143	0.793
Lipid	Fatty Acid Synthesis	malonate	0.237	0.149	-0.08	0.523	0.145	0.793
Lipid	Phosphatidylcholine (PC)	1-palmitoyl-2-stearoyl-GPC (16:0/18:0)	0.233	0.122	-0.067	0.429	0.147	0.793
Lipid	Fatty Acid Metabolism (Acyl Carnitine, Polyunsaturated)	docosapentaenoylcarnitine (C22:5n6)*	-0.23	0.238	-0.834	0.131	0.148	0.793
Lipid	Fatty Acid Metabolism	arachidonoyl CoA	-0.226	0.237	-0.825	0.137	0.156	0.793
Lipid	Fatty Acid, Dicarboxylate	2-hydroxyadipate	-0.211	0.322	-1.117	0.187	0.157	0.793
Lipid	Sphingomyelins	hydroxypalmitoyl sphingomyelin (d18:1/16:0(OH))**	0.223	0.104	-0.061	0.361	0.157	0.793
Lipid	Sphingolipid Synthesis	sphinganine	0.225	0.151	-0.089	0.523	0.159	0.793
Lipid	Lysophospholipid	1-palmitoyl-GPE (16:0)	0.223	0.11	-0.067	0.378	0.165	0.793
Lipid	Secondary Bile Acid Metabolism	glycodeoxycholate	-0.226	0.254	-0.873	0.156	0.167	0.793
Lipid	Fatty Acid Metabolism (Acyl Carnitine, Polyunsaturated)	dihomo-linoleoylcarnitine (C20:2)*	-0.216	0.309	-1.061	0.191	0.168	0.793
Lipid	Fatty Acid Metabolism (Acyl Carnitine, Hydroxy)	3-hydroxydecanoylcarnitine	-0.22	0.203	-0.698	0.126	0.168	0.793
Lipid	Phosphatidylcholine (PC)	1-palmitoleoyl-2-linoleoyl-GPC (16:1/18:2)*	-0.216	0.129	-0.439	0.082	0.173	0.793
Lipid	Sphingomyelins	sphingomyelin (d18:1/21:0, d17:1/22:0, d16:1/23:0)*	0.217	0.125	-0.08	0.426	0.174	0.793
Lipid	Fatty Acid Metabolism (Acyl Carnitine, Polyunsaturated)	linolenoylcarnitine (C18:3)*	-0.219	0.29	-0.99	0.186	0.175	0.793
Lipid	Lactosylceramides (LCER)	lactosyl-N-palmitoyl-sphingosine (d18:1/16:0)	0.222	0.17	-0.11	0.581	0.176	0.793
Lipid	Sphingosines	sphingosine	0.218	0.13	-0.084	0.444	0.177	0.793
Lipid	Fatty Acid Metabolism (Acyl Choline)	linoleoylcholine*	-0.219	0.24	-0.816	0.157	0.179	0.793
Lipid	Sphingomyelins	sphingomyelin (d18:2/23:1)*	0.22	0.12	-0.079	0.409	0.179	0.793
Lipid	Fatty Acid Metabolism (Acyl Choline)	palmitoylcholine	-0.219	0.23	-0.779	0.152	0.181	0.793
Lipid	Sphingomyelins	sphingomyelin (d18:1/19:0, d19:1/18:0)*	0.214	0.097	-0.065	0.329	0.184	0.793
Lipid	Fatty Acid Metabolism (Acyl Carnitine, Long Chain Saturated)	lignoceroylcarnitine (C24)*	-0.216	0.156	-0.528	0.105	0.185	0.793
Lipid	Lysophospholipid	1-arachidonoyl-GPC (20:4n6)*	-0.214	0.186	-0.629	0.126	0.186	0.793
Lipid	Lysoplasmalogen	1-(1-enyl-stearoyl)-GPE (P-18:0)*	0.213	0.119	-0.081	0.402	0.187	0.793
Lipid	Phosphatidylethanolamine (PE)	1-stearoyl-2-oleoyl-GPE (18:0/18:1)	0.211	0.132	-0.091	0.443	0.189	0.793
Lipid	Endocannabinoid	N-oleoyltaurine	-0.21	0.184	-0.616	0.128	0.192	0.793
Lipid	Glycerolipid Metabolism	glycerophosphoglycerol	-0.212	0.096	-0.323	0.068	0.193	0.793
Lipid	Fatty Acid, Amino	2-aminoheptanoate	-0.214	0.175	-0.586	0.123	0.193	0.793
Lipid	Long Chain Polyunsaturated Fatty Acid (n3 and n6)	dihomo-linolenate (20:3n3 or n6)	-0.195	0.209	-0.698	0.148	0.195	0.793
Lipid	Sphingomyelins	lignoceroyl sphingomyelin (d18:1/24:0)	0.207	0.114	-0.081	0.381	0.197	0.793
Lipid	Monoacylglycerol	1-docosahexaenoylglycerol (22:6)	0.209	0.186	-0.133	0.621	0.198	0.793
Lipid	Fatty Acid Metabolism (Acyl Carnitine, Polyunsaturated)	adrenoylcarnitine (C22:4)*	-0.204	0.334	-1.116	0.239	0.198	0.793
Lipid	Sphingomyelins	behenoyl sphingomyelin (d18:1/22:0)*	0.209	0.117	-0.085	0.39	0.2	0.793
Lipid	Phosphatidylcholine (PC)	1-oleoyl-2-linoleoyl-GPC (18:1/18:2)*	0.194	0.085	-0.061	0.283	0.2	0.793
Lipid	Secondary Bile Acid Metabolism	isoursodeoxycholate	-0.203	0.346	-1.151	0.252	0.202	0.793
Lipid	Fatty Acid Metabolism (Acyl Carnitine, Polyunsaturated)	linoleoylcarnitine (C18:2)*	-0.201	0.291	-0.966	0.212	0.203	0.793
Lipid	Phosphatidylcholine (PC)	1,2-dioleoyl-GPC (18:1/18:1)	0.2	0.076	-0.056	0.253	0.203	0.793
Lipid	Fatty Acid Metabolism (Acyl Carnitine, Long Chain Saturated)	margaroylcarnitine (C17)*	-0.202	0.246	-0.818	0.181	0.204	0.793
Lipid	Plasmalogen	1-(1-enyl-stearoyl)-2-oleoyl-GPE (P-18:0/18:1)	0.203	0.134	-0.098	0.445	0.204	0.793
Lipid	Long Chain Polyunsaturated Fatty Acid (n3 and n6)	hexadecadienoate (16:2n6)	-0.196	0.148	-0.489	0.109	0.206	0.793
Lipid	Fatty Acid Metabolism (Acyl Carnitine, Monounsaturated)	ximenoylcarnitine (C26:1)*	-0.207	0.153	-0.505	0.113	0.207	0.793
Lipid	Endocannabinoid	N-palmitoyltaurine	-0.197	0.155	-0.512	0.116	0.209	0.793
Lipid	Long Chain Polyunsaturated Fatty Acid (n3 and n6)	eicosapentaenoate (EPA; 20:5n3)	0.202	0.171	-0.129	0.563	0.211	0.793
Lipid	Fatty Acid, Monohydroxy	alpha-hydroxycaproate	0.198	0.207	-0.156	0.683	0.211	0.793
Lipid	Fatty Acid Metabolism (Acyl Carnitine, Monounsaturated)	erucoylcarnitine (C22:1)*	-0.189	0.178	-0.589	0.135	0.211	0.793
Lipid	Diacylglycerol	diacylglycerol (16:1/18:2 [2], 16:0/18:3 [1])*	-0.202	0.209	-0.689	0.158	0.212	0.793
Lipid	Fatty Acid Metabolism (Acyl Carnitine, Long Chain Saturated)	stearoylcarnitine (C18)	-0.199	0.234	-0.772	0.178	0.213	0.793
Lipid	Fatty Acid Metabolism (Acyl Carnitine, Long Chain Saturated)	palmitoylcarnitine (C16)	-0.196	0.235	-0.773	0.181	0.217	0.793
Lipid	Fatty Acid Metabolism (Acyl Choline)	stearoylcholine*	-0.203	0.217	-0.712	0.167	0.217	0.793
Lipid	Fatty Acid Metabolism (Acyl Carnitine, Long Chain Saturated)	myristoylcarnitine (C14)	-0.198	0.255	-0.836	0.197	0.218	0.793
Lipid	Fatty Acid Metabolism (Acyl Carnitine, Hydroxy)	3-hydroxyhexanoylcarnitine (2)	-0.199	0.257	-0.84	0.2	0.22	0.793
Lipid	Fatty Acid Metabolism (Acyl Carnitine, Long Chain Saturated)	pentadecanoylcarnitine (C15)*	-0.191	0.258	-0.843	0.201	0.221	0.793
Lipid	Lysoplasmalogen	1-(1-enyl-oleoyl)-GPE (P-18:1)*	0.198	0.142	-0.112	0.463	0.224	0.793
Lipid	Fatty Acid Metabolism (Acyl Carnitine, Polyunsaturated)	arachidonoylcarnitine (C20:4)	-0.193	0.328	-1.07	0.26	0.225	0.793
Lipid	Inositol Metabolism	myo-inositol	-0.19	0.072	-0.233	0.059	0.235	0.793
Lipid	Phosphatidylcholine (PC)	1-palmitoyl-2-dihomo-linolenoyl-GPC (16:0/20:3n3 or 6)*	-0.188	0.11	-0.355	0.09	0.235	0.793
Lipid	Long Chain Polyunsaturated Fatty Acid (n3 and n6)	docosatrienoate (22:3n3)	-0.178	0.221	-0.713	0.182	0.236	0.793
Lipid	Phosphatidylcholine (PC)	1-palmitoyl-2-gamma-linolenoyl-GPC (16:0/18:3n6)*	-0.191	0.162	-0.522	0.134	0.238	0.793
Lipid	Phosphatidylethanolamine (PE)	1,2-dipalmitoyl-GPE (16:0/16:0)*	0.191	0.162	-0.134	0.52	0.24	0.793
Lipid	Fatty Acid Metabolism (Acyl Carnitine, Long Chain Saturated)	cerotoylcarnitine (C26)*	-0.187	0.167	-0.536	0.14	0.242	0.793
Lipid	Sterol	3beta-hydroxy-5-cholestenoate	-0.19	0.286	-0.918	0.241	0.244	0.793
Lipid	Phosphatidylcholine (PC)	1-linoleoyl-2-arachidonoyl-GPC (18:2/20:4n6)*	-0.191	0.137	-0.439	0.116	0.246	0.793
Lipid	Secondary Bile Acid Metabolism	glycodeoxycholate 3-sulfate	-0.187	0.275	-0.88	0.233	0.247	0.793
Lipid	Glycerolipid Metabolism	glycerol	-0.18	0.105	-0.336	0.09	0.248	0.793
Lipid	Fatty Acid, Amino	2-aminooctanoate	-0.188	0.189	-0.603	0.162	0.251	0.793
Lipid	Fatty Acid, Dicarboxylate	glutarate (C5-DC)	-0.175	0.194	-0.618	0.168	0.253	0.793
Lipid	Medium Chain Fatty Acid	caprylate (8:0)	0.187	0.207	-0.18	0.66	0.254	0.793
Lipid	Sterol	cholesterol sulfate	-0.18	0.194	-0.617	0.169	0.255	0.793
Lipid	Diacylglycerol	stearoyl-arachidonoyl-glycerol (18:0/20:4) [1]*	0.183	0.134	-0.117	0.426	0.256	0.793
Lipid	Phosphatidylcholine (PC)	1-stearoyl-2-arachidonoyl-GPC (18:0/20:4)	0.185	0.086	-0.076	0.273	0.26	0.793
Lipid	Hexosylceramides (HCER)	glycosyl-N-stearoyl-sphingosine (d18:1/18:0)	-0.18	0.204	-0.647	0.181	0.261	0.793
Lipid	Phosphatidylcholine (PC)	1,2-dipalmitoyl-GPC (16:0/16:0)	0.183	0.101	-0.09	0.32	0.262	0.793
Lipid	Ceramides	ceramide (d18:1/17:0, d17:1/18:0)*	0.183	0.145	-0.129	0.457	0.265	0.793
Lipid	Sphingomyelins	sphingomyelin (d18:2/24:2)*	0.177	0.115	-0.104	0.364	0.267	0.793
Lipid	Sphingosines	eicosanoylsphingosine (d20:1)*	0.173	0.099	-0.09	0.312	0.27	0.793
Lipid	Lysophospholipid	1-linoleoyl-GPE (18:2)*	0.178	0.125	-0.114	0.393	0.271	0.793
Lipid	Endocannabinoid	linoleoyl ethanolamide	-0.176	0.174	-0.547	0.158	0.271	0.793
Lipid	Fatty Acid Metabolism (Acyl Carnitine, Hydroxy)	3-hydroxyoctanoylcarnitine (1)	-0.179	0.199	-0.626	0.182	0.272	0.793
Lipid	Phosphatidylcholine (PC)	1-stearoyl-2-oleoyl-GPC (18:0/18:1)	0.177	0.095	-0.087	0.299	0.274	0.793
Lipid	Fatty Acid Metabolism (Acyl Carnitine, Monounsaturated)	5-dodecenoylcarnitine (C12:1)	-0.175	0.232	-0.724	0.214	0.278	0.793
Lipid	Sphingomyelins	sphingomyelin (d18:1/20:0, d16:1/22:0)*	0.178	0.096	-0.089	0.3	0.279	0.793
Lipid	Fatty Acid Metabolism (Acyl Carnitine, Medium Chain)	laurylcarnitine (C12)	-0.175	0.246	-0.77	0.229	0.28	0.793
Lipid	Dihydrosphingomyelins	sphingomyelin (d18:0/18:0, d19:0/17:0)*	-0.169	0.151	-0.47	0.142	0.284	0.793
Lipid	Lysophospholipid	2-palmitoyl-GPC (16:0)*	-0.173	0.147	-0.456	0.138	0.286	0.793
Lipid	Sphingomyelins	sphingomyelin (d18:2/18:1)*	0.165	0.078	-0.074	0.244	0.286	0.793
Lipid	Primary Bile Acid Metabolism	chenodeoxycholate	-0.169	0.239	-0.74	0.227	0.289	0.793
Lipid	Fatty Acid Metabolism (Acyl Carnitine, Hydroxy)	3-hydroxyhexanoylcarnitine (1)	-0.172	0.228	-0.706	0.217	0.29	0.793
Lipid	Fatty Acid, Dicarboxylate	2-hydroxyglutarate	-0.164	0.138	-0.429	0.132	0.292	0.793
Lipid	Lysophospholipid	1-palmitoyl-GPI (16:0)	-0.169	0.183	-0.567	0.176	0.293	0.793
Lipid	Lysophospholipid	1-stearoyl-GPC (18:0)	0.168	0.116	-0.111	0.358	0.294	0.793
Lipid	Monoacylglycerol	1-arachidonylglycerol (20:4)	0.171	0.142	-0.136	0.438	0.294	0.793
Lipid	Fatty Acid Metabolism (Acyl Carnitine, Monounsaturated)	palmitoleoylcarnitine (C16:1)*	-0.165	0.266	-0.821	0.257	0.296	0.793
Lipid	Fatty Acid Metabolism (Acyl Carnitine, Medium Chain)	nonanoylcarnitine (C9)	-0.162	0.427	-1.315	0.415	0.298	0.793
Lipid	Eicosanoid	thromboxane B2	0.169	0.301	-0.293	0.928	0.299	0.793
Lipid	Phosphatidylethanolamine (PE)	1-palmitoyl-2-oleoyl-GPE (16:0/18:1)	0.169	0.125	-0.122	0.386	0.299	0.793
Lipid	Phosphatidylglycerol (PG)	1-palmitoyl-2-oleoyl-GPG (16:0/18:1)	-0.168	0.132	-0.404	0.129	0.302	0.793
Nucleotide	Pyrimidine Metabolism, Uracil containing	pseudouridine	0.232	0.075	-0.037	0.267	0.135	0.793
Nucleotide	Pyrimidine Metabolism, Orotate containing	dihydroorotate	0.242	0.215	-0.109	0.762	0.137	0.793
Nucleotide	Purine Metabolism, Adenine containing	N1-methyladenosine	0.238	0.163	-0.084	0.576	0.14	0.793
Nucleotide	Pyrimidine Metabolism, Thymine containing	thymine	0.229	0.298	-0.179	1.027	0.163	0.793
Nucleotide	Pyrimidine Metabolism, Orotate containing	orotate	0.219	0.158	-0.098	0.543	0.168	0.793
Nucleotide	Purine Metabolism, Adenine containing	adenine	-0.215	0.188	-0.646	0.117	0.169	0.793
Nucleotide	Pyrimidine Metabolism, Uracil containing	N-acetyl-beta-alanine	-0.217	0.22	-0.751	0.14	0.173	0.793
Nucleotide	Purine Metabolism, Adenine containing	adenosine-2',3'-cyclic monophosphate	-0.207	0.17	-0.566	0.124	0.202	0.793
Nucleotide	Purine Metabolism, Adenine containing	N6-methyladenosine	0.192	0.175	-0.13	0.58	0.207	0.793
Nucleotide	Purine Metabolism, Guanine containing	N2,N2-dimethylguanosine	0.2	0.136	-0.106	0.444	0.22	0.793
Nucleotide	Pyrimidine Metabolism, Thymine containing	thymidine	-0.186	0.229	-0.747	0.182	0.226	0.793
Nucleotide	Dinucleotide	(3'-5')-adenylylguanosine*	0.198	0.186	-0.149	0.605	0.229	0.793
Nucleotide	Pyrimidine Metabolism, Uracil containing	5,6-dihydrouridine	0.192	0.074	-0.06	0.241	0.231	0.793
Nucleotide	Purine Metabolism, Guanine containing	guanine	-0.186	0.204	-0.659	0.166	0.234	0.793
Nucleotide	Pyrimidine Metabolism, Orotate containing	orotidine	0.195	0.18	-0.147	0.58	0.236	0.793
Nucleotide	Pyrimidine Metabolism, Uracil containing	3-(3-amino-3-carboxypropyl)uridine*	-0.175	0.103	-0.32	0.098	0.288	0.793
Nucleotide	Pyrimidine Metabolism, Cytidine containing	cytosine	-0.166	0.176	-0.545	0.167	0.29	0.793
Nucleotide	Purine Metabolism, (Hypo)Xanthine/Inosine containing	2'-deoxyinosine	0.164	0.163	-0.158	0.504	0.297	0.793
Partially Characterized Molecules	Partially Characterized Molecules	glutamine_degradant*	-0.239	0.128	-0.449	0.068	0.143	0.793
Partially Characterized Molecules	Partially Characterized Molecules	bilirubin degradation product, C17H18N2O4 (2)**	0.231	0.259	-0.144	0.905	0.15	0.793
Partially Characterized Molecules	Partially Characterized Molecules	bilirubin degradation product, C17H18N2O4 (3)**	0.211	0.251	-0.174	0.845	0.19	0.793
Partially Characterized Molecules	Partially Characterized Molecules	bilirubin degradation product, C17H18N2O4 (1)**	0.197	0.197	-0.153	0.646	0.218	0.793
Peptide	Modified Peptides	N,N-dimethyl-pro-pro	-0.232	0.087	-0.305	0.049	0.15	0.793
Peptide	Dipeptide	prolylglycine	-0.212	0.231	-0.78	0.157	0.186	0.793
Peptide	Acetylated Peptides	phenylacetylcarnitine	-0.193	0.322	-1.041	0.263	0.235	0.793
Peptide	Gamma-glutamyl Amino Acid	gamma-glutamylcitrulline*	-0.171	0.202	-0.653	0.167	0.237	0.793
Peptide	Gamma-glutamyl Amino Acid	gamma-glutamylhistidine	-0.162	0.162	-0.502	0.154	0.29	0.793
Peptide	Gamma-glutamyl Amino Acid	gamma-glutamylserine	-0.161	0.189	-0.582	0.185	0.302	0.793
Xenobiotics	Xanthine Metabolism	1,3,7-trimethylurate	-0.243	0.25	-0.9	0.112	0.123	0.793
Xenobiotics	Xanthine Metabolism	caffeine	-0.221	0.481	-1.712	0.237	0.134	0.793
Xenobiotics	Chemical	2,4-di-tert-butylphenol	-0.215	0.209	-0.712	0.134	0.174	0.793
Xenobiotics	Food Component/Plant	ferulic acid 4-sulfate	-0.216	0.25	-0.85	0.164	0.179	0.793
Xenobiotics	Food Component/Plant	gluconate	-0.198	0.301	-0.999	0.22	0.203	0.793
Xenobiotics	Food Component/Plant	2-aminophenol sulfate	-0.199	0.274	-0.905	0.206	0.211	0.793
Xenobiotics	Chemical	1,2,3-benzenetriol sulfate (2)	-0.183	0.439	-1.421	0.358	0.234	0.793
Xenobiotics	Chemical	perfluorooctanesulfonate (PFOS)	0.182	0.171	-0.14	0.551	0.236	0.793
Xenobiotics	Drug - Psychoactive	THC carboxylic acid	-0.185	0.005	-0.017	0.004	0.24	0.793
Xenobiotics	Drug - Psychoactive	THC carboxylic acid glucuronide	-0.185	0.022	-0.071	0.018	0.24	0.793
Xenobiotics	Chemical	4-chlorobenzoic acid	0.192	0.128	-0.107	0.411	0.243	0.793
Xenobiotics	Food Component/Plant	mannonate*	-0.171	0.122	-0.39	0.103	0.246	0.793
Xenobiotics	Food Component/Plant	2-piperidinone	0.183	0.407	-0.351	1.298	0.252	0.793
Xenobiotics	Food Component/Plant	2,3-dihydroxyisovalerate	-0.184	0.19	-0.604	0.168	0.26	0.793
Xenobiotics	Chemical	O-sulfo-L-tyrosine	0.166	0.08	-0.072	0.252	0.266	0.793
Xenobiotics	Food Component/Plant	betonicine	0.167	0.436	-0.402	1.365	0.276	0.793
Xenobiotics	Benzoate Metabolism	methyl-4-hydroxybenzoate sulfate	-0.175	0.557	-1.729	0.529	0.288	0.793
Xenobiotics	Food Component/Plant	N-(2-furoyl)glycine	-0.161	0.481	-1.482	0.465	0.297	0.793
Xenobiotics	Xanthine Metabolism	1,7-dimethylurate	-0.152	0.371	-1.142	0.361	0.299	0.793
Xenobiotics	Food Component/Plant	methyl glucopyranoside (alpha + beta)	-0.165	0.179	-0.551	0.176	0.302	0.793
Lipid	Fatty Acid Synthesis	malonylcarnitine	-0.167	0.213	-0.653	0.211	0.307	0.802
Lipid	Plasmalogen	1-(1-enyl-stearoyl)-2-arachidonoyl-GPE (P-18:0/20:4)*	0.167	0.109	-0.108	0.335	0.307	0.802
Lipid	Plasmalogen	1-(1-enyl-palmitoyl)-2-oleoyl-GPE (P-16:0/18:1)*	0.164	0.114	-0.114	0.348	0.311	0.807
Lipid	Fatty Acid Metabolism (Acyl Choline)	oleoylcholine	-0.164	0.226	-0.689	0.226	0.311	0.807
Lipid	Phosphatidylcholine (PC)	1-myristoyl-2-arachidonoyl-GPC (14:0/20:4)*	-0.164	0.179	-0.547	0.18	0.312	0.808
Amino Acid	Methionine, Cysteine, SAM and Taurine Metabolism	cystathionine	-0.162	0.285	-0.866	0.287	0.316	0.812
Amino Acid	Glutathione Metabolism	ophthalmate	-0.159	0.313	-0.95	0.317	0.318	0.812
Cofactors and Vitamins	Vitamin A Metabolism	carotene diol (3)	-0.165	0.201	-0.611	0.203	0.317	0.812
Lipid	Primary Bile Acid Metabolism	glycochenodeoxycholate 3-sulfate	0.159	0.358	-0.362	1.09	0.316	0.812
Peptide	Gamma-glutamyl Amino Acid	gamma-glutamylglutamine	-0.155	0.225	-0.682	0.228	0.318	0.812
Carbohydrate	Aminosugar Metabolism	N-acetylglucosamine/N-acetylgalactosamine	-0.163	0.189	-0.572	0.192	0.32	0.815
Nucleotide	Pyrimidine Metabolism, Thymine containing	3-aminoisobutyrate	0.163	0.168	-0.172	0.51	0.322	0.817
Amino Acid	Methionine, Cysteine, SAM and Taurine Metabolism	3-sulfo-L-alanine	0.159	0.226	-0.234	0.684	0.326	0.818
Amino Acid	Histidine Metabolism	histidine methyl ester	-0.16	0.219	-0.66	0.227	0.329	0.818
Amino Acid	Glutamate Metabolism	glutamate	-0.151	0.058	-0.174	0.06	0.33	0.818
Amino Acid	Leucine, Isoleucine and Valine Metabolism	isobutyrylcarnitine (C4)	0.156	0.341	-0.354	1.029	0.33	0.818
Amino Acid	Lysine Metabolism	5-aminovalerate	0.154	0.329	-0.348	0.986	0.338	0.818
Amino Acid	Glycine, Serine and Threonine Metabolism	serine	-0.156	0.106	-0.318	0.112	0.339	0.818
Amino Acid	Alanine and Aspartate Metabolism	aspartate	0.156	0.135	-0.144	0.404	0.342	0.818
Carbohydrate	Pentose Metabolism	ribose	-0.157	0.21	-0.633	0.22	0.334	0.818
Cofactors and Vitamins	Nicotinate and Nicotinamide Metabolism	N1-Methyl-4-pyridone-3-carboxamide	0.146	0.183	-0.192	0.548	0.337	0.818
Cofactors and Vitamins	Nicotinate and Nicotinamide Metabolism	N1-Methyl-2-pyridone-5-carboxamide	0.146	0.151	-0.16	0.453	0.339	0.818
Lipid	Progestin Steroids	5alpha-pregnan-3beta,20beta-diol monosulfate (1)	-0.159	0.227	-0.686	0.235	0.328	0.818
Lipid	Long Chain Polyunsaturated Fatty Acid (n3 and n6)	linoleate (18:2n6)	-0.154	0.162	-0.486	0.17	0.334	0.818
Lipid	Long Chain Polyunsaturated Fatty Acid (n3 and n6)	docosahexaenoate (DHA; 22:6n3)	0.156	0.161	-0.169	0.485	0.335	0.818
Lipid	Dihydrosphingomyelins	behenoyl dihydrosphingomyelin (d18:0/22:0)*	-0.155	0.192	-0.576	0.201	0.335	0.818
Lipid	Monoacylglycerol	2-linoleoylglycerol (18:2)	-0.157	0.169	-0.506	0.178	0.336	0.818
Lipid	Androgenic Steroids	androsterone sulfate	-0.157	0.255	-0.765	0.268	0.337	0.818
Lipid	Phosphatidylcholine (PC)	1-oleoyl-2-docosahexaenoyl-GPC (18:1/22:6)*	0.147	0.1	-0.106	0.298	0.341	0.818
Lipid	Lysophospholipid	1-linoleoyl-GPC (18:2)	-0.148	0.112	-0.335	0.119	0.342	0.818
Nucleotide	Pyrimidine Metabolism, Uracil containing	2'-O-methyluridine	0.158	0.205	-0.21	0.621	0.323	0.818
Peptide	Gamma-glutamyl Amino Acid	gamma-glutamyltryptophan	-0.156	0.181	-0.546	0.187	0.327	0.818
Peptide	Dipeptide	tyrosylglycine	0.149	0.263	-0.277	0.788	0.337	0.818
Xenobiotics	Xanthine Metabolism	paraxanthine	-0.152	0.249	-0.745	0.263	0.339	0.818
Cofactors and Vitamins	Nicotinate and Nicotinamide Metabolism	nicotinamide adenine dinucleotide (NAD+)	-0.153	0.442	-1.319	0.472	0.344	0.819
Peptide	Gamma-glutamyl Amino Acid	gamma-glutamylmethionine	-0.149	0.195	-0.582	0.209	0.345	0.819
Xenobiotics	Food Component/Plant	erythritol	-0.156	0.104	-0.311	0.111	0.344	0.819
Lipid	Sterol	cholesterol	0.149	0.096	-0.103	0.287	0.347	0.82
Lipid	Fatty Acid, Dicarboxylate	maleate	-0.143	0.141	-0.418	0.151	0.349	0.82
Peptide	Gamma-glutamyl Amino Acid	gamma-glutamylglutamate	-0.146	0.211	-0.628	0.228	0.349	0.82
Xenobiotics	Food Component/Plant	histidine betaine (hercynine)*	0.135	0.227	-0.244	0.674	0.349	0.82
Carbohydrate	Glycogen Metabolism	maltose	0.153	0.298	-0.323	0.886	0.352	0.821
Lipid	Fatty Acid Metabolism (Acyl Carnitine, Monounsaturated)	oleoylcarnitine (C18:1)	-0.147	0.246	-0.73	0.265	0.35	0.821
Lipid	Phosphatidylcholine (PC)	1-stearoyl-2-linoleoyl-GPC (18:0/18:2)*	0.149	0.076	-0.082	0.224	0.352	0.821
Lipid	Phosphatidylinositol (PI)	1-palmitoyl-2-arachidonoyl-GPI (16:0/20:4)*	-0.148	0.124	-0.368	0.135	0.353	0.821
Xenobiotics	Food Component/Plant	saccharin	0.153	0.361	-0.394	1.071	0.355	0.824
Lipid	Fatty Acid, Dicarboxylate	tetradecadienedioate (C14:2-DC)*	0.148	0.179	-0.196	0.528	0.358	0.829
Amino Acid	Tyrosine Metabolism	thyroxine	-0.148	0.158	-0.466	0.175	0.363	0.83
Amino Acid	Histidine Metabolism	1-methyl-5-imidazolelactate	0.149	0.248	-0.274	0.73	0.363	0.83
Carbohydrate	Aminosugar Metabolism	glucuronate	-0.15	0.179	-0.53	0.197	0.361	0.83
Lipid	Fatty Acid, Monohydroxy	2-hydroxydecanoate	-0.146	0.12	-0.355	0.133	0.361	0.83
Lipid	Fatty Acid Metabolism (Acyl Carnitine, Hydroxy)	3-hydroxyoctanoylcarnitine (2)	-0.149	0.18	-0.53	0.198	0.362	0.83
Lipid	Monoacylglycerol	2-palmitoylglycerol (16:0)	-0.145	0.208	-0.613	0.232	0.366	0.831
Lipid	Diacylglycerol	stearoyl-linoleoyl-glycerol (18:0/18:2) [2]*	0.148	0.117	-0.129	0.343	0.366	0.831
Lipid	Fatty Acid, Monohydroxy	3-hydroxyoleate*	0.145	0.167	-0.186	0.491	0.366	0.831
Lipid	Eicosanoid	12-HHTrE	0.143	0.283	-0.316	0.829	0.37	0.836
Lipid	Plasmalogen	1-(1-enyl-palmitoyl)-2-palmitoyl-GPC (P-16:0/16:0)*	0.142	0.134	-0.15	0.392	0.371	0.836
Lipid	Androgenic Steroids	5alpha-androstan-3beta,17beta-diol disulfate	-0.143	0.313	-0.915	0.351	0.373	0.836
Nucleotide	Pyrimidine Metabolism, Cytidine containing	N4-acetylcytidine	0.146	0.107	-0.12	0.312	0.373	0.836
Xenobiotics	Chemical	dimethyl sulfone	-0.146	0.158	-0.464	0.177	0.371	0.836
Lipid	Androgenic Steroids	androstenediol (3beta,17beta) disulfate (1)	-0.143	0.24	-0.702	0.271	0.375	0.839
Lipid	Phosphatidylethanolamine (PE)	1-stearoyl-2-arachidonoyl-GPE (18:0/20:4)	0.145	0.129	-0.146	0.378	0.376	0.839
Lipid	Carnitine Metabolism	deoxycarnitine	-0.141	0.153	-0.447	0.173	0.377	0.839
Carbohydrate	Pentose Phosphate Pathway	ribose 1-phosphate	-0.14	0.201	-0.585	0.228	0.379	0.841
Lipid	Medium Chain Fatty Acid	cis-4-decenoate (10:1n6)*	0.14	0.235	-0.268	0.686	0.381	0.842
Lipid	Fatty Acid Metabolism (Acyl Carnitine, Monounsaturated)	myristoleoylcarnitine (C14:1)*	-0.142	0.251	-0.732	0.287	0.381	0.842
Lipid	Fatty Acid Metabolism (Acyl Carnitine, Monounsaturated)	eicosenoylcarnitine (C20:1)*	-0.134	0.229	-0.666	0.261	0.382	0.842
Amino Acid	Tyrosine Metabolism	3-(4-hydroxyphenyl)lactate	0.139	0.125	-0.144	0.364	0.385	0.845
Energy	TCA Cycle	alpha-ketoglutarate	-0.139	0.134	-0.388	0.154	0.386	0.845
Energy	Oxidative Phosphorylation	phosphate	-0.139	0.095	-0.275	0.109	0.386	0.845
Lipid	Fatty Acid Metabolism (Acyl Carnitine, Polyunsaturated)	docosapentaenoylcarnitine (C22:5n3)*	-0.132	0.324	-0.94	0.373	0.388	0.847
Amino Acid	Glycine, Serine and Threonine Metabolism	N-acetylglycine	0.134	0.197	-0.228	0.571	0.39	0.849
Lipid	Androgenic Steroids	11beta-hydroxyandrosterone glucuronide	-0.139	0.172	-0.498	0.2	0.392	0.852
Amino Acid	Phenylalanine Metabolism	phenyllactate (PLA)	0.136	0.205	-0.24	0.591	0.398	0.857
Amino Acid	Lysine Metabolism	N,N,N-trimethyl-5-aminovalerate	-0.133	0.17	-0.491	0.2	0.4	0.857
Lipid	Fatty Acid, Dicarboxylate	sebacate (C10-DC)	-0.136	0.19	-0.548	0.224	0.4	0.857
Lipid	Fatty Acid Metabolism	oleoyl CoA	-0.137	0.217	-0.625	0.256	0.401	0.857
Lipid	Fatty Acid Metabolism (Acyl Carnitine, Medium Chain)	decanoylcarnitine (C10)	-0.136	0.255	-0.734	0.3	0.401	0.857
Lipid	Sphingomyelins	sphingomyelin (d18:1/22:2, d18:2/22:1, d16:1/24:2)*	0.139	0.105	-0.123	0.301	0.402	0.857
Lipid	Sterol	4-cholesten-3-one	0.137	0.11	-0.13	0.317	0.403	0.857
Lipid	Fatty Acid Metabolism (Acyl Carnitine, Polyunsaturated)	docosahexaenoylcarnitine (C22:6)*	-0.132	0.349	-1.003	0.412	0.403	0.857
Nucleotide	Purine Metabolism, Adenine containing	N6-carbamoylthreonyladenosine	-0.139	0.079	-0.226	0.092	0.398	0.857
Amino Acid	Methionine, Cysteine, SAM and Taurine Metabolism	N-acetylcysteine	-0.127	0.239	-0.684	0.283	0.407	0.86
Amino Acid	Methionine, Cysteine, SAM and Taurine Metabolism	2,3-dihydroxy-5-methylthio-4-pentenoate (DMTPA)*	-0.137	0.094	-0.27	0.112	0.407	0.86
Cofactors and Vitamins	Nicotinate and Nicotinamide Metabolism	nicotinate	0.136	0.538	-0.636	1.542	0.405	0.86
Amino Acid	Guanidino and Acetamido Metabolism	4-guanidinobutanoate	-0.133	0.25	-0.715	0.298	0.41	0.863
Amino Acid	Creatine Metabolism	guanidinoacetate	-0.132	0.152	-0.432	0.182	0.415	0.863
Carbohydrate	Glycolysis, Gluconeogenesis, and Pyruvate Metabolism	glucose	0.132	0.254	-0.304	0.725	0.412	0.863
Cofactors and Vitamins	Vitamin A Metabolism	retinol (Vitamin A)	-0.136	0.131	-0.373	0.157	0.413	0.863
Lipid	Mevalonate Metabolism	3-hydroxy-3-methylglutarate	0.132	0.141	-0.169	0.403	0.413	0.863
Xenobiotics	Chemical	bicine	0.132	0.159	-0.191	0.455	0.414	0.863
Xenobiotics	Benzoate Metabolism	4-hydroxyhippurate	-0.131	0.219	-0.625	0.263	0.414	0.863
Amino Acid	Leucine, Isoleucine and Valine Metabolism	N-acetylvaline	-0.132	0.099	-0.281	0.12	0.42	0.865
Carbohydrate	Nucleotide Sugar	glucuronate 1-phosphate*	0.124	0.265	-0.327	0.748	0.432	0.865
Cofactors and Vitamins	Vitamin A Metabolism	carotene diol (2)	-0.131	0.162	-0.462	0.196	0.419	0.865
Energy	TCA Cycle	2-methylcitrate/homocitrate	0.132	0.206	-0.249	0.586	0.419	0.865
Lipid	Long Chain Polyunsaturated Fatty Acid (n3 and n6)	dihomo-linoleate (20:2n6)	-0.126	0.196	-0.555	0.237	0.421	0.865
Lipid	Phosphatidylethanolamine (PE)	1-linoleoyl-2-arachidonoyl-GPE (18:2/20:4)*	-0.132	0.14	-0.398	0.17	0.422	0.865
Lipid	Fatty Acid, Monohydroxy	4-hydroxybutyrate (GHB)	0.114	0.176	-0.215	0.498	0.426	0.865
Lipid	Phosphatidylethanolamine (PE)	1-palmitoyl-2-docosahexaenoyl-GPE (16:0/22:6)*	0.129	0.129	-0.159	0.365	0.43	0.865
Lipid	Fatty Acid Metabolism (Acyl Choline)	arachidonoylcholine	-0.129	0.16	-0.452	0.197	0.431	0.865
Lipid	Phosphatidylserine (PS)	1-palmitoyl-2-oleoyl-GPS (16:0/18:1)	0.13	0.205	-0.254	0.579	0.433	0.865
Lipid	Diacylglycerol	oleoyl-linoleoyl-glycerol (18:1/18:2) [1]	0.13	0.138	-0.17	0.389	0.433	0.865
Lipid	Phosphatidylethanolamine (PE)	1,2-dioleoyl-GPE (18:1/18:1)	0.126	0.127	-0.157	0.358	0.433	0.865
Nucleotide	Purine Metabolism, Adenine containing	adenosine 5'-triphosphate (ATP)	0.128	0.297	-0.358	0.845	0.417	0.865
Nucleotide	Pyrimidine Metabolism, Cytidine containing	2'-O-methylcytidine	-0.13	0.117	-0.332	0.144	0.427	0.865
Nucleotide	Dinucleotide	(3'-5')-cytidylyluridine*	0.129	0.307	-0.379	0.865	0.434	0.865
Xenobiotics	Chemical	thioproline	-0.13	0.164	-0.466	0.2	0.423	0.865
Xenobiotics	Benzoate Metabolism	3-methoxycatechol sulfate (1)	-0.126	0.348	-0.986	0.424	0.424	0.865
Xenobiotics	Drug - Topical Agents	salicylate	0.131	0.189	-0.23	0.534	0.425	0.865
Xenobiotics	Benzoate Metabolism	propyl 4-hydroxybenzoate sulfate	0.13	0.167	-0.206	0.472	0.431	0.865
Lipid	Ceramides	N-palmitoyl-sphingadienine (d18:2/16:0)*	0.126	0.104	-0.129	0.292	0.437	0.869
Lipid	Sphingomyelins	stearoyl sphingomyelin (d18:1/18:0)	0.128	0.078	-0.097	0.22	0.438	0.869
Amino Acid	Methionine, Cysteine, SAM and Taurine Metabolism	5-methylthioribose**	0.125	0.101	-0.126	0.284	0.44	0.87
Amino Acid	Leucine, Isoleucine and Valine Metabolism	2-hydroxy-3-methylvalerate	0.125	0.321	-0.401	0.9	0.442	0.87
Carbohydrate	Aminosugar Metabolism	N-acetylglucosaminylasparagine	-0.124	0.105	-0.292	0.132	0.448	0.87
Lipid	Sphingomyelins	sphingomyelin (d17:1/16:0, d18:1/15:0, d16:1/17:0)*	-0.125	0.089	-0.249	0.111	0.44	0.87
Lipid	Phosphatidylinositol (PI)	1-stearoyl-2-arachidonoyl-GPI (18:0/20:4)	0.125	0.103	-0.129	0.29	0.442	0.87
Lipid	Lysophospholipid	1-stearoyl-GPI (18:0)	-0.126	0.182	-0.509	0.227	0.443	0.87
Xenobiotics	Drug - Analgesics, Anesthetics	ibuprofen	0.125	0.108	-0.136	0.302	0.448	0.87
Xenobiotics	Drug - Analgesics, Anesthetics	ibuprofen acyl glucuronide	0.125	0.124	-0.156	0.347	0.448	0.87
Xenobiotics	Drug - Analgesics, Anesthetics	2-hydroxyibuprofen	0.125	0.07	-0.088	0.195	0.448	0.87
Xenobiotics	Drug - Analgesics, Anesthetics	carboxyibuprofen	0.125	0.108	-0.136	0.301	0.448	0.87
Amino Acid	Glutathione Metabolism	S-lactoylglutathione	-0.12	0.42	-1.169	0.531	0.452	0.871
Amino Acid	Histidine Metabolism	N-acetylhistamine	0.12	0.171	-0.217	0.476	0.453	0.871
Lipid	Secondary Bile Acid Metabolism	glycoursodeoxycholate	-0.121	0.375	-1.046	0.475	0.452	0.871
Lipid	Long Chain Polyunsaturated Fatty Acid (n3 and n6)	linolenate [alpha or gamma; (18:3n3 or 6)]	-0.117	0.15	-0.417	0.191	0.455	0.871
Lipid	Fatty Acid, Dicarboxylate	hexadecenedioate (C16:1-DC)*	-0.123	0.23	-0.64	0.293	0.455	0.871
Nucleotide	Pyrimidine Metabolism, Uracil containing	beta-alanine	-0.115	0.157	-0.437	0.197	0.449	0.871
Nucleotide	Dinucleotide	(3'-5')-uridylyluridine	0.124	0.251	-0.318	0.698	0.454	0.871
Amino Acid	Methionine, Cysteine, SAM and Taurine Metabolism	homocysteine	-0.122	0.246	-0.683	0.314	0.458	0.875
Amino Acid	Methionine, Cysteine, SAM and Taurine Metabolism	cystine	0.12	0.55	-0.704	1.525	0.46	0.875
Xenobiotics	Benzoate Metabolism	3-hydroxyhippurate	0.118	0.329	-0.421	0.913	0.459	0.875
Energy	TCA Cycle	aconitate [cis or trans]	0.119	0.134	-0.173	0.372	0.463	0.877
Lipid	Eicosanoid	prostaglandin D2	-0.119	0.391	-1.081	0.502	0.463	0.877
Xenobiotics	Food Component/Plant	ergothioneine	0.105	0.19	-0.245	0.527	0.464	0.877
Amino Acid	Tyrosine Metabolism	dopamine 3-O-sulfate	0.113	0.234	-0.302	0.647	0.466	0.878
Lipid	Androgenic Steroids	androstenediol (3beta,17beta) monosulfate (2)	-0.12	0.282	-0.779	0.364	0.466	0.878
Lipid	Lysophospholipid	2-stearoyl-GPE (18:0)*	0.117	0.121	-0.157	0.332	0.473	0.887
Lipid	Sphingomyelins	sphingomyelin (d18:1/25:0, d19:0/24:1, d20:1/23:0, d19:1/24:0)*	0.115	0.168	-0.219	0.463	0.474	0.887
Lipid	Fatty Acid, Dicarboxylate	dodecadienoate (12:2)*	0.119	0.168	-0.219	0.462	0.474	0.887
Amino Acid	Glutamate Metabolism	beta-citrylglutamate	-0.118	0.116	-0.319	0.152	0.477	0.891
Amino Acid	Histidine Metabolism	1-ribosyl-imidazoleacetate*	0.111	0.208	-0.274	0.567	0.485	0.893
Amino Acid	Urea cycle; Arginine and Proline Metabolism	proline	-0.109	0.082	-0.225	0.109	0.488	0.893
Amino Acid	Lysine Metabolism	fructosyllysine	0.103	0.106	-0.141	0.288	0.494	0.893
Amino Acid	Glutathione Metabolism	5-oxoproline	-0.103	0.152	-0.411	0.206	0.505	0.893
Amino Acid	Leucine, Isoleucine and Valine Metabolism	N-acetylisoleucine	0.105	0.146	-0.199	0.393	0.511	0.893
Amino Acid	Glutathione Metabolism	4-hydroxy-nonenal-glutathione	-0.107	0.258	-0.692	0.353	0.516	0.893
Amino Acid	Urea cycle; Arginine and Proline Metabolism	homocitrulline	-0.106	0.318	-0.853	0.437	0.517	0.893
Amino Acid	Histidine Metabolism	histidine	-0.102	0.114	-0.306	0.158	0.522	0.893
Amino Acid	Leucine, Isoleucine and Valine Metabolism	methylsuccinate	0.103	0.183	-0.254	0.49	0.524	0.893
Carbohydrate	Disaccharides and Oligosaccharides	sucrose	0.111	0.284	-0.374	0.776	0.482	0.893
Carbohydrate	Pentose Phosphate Pathway	6-phosphogluconate	0.109	0.367	-0.486	1.003	0.486	0.893
Carbohydrate	Pentose Phosphate Pathway	sedoheptulose-7-phosphate	0.106	0.183	-0.253	0.49	0.522	0.893
Cofactors and Vitamins	Nicotinate and Nicotinamide Metabolism	nicotinate ribonucleoside	-0.108	0.268	-0.729	0.357	0.492	0.893
Cofactors and Vitamins	Ascorbate and Aldarate Metabolism	threonate	-0.105	0.089	-0.238	0.124	0.525	0.893
Energy	Oxidative Phosphorylation	acetylphosphate	0.105	0.2	-0.276	0.534	0.523	0.893
Energy	TCA Cycle	citrate	0.105	0.207	-0.286	0.551	0.525	0.893
Lipid	Lysoplasmalogen	1-(1-enyl-palmitoyl)-GPE (P-16:0)*	0.116	0.125	-0.164	0.342	0.479	0.893
Lipid	Phosphatidylethanolamine (PE)	1-stearoyl-2-linoleoyl-GPE (18:0/18:2)*	0.114	0.125	-0.164	0.342	0.48	0.893
Lipid	Androgenic Steroids	epiandrosterone sulfate	-0.115	0.232	-0.635	0.306	0.483	0.893
Lipid	Phosphatidylinositol (PI)	1-stearoyl-2-oleoyl-GPI (18:0/18:1)*	0.116	0.182	-0.239	0.497	0.483	0.893
Lipid	Dihydrosphingomyelins	sphingomyelin (d18:0/20:0, d16:0/22:0)*	-0.113	0.202	-0.551	0.266	0.485	0.893
Lipid	Fatty Acid Metabolism	palmitoyl CoA	-0.112	0.281	-0.763	0.375	0.493	0.893
Lipid	Glycosyl PE	1-stearoyl-2-arachidonoyl-glycosyl-GPE (18:0/20:4)**	0.112	0.18	-0.241	0.489	0.496	0.893
Lipid	Ceramides	ceramide (d18:1/20:0, d16:1/22:0, d20:1/18:0)*	0.112	0.194	-0.26	0.526	0.498	0.893
Lipid	Fatty Acid Metabolism (Acyl Carnitine, Short Chain)	acetylcarnitine (C2)	-0.104	0.124	-0.337	0.168	0.501	0.893
Lipid	Lysophospholipid	1-linoleoyl-GPS (18:2)*	0.11	0.373	-0.503	1.01	0.501	0.893
Lipid	Diacylglycerol	palmitoyl-linoleoyl-glycerol (16:0/18:2) [2]*	-0.107	0.114	-0.309	0.155	0.506	0.893
Lipid	Hexosylceramides (HCER)	glycosyl-N-nervonoyl-sphingosine (d18:1/24:1)*	0.103	0.171	-0.232	0.461	0.507	0.893
Lipid	Androgenic Steroids	androsterone glucuronide	0.109	0.222	-0.301	0.598	0.507	0.893
Lipid	Ceramides	N-stearoyl-sphingosine (d18:1/18:0)*	0.109	0.181	-0.246	0.487	0.51	0.893
Lipid	Sphingomyelins	palmitoyl sphingomyelin (d18:1/16:0)	0.109	0.059	-0.081	0.16	0.511	0.893
Lipid	Fatty Acid, Monohydroxy	2-hydroxypalmitate	0.108	0.141	-0.193	0.38	0.512	0.893
Lipid	Phospholipid Metabolism	phosphoethanolamine	0.101	0.142	-0.195	0.383	0.513	0.893
Lipid	Fatty Acid, Dicarboxylate	undecanedioate (C11-DC)	0.107	0.196	-0.267	0.526	0.513	0.893
Lipid	Fatty Acid Metabolism (Acyl Choline)	palmitoloelycholine	-0.108	0.244	-0.654	0.334	0.515	0.893
Lipid	Lysophospholipid	1-oleoyl-GPC (18:1)	0.106	0.102	-0.14	0.275	0.516	0.893
Lipid	Diacylglycerol	palmitoyl-oleoyl-glycerol (16:0/18:1) [2]*	0.102	0.127	-0.174	0.339	0.519	0.893
Lipid	Medium Chain Fatty Acid	caproate (6:0)	0.103	0.162	-0.224	0.433	0.523	0.893
Lipid	Carnitine Metabolism	carnitine	-0.104	0.136	-0.362	0.188	0.524	0.893
Lipid	Sphingolipid Synthesis	1-deoxysphingosine (m18:1)	0.104	0.199	-0.275	0.531	0.525	0.893
Nucleotide	Purine Metabolism, (Hypo)Xanthine/Inosine containing	xanthine	0.107	0.084	-0.112	0.23	0.491	0.893
Nucleotide	Purine Metabolism, Adenine containing	adenosine 3',5'-cyclic monophosphate (cAMP)	-0.104	0.139	-0.372	0.192	0.523	0.893
Partially Characterized Molecules	Partially Characterized Molecules	metabolonic lactone sulfate	-0.095	0.225	-0.61	0.3	0.494	0.893
Peptide	Gamma-glutamyl Amino Acid	gamma-glutamylalanine	-0.087	0.189	-0.51	0.256	0.506	0.893
Xenobiotics	Xanthine Metabolism	5-acetylamino-6-amino-3-methyluracil	-0.107	0.268	-0.724	0.363	0.506	0.893
Xenobiotics	Xanthine Metabolism	7-methylxanthine	0.107	0.322	-0.441	0.863	0.517	0.893
Xenobiotics	Drug - Topical Agents	2,6-dihydroxybenzoic acid	-0.107	0.214	-0.574	0.294	0.517	0.893
Xenobiotics	Benzoate Metabolism	2-hydroxyhippurate (salicylurate)	0.097	0.233	-0.322	0.623	0.522	0.893
Lipid	Progestin Steroids	5alpha-pregnan-3beta-ol,20-one sulfate	-0.102	0.245	-0.654	0.34	0.526	0.894
Lipid	Sphingosines	hexadecasphingosine (d16:1)*	0.103	0.115	-0.16	0.306	0.528	0.895
Lipid	Primary Bile Acid Metabolism	taurochenodeoxycholate	-0.099	0.254	-0.675	0.355	0.533	0.902
Lipid	Fatty Acid, Monohydroxy	2-hydroxystearate	0.102	0.128	-0.179	0.339	0.535	0.902
Lipid	Plasmalogen	1-(1-enyl-palmitoyl)-2-arachidonoyl-GPC (P-16:0/20:4)*	0.101	0.142	-0.199	0.376	0.536	0.902
Lipid	Diacylglycerol	palmitoyl-docosahexaenoyl-glycerol (16:0/22:6) [1]*	0.1	0.105	-0.147	0.278	0.537	0.902
Lipid	Corticosteroids	cortisone	-0.098	0.164	-0.434	0.231	0.539	0.902
Peptide	Gamma-glutamyl Amino Acid	gamma-glutamyl-epsilon-lysine	0.1	0.234	-0.329	0.619	0.539	0.902
Xenobiotics	Food Component/Plant	eugenol sulfate	0.101	0.25	-0.35	0.663	0.534	0.902
Lipid	Diacylglycerol	linoleoyl-arachidonoyl-glycerol (18:2/20:4) [2]*	-0.1	0.151	-0.399	0.213	0.542	0.904
Lipid	Phospholipid Metabolism	glycerophosphoinositol*	-0.099	0.147	-0.389	0.208	0.543	0.904
Lipid	Phosphatidylethanolamine (PE)	1,2-dilinoleoyl-GPE (18:2/18:2)*	-0.099	0.137	-0.362	0.194	0.543	0.904
Amino Acid	Histidine Metabolism	N-acetylhistidine	0.097	0.11	-0.156	0.29	0.548	0.906
Amino Acid	Urea cycle; Arginine and Proline Metabolism	trans-4-hydroxyproline	-0.093	0.164	-0.43	0.233	0.551	0.906
Amino Acid	Glycine, Serine and Threonine Metabolism	betaine	-0.096	0.19	-0.499	0.272	0.554	0.906
Amino Acid	Polyamine Metabolism	N-acetyl-isoputreanine	-0.09	0.187	-0.489	0.267	0.555	0.906
Amino Acid	Tryptophan Metabolism	indolelactate	0.096	0.145	-0.208	0.379	0.557	0.906
Cofactors and Vitamins	Nicotinate and Nicotinamide Metabolism	quinolinate	-0.096	0.219	-0.577	0.312	0.549	0.906
Energy	TCA Cycle	succinylcarnitine (C4-DC)	-0.096	0.084	-0.221	0.12	0.552	0.906
Energy	TCA Cycle	succinate	-0.096	0.264	-0.691	0.38	0.559	0.906
Lipid	Medium Chain Fatty Acid	caprate (10:0)	0.1	0.153	-0.218	0.404	0.547	0.906
Lipid	Phosphatidylcholine (PC)	1-palmitoyl-2-docosahexaenoyl-GPC (16:0/22:6)	0.094	0.083	-0.118	0.219	0.548	0.906
Lipid	Diacylglycerol	linoleoyl-arachidonoyl-glycerol (18:2/20:4) [1]*	-0.097	0.165	-0.432	0.235	0.552	0.906
Lipid	Long Chain Monounsaturated Fatty Acid	10-heptadecenoate (17:1n7)	-0.095	0.159	-0.418	0.227	0.554	0.906
Lipid	Phosphatidylinositol (PI)	1-oleoyl-2-arachidonoyl-GPI (18:1/20:4)*	0.095	0.121	-0.173	0.318	0.554	0.906
Lipid	Long Chain Polyunsaturated Fatty Acid (n3 and n6)	tetradecadienoate (14:2)*	-0.095	0.17	-0.445	0.243	0.557	0.906
Xenobiotics	Drug - Analgesics, Anesthetics	2-methoxyacetaminophen sulfate*	0.091	0.253	-0.363	0.661	0.559	0.906
Amino Acid	Tryptophan Metabolism	C-glycosyltryptophan	-0.092	0.085	-0.221	0.125	0.576	0.908
Amino Acid	Methionine, Cysteine, SAM and Taurine Metabolism	S-methylcysteine sulfoxide	-0.09	0.185	-0.479	0.271	0.578	0.908
Amino Acid	Creatine Metabolism	creatine phosphate	0.089	0.26	-0.382	0.673	0.58	0.908
Amino Acid	Glutathione Metabolism	CoA-glutathione*	-0.088	0.277	-0.712	0.411	0.59	0.908
Carbohydrate	Aminosugar Metabolism	glucosamine-6-phosphate	0.092	0.279	-0.407	0.726	0.572	0.908
Carbohydrate	Glycogen Metabolism	maltopentaose	-0.09	0.31	-0.803	0.454	0.578	0.908
Cofactors and Vitamins	Hemoglobin and Porphyrin Metabolism	bilirubin (E,E)*	0.09	0.294	-0.435	0.758	0.586	0.908
Energy	TCA Cycle	citraconate/glutaconate	-0.088	0.292	-0.755	0.427	0.577	0.908
Energy	TCA Cycle	malate	-0.086	0.115	-0.296	0.171	0.59	0.908
Lipid	Plasmalogen	1-(1-enyl-palmitoyl)-2-palmitoleoyl-GPC (P-16:0/16:1)*	0.092	0.121	-0.175	0.317	0.561	0.908
Lipid	Diacylglycerol	palmitoyl-arachidonoyl-glycerol (16:0/20:4) [1]*	0.093	0.108	-0.156	0.283	0.563	0.908
Lipid	Long Chain Monounsaturated Fatty Acid	10-nonadecenoate (19:1n9)	-0.093	0.177	-0.461	0.256	0.566	0.908
Lipid	Endocannabinoid	N-arachidonoyltaurine	-0.092	0.161	-0.419	0.234	0.568	0.908
Lipid	Phospholipid Metabolism	trimethylamine N-oxide	-0.09	0.189	-0.49	0.277	0.576	0.908
Lipid	Primary Bile Acid Metabolism	glycocholate	-0.09	0.291	-0.752	0.425	0.577	0.908
Lipid	Endocannabinoid	stearoyl ethanolamide	0.089	0.13	-0.191	0.337	0.578	0.908
Lipid	Sterol	7-alpha-hydroxy-3-oxo-4-cholestenoate (7-Hoca)	-0.09	0.159	-0.412	0.234	0.58	0.908
Lipid	Fatty Acid, Branched	(14 or 15)-methylpalmitate (a17:0 or i17:0)	-0.089	0.152	-0.393	0.223	0.58	0.908
Lipid	Sphingosines	heptadecasphingosine (d17:1)	0.09	0.143	-0.211	0.37	0.582	0.908
Lipid	Long Chain Saturated Fatty Acid	palmitate (16:0)	-0.087	0.151	-0.388	0.223	0.586	0.908
Lipid	Monoacylglycerol	1-oleoylglycerol (18:1)	0.087	0.174	-0.257	0.449	0.586	0.908
Lipid	Endocannabinoid	N-stearoyltaurine	-0.09	0.126	-0.324	0.186	0.586	0.908
Lipid	Lysophospholipid	1-oleoyl-GPI (18:1)	-0.089	0.19	-0.488	0.281	0.588	0.908
Lipid	Fatty Acid Metabolism (Acyl Carnitine, Hydroxy)	(R)-3-hydroxybutyrylcarnitine	-0.086	0.183	-0.471	0.272	0.591	0.908
Lipid	Fatty Acid Metabolism (Acyl Carnitine, Hydroxy)	(S)-3-hydroxybutyrylcarnitine	-0.084	0.19	-0.489	0.283	0.592	0.908
Lipid	Hexosylceramides (HCER)	glycosyl-N-arachidoyl-sphingosine (d18:1/20:0)*	-0.088	0.216	-0.554	0.321	0.592	0.908
Nucleotide	Pyrimidine Metabolism, Cytidine containing	cytidine 2',3'-cyclic monophosphate	0.088	0.48	-0.703	1.241	0.578	0.908
Xenobiotics	Benzoate Metabolism	4-methylcatechol sulfate	0.095	0.334	-0.481	0.87	0.563	0.908
Xenobiotics	Xanthine Metabolism	7-methylurate	0.09	0.319	-0.467	0.824	0.578	0.908
Xenobiotics	Drug - Antibiotic	azithromycin	0.085	0.028	-0.041	0.071	0.58	0.908
Xenobiotics	Benzoate Metabolism	4-allylcatechol sulfate	-0.089	0.327	-0.842	0.481	0.584	0.908
Xenobiotics	Benzoate Metabolism	4-acetylphenol sulfate	0.086	0.254	-0.376	0.654	0.589	0.908
Amino Acid	Methionine, Cysteine, SAM and Taurine Metabolism	N-acetyltaurine	0.087	0.113	-0.168	0.289	0.594	0.91
Amino Acid	Alanine and Aspartate Metabolism	alanine	-0.081	0.095	-0.242	0.141	0.596	0.91
Lipid	Diacylglycerol	stearoyl-docosahexaenoyl-glycerol (18:0/22:6) [2]*	0.081	0.141	-0.21	0.361	0.596	0.91
Amino Acid	Polyamine Metabolism	spermine	-0.084	0.299	-0.764	0.447	0.599	0.913
Amino Acid	Alanine and Aspartate Metabolism	hydroxyasparagine**	0.083	0.111	-0.166	0.282	0.603	0.917
Amino Acid	Urea cycle; Arginine and Proline Metabolism	citrulline	-0.079	0.07	-0.178	0.105	0.605	0.918
Amino Acid	Urea cycle; Arginine and Proline Metabolism	N-delta-acetylornithine	-0.078	0.272	-0.69	0.41	0.609	0.918
Amino Acid	Glutamate Metabolism	4-hydroxyglutamate	-0.074	0.171	-0.433	0.261	0.619	0.918
Carbohydrate	Fructose, Mannose and Galactose Metabolism	galactose 6-phosphate	-0.084	0.131	-0.334	0.197	0.606	0.918
Carbohydrate	Aminosugar Metabolism	N-acetylneuraminate	-0.079	0.138	-0.348	0.21	0.618	0.918
Carbohydrate	Nucleotide Sugar	UDP-glucuronate	0.079	0.491	-0.749	1.24	0.619	0.918
Lipid	Monoacylglycerol	1-dihomo-linolenylglycerol (20:3)	-0.083	0.191	-0.487	0.289	0.607	0.918
Lipid	Diacylglycerol	oleoyl-arachidonoyl-glycerol (18:1/20:4) [2]*	0.082	0.124	-0.187	0.314	0.61	0.918
Lipid	Dihydroceramides	N-palmitoyl-sphinganine (d18:0/16:0)	-0.079	0.235	-0.597	0.356	0.612	0.918
Lipid	Long Chain Monounsaturated Fatty Acid	oleate/vaccenate (18:1)	-0.08	0.188	-0.476	0.284	0.613	0.918
Lipid	Fatty Acid Metabolism (Acyl Carnitine, Monounsaturated)	undecenoylcarnitine (C11:1)	-0.077	0.159	-0.404	0.242	0.613	0.918
Lipid	Fatty Acid Metabolism (Acyl Carnitine, Medium Chain)	hexanoylcarnitine (C6)	-0.082	0.258	-0.654	0.392	0.615	0.918
Lipid	Androgenic Steroids	androstenediol (3beta,17beta) disulfate (2)	-0.081	0.193	-0.489	0.295	0.618	0.918
Lipid	Plasmalogen	1-(1-enyl-palmitoyl)-2-arachidonoyl-GPE (P-16:0/20:4)*	0.082	0.097	-0.148	0.246	0.619	0.918
Xenobiotics	Benzoate Metabolism	3-methyl catechol sulfate (1)	-0.077	0.435	-1.101	0.661	0.615	0.918
Xenobiotics	Food Component/Plant	beta-guanidinopropanoate	-0.08	0.475	-1.203	0.722	0.616	0.918
Amino Acid	Methionine, Cysteine, SAM and Taurine Metabolism	N-acetylmethionine	-0.081	0.137	-0.346	0.21	0.622	0.919
Amino Acid	Methionine, Cysteine, SAM and Taurine Metabolism	N-formylmethionine	0.08	0.097	-0.148	0.244	0.623	0.919
Xenobiotics	Xanthine Metabolism	1-methylurate	-0.076	0.42	-1.06	0.643	0.623	0.919
Amino Acid	Histidine Metabolism	1-methylhistidine	-0.078	0.134	-0.339	0.206	0.625	0.92
Amino Acid	Histidine Metabolism	anserine	-0.073	0.472	-1.184	0.727	0.631	0.922
Amino Acid	Glycine, Serine and Threonine Metabolism	N-acetylthreonine	0.077	0.087	-0.134	0.217	0.633	0.922
Carbohydrate	Glycolysis, Gluconeogenesis, and Pyruvate Metabolism	1,5-anhydroglucitol (1,5-AG)	-0.064	0.063	-0.159	0.098	0.632	0.922
Lipid	Pregnenolone Steroids	21-hydroxypregnenolone disulfate	0.078	0.184	-0.283	0.462	0.63	0.922
Lipid	Sphingolipid Synthesis	hexadecasphinganine (d16:0)*	-0.071	0.185	-0.465	0.286	0.632	0.922
Nucleotide	Pyrimidine Metabolism, Uracil containing	3-ureidopropionate	0.078	0.105	-0.161	0.262	0.632	0.922
Xenobiotics	Chemical	sulfate*	0.079	0.069	-0.106	0.174	0.627	0.922
Amino Acid	Methionine, Cysteine, SAM and Taurine Metabolism	methionine	0.075	0.111	-0.173	0.277	0.644	0.928
Carbohydrate	Fructose, Mannose and Galactose Metabolism	mannose	-0.073	0.211	-0.526	0.328	0.641	0.928
Lipid	Endocannabinoid	palmitoyl ethanolamide	0.075	0.12	-0.186	0.299	0.639	0.928
Lipid	Monoacylglycerol	1-palmitoylglycerol (16:0)	-0.074	0.153	-0.383	0.239	0.642	0.928
Lipid	Fatty Acid Metabolism (Acyl Carnitine, Monounsaturated)	cis-4-decenoylcarnitine (C10:1)	-0.077	0.248	-0.62	0.387	0.642	0.928
Nucleotide	Dinucleotide	(3'-5')-guanylyluridine	0.078	0.331	-0.514	0.827	0.639	0.928
Nucleotide	Purine Metabolism, Guanine containing	N2-methylguanosine	-0.076	0.224	-0.557	0.349	0.645	0.928
Peptide	Dipeptide	leucylglutamine*	-0.073	0.281	-0.7	0.439	0.645	0.928
Amino Acid	Glutamate Metabolism	N-acetylglutamate	-0.072	0.145	-0.361	0.229	0.652	0.933
Peptide	Gamma-glutamyl Amino Acid	gamma-glutamyl-alpha-lysine	-0.069	0.172	-0.427	0.27	0.651	0.933
Peptide	Gamma-glutamyl Amino Acid	gamma-glutamylthreonine	0.071	0.12	-0.188	0.297	0.652	0.933
Amino Acid	Glutamate Metabolism	gamma-carboxyglutamate	-0.069	0.093	-0.229	0.148	0.667	0.934
Amino Acid	Urea cycle; Arginine and Proline Metabolism	argininosuccinate	-0.065	0.189	-0.464	0.304	0.675	0.934
Amino Acid	Glycine, Serine and Threonine Metabolism	glycine	-0.068	0.088	-0.216	0.142	0.675	0.934
Amino Acid	Histidine Metabolism	1-methyl-5-imidazoleacetate	0.068	0.251	-0.402	0.613	0.677	0.934
Carbohydrate	Fructose, Mannose and Galactose Metabolism	mannose-6-phosphate	0.072	0.264	-0.417	0.651	0.66	0.934
Cofactors and Vitamins	Ascorbate and Aldarate Metabolism	ascorbic acid 2-sulfate	0.072	0.111	-0.176	0.273	0.664	0.934
Lipid	Secondary Bile Acid Metabolism	glycocholenate sulfate*	0.073	0.142	-0.224	0.352	0.655	0.934
Lipid	Fatty Acid Metabolism (Acyl Carnitine, Medium Chain)	octanoylcarnitine (C8)	-0.073	0.281	-0.695	0.443	0.656	0.934
Lipid	Lysophospholipid	1-palmitoleoyl-GPC (16:1)*	0.072	0.114	-0.179	0.281	0.657	0.934
Lipid	Diacylglycerol	oleoyl-oleoyl-glycerol (18:1/18:1) [2]*	0.071	0.263	-0.416	0.648	0.662	0.934
Lipid	Primary Bile Acid Metabolism	cholate	-0.071	0.354	-0.872	0.562	0.664	0.934
Lipid	Primary Bile Acid Metabolism	glycochenodeoxycholate	-0.07	0.208	-0.512	0.33	0.665	0.934
Lipid	Long Chain Polyunsaturated Fatty Acid (n3 and n6)	docosadienoate (22:2n6)	-0.068	0.214	-0.526	0.343	0.671	0.934
Lipid	Sphingomyelins	sphingomyelin (d18:2/16:0, d18:1/16:1)*	0.07	0.083	-0.132	0.202	0.672	0.934
Lipid	Fatty Acid Metabolism (Acyl Carnitine, Dicarboxylate)	octadecenedioylcarnitine (C18:1-DC)*	-0.069	0.174	-0.427	0.28	0.675	0.934
Lipid	Phosphatidylcholine (PC)	1-palmitoleoyl-2-linolenoyl-GPC (16:1/18:3)*	-0.067	0.25	-0.611	0.401	0.676	0.934
Lipid	Fatty Acid, Dihydroxy	2S,3R-dihydroxybutyrate	-0.067	0.116	-0.284	0.187	0.678	0.934
Lipid	Fatty Acid, Dicarboxylate	octadecenedioate (C18:1-DC)	-0.069	0.214	-0.524	0.345	0.678	0.934
Nucleotide	Purine Metabolism, Adenine containing	adenosine 2'-monophosphate (2'-AMP)	0.068	0.438	-0.699	1.078	0.668	0.934
Nucleotide	Dinucleotide	(3'-5')-adenylylcytidine	0.071	0.23	-0.367	0.566	0.668	0.934
Nucleotide	Purine Metabolism, Guanine containing	queuine	-0.063	0.218	-0.535	0.349	0.673	0.934
Nucleotide	Purine Metabolism, Adenine containing	N6-succinyladenosine	-0.069	0.265	-0.65	0.426	0.676	0.934
Peptide	Dipeptide	threonylphenylalanine	0.066	0.297	-0.477	0.729	0.675	0.934
Xenobiotics	Xanthine Metabolism	theobromine	0.073	0.397	-0.629	0.981	0.661	0.934
Xenobiotics	Food Component/Plant	piperine	-0.068	0.415	-1.019	0.662	0.669	0.934
Carbohydrate	Glycolysis, Gluconeogenesis, and Pyruvate Metabolism	fructose 1,6-bisphosphate	0.065	0.355	-0.571	0.867	0.68	0.936
Amino Acid	Histidine Metabolism	formiminoglutamate	0.063	0.126	-0.204	0.307	0.685	0.939
Amino Acid	Methionine, Cysteine, SAM and Taurine Metabolism	cysteine sulfinic acid	0.067	0.235	-0.381	0.572	0.687	0.939
Amino Acid	Creatine Metabolism	creatine	0.066	0.077	-0.126	0.188	0.69	0.939
Amino Acid	Leucine, Isoleucine and Valine Metabolism	3-methylglutaconate	0.063	0.149	-0.242	0.361	0.691	0.939
Cofactors and Vitamins	Ascorbate and Aldarate Metabolism	gulonate*	-0.066	0.151	-0.368	0.244	0.684	0.939
Lipid	Phosphatidylethanolamine (PE)	1-oleoyl-2-arachidonoyl-GPE (18:1/20:4)*	0.065	0.12	-0.194	0.291	0.688	0.939
Xenobiotics	Chemical	3-hydroxypyridine sulfate	-0.06	0.532	-1.295	0.862	0.687	0.939
Xenobiotics	Benzoate Metabolism	4-ethylphenylsulfate	-0.064	0.348	-0.847	0.565	0.689	0.939
Xenobiotics	Xanthine Metabolism	3-methylxanthine	0.065	0.335	-0.546	0.813	0.694	0.942
Lipid	Secondary Bile Acid Metabolism	taurolithocholate 3-sulfate	-0.063	0.277	-0.669	0.451	0.696	0.943
Lipid	Sphingomyelins	sphingomyelin (d18:1/14:0, d16:1/16:0)*	-0.061	0.092	-0.224	0.151	0.697	0.943
Lipid	Hexosylceramides (HCER)	glycosyl ceramide (d18:2/24:1, d18:1/24:2)*	0.061	0.156	-0.256	0.377	0.699	0.945
Amino Acid	Leucine, Isoleucine and Valine Metabolism	2-methylbutyrylcarnitine (C5)	-0.06	0.274	-0.658	0.453	0.71	0.95
Amino Acid	Methionine, Cysteine, SAM and Taurine Metabolism	methionine sulfone	-0.055	0.208	-0.498	0.343	0.71	0.95
Cofactors and Vitamins	Hemoglobin and Porphyrin Metabolism	bilirubin (Z,Z)	-0.062	0.257	-0.617	0.425	0.711	0.95
Lipid	Pregnenolone Steroids	pregnenolone sulfate	-0.06	0.242	-0.582	0.399	0.707	0.95
Lipid	Lysophospholipid	1-palmitoyl-GPS (16:0)*	0.057	0.301	-0.496	0.722	0.709	0.95
Xenobiotics	Chemical	triethanolamine	0.062	0.235	-0.386	0.566	0.705	0.95
Xenobiotics	Benzoate Metabolism	3-(3-hydroxyphenyl)propionate	0.057	0.196	-0.323	0.471	0.706	0.95
Xenobiotics	Tobacco Metabolite	cotinine	0.06	0.423	-0.699	1.016	0.71	0.95
Amino Acid	Tyrosine Metabolism	tyrosine	0.06	0.105	-0.175	0.252	0.718	0.952
Carbohydrate	Glycolysis, Gluconeogenesis, and Pyruvate Metabolism	dihydroxyacetone phosphate (DHAP)	0.06	0.165	-0.274	0.394	0.716	0.952
Carbohydrate	Glycolysis, Gluconeogenesis, and Pyruvate Metabolism	lactate	-0.058	0.153	-0.365	0.253	0.716	0.952
Carbohydrate	Nucleotide Sugar	UDP-N-acetylglucosamine/galactosamine	-0.058	0.464	-1.109	0.772	0.719	0.952
Cofactors and Vitamins	Ascorbate and Aldarate Metabolism	2-O-methylascorbic acid	0.06	0.102	-0.17	0.245	0.718	0.952
Lipid	Progestin Steroids	5alpha-pregnan-3beta,20alpha-diol monosulfate (2)	0.059	0.226	-0.375	0.54	0.717	0.952
Xenobiotics	Benzoate Metabolism	4-vinylcatechol sulfate	-0.059	0.359	-0.856	0.598	0.722	0.955
Amino Acid	Phenylalanine Metabolism	phenethylamine	0.055	0.296	-0.495	0.706	0.725	0.956
Lipid	Fatty Acid, Monohydroxy	13-HODE + 9-HODE	-0.058	0.362	-0.863	0.605	0.724	0.956
Lipid	Diacylglycerol	oleoyl-linoleoyl-glycerol (18:1/18:2) [2]	0.056	0.089	-0.149	0.212	0.726	0.956
Amino Acid	Glutathione Metabolism	cysteine-glutathione disulfide	-0.053	0.416	-0.988	0.698	0.73	0.957
Amino Acid	Urea cycle; Arginine and Proline Metabolism	2-oxoarginine*	-0.054	0.215	-0.509	0.36	0.73	0.957
Peptide	Dipeptide	valylleucine	0.055	0.287	-0.481	0.681	0.73	0.957
Carbohydrate	Aminosugar Metabolism	erythronate*	-0.054	0.084	-0.2	0.142	0.732	0.958
Lipid	Ceramides	N-palmitoyl-heptadecasphingosine (d17:1/16:0)*	0.056	0.131	-0.22	0.31	0.733	0.958
Amino Acid	Urea cycle; Arginine and Proline Metabolism	arginine	0.053	0.086	-0.146	0.204	0.737	0.959
Amino Acid	Lysine Metabolism	cadaverine	0.055	0.314	-0.531	0.743	0.738	0.959
Lipid	Sphingomyelins	sphingomyelin (d18:1/17:0, d17:1/18:0, d19:1/16:0)	-0.054	0.079	-0.186	0.133	0.736	0.959
Lipid	Corticosteroids	tetrahydrocortisol glucuronide	0.055	0.164	-0.277	0.388	0.736	0.959
Amino Acid	Leucine, Isoleucine and Valine Metabolism	isovalerylcarnitine (C5)	0.054	0.364	-0.615	0.858	0.74	0.961
Amino Acid	Lysine Metabolism	N6,N6-dimethyllysine	-0.054	0.179	-0.422	0.304	0.742	0.962
Nucleotide	Dinucleotide	(3'-5')-uridylyladenosine	-0.054	0.179	-0.421	0.304	0.744	0.963
Amino Acid	Tyrosine Metabolism	p-cresol glucuronide*	0.052	0.264	-0.449	0.621	0.746	0.964
Peptide	Dipeptide	valylglycine	0.052	0.353	-0.602	0.83	0.749	0.967
Xenobiotics	Food Component/Plant	quinate	-0.044	0.438	-1.028	0.747	0.751	0.968
Amino Acid	Urea cycle; Arginine and Proline Metabolism	homoarginine	-0.045	0.181	-0.425	0.31	0.754	0.969
Lipid	Hexosylceramides (HCER)	glycosyl-N-(2-hydroxynervonoyl)-sphingosine (d18:1/24:1(2OH))*	0.049	0.225	-0.385	0.528	0.754	0.969
Lipid	Eicosanoid	prostaglandin E1	-0.05	0.448	-1.048	0.768	0.756	0.97
Nucleotide	Purine Metabolism, Guanine containing	guanosine 5'-monophosphate (5'-GMP)	0.05	0.528	-0.905	1.235	0.757	0.97
Amino Acid	Tyrosine Metabolism	O-methyltyrosine	-0.05	0.233	-0.544	0.4	0.759	0.971
Lipid	Long Chain Monounsaturated Fatty Acid	eicosenoate (20:1)	-0.05	0.202	-0.472	0.348	0.76	0.971
Amino Acid	Glutathione Metabolism	2-hydroxybutyrate/2-hydroxyisobutyrate	0.048	0.153	-0.265	0.356	0.769	0.975
Amino Acid	Glutamate Metabolism	N-acetyl-aspartyl-glutamate (NAAG)	-0.045	0.124	-0.287	0.216	0.774	0.975
Lipid	Fatty Acid Metabolism (Acyl Carnitine, Medium Chain)	cis-3,4-methyleneheptanoylcarnitine	-0.047	0.199	-0.463	0.344	0.766	0.975
Lipid	Ceramides	ceramide (d18:1/14:0, d16:1/16:0)*	0.045	0.114	-0.197	0.263	0.774	0.975
Lipid	Diacylglycerol	palmitoyl-arachidonoyl-glycerol (16:0/20:4) [2]*	-0.047	0.115	-0.266	0.2	0.775	0.975
Lipid	Diacylglycerol	palmitoyl-linolenoyl-glycerol (16:0/18:3) [2]*	0.042	0.151	-0.262	0.349	0.775	0.975
Lipid	Endocannabinoid	docosahexaenoyl ethanolamide	0.046	0.139	-0.241	0.32	0.777	0.975
Lipid	Plasmalogen	1-(1-enyl-palmitoyl)-2-linoleoyl-GPC (P-16:0/18:2)*	-0.045	0.11	-0.254	0.191	0.777	0.975
Nucleotide	Pyrimidine Metabolism, Uracil containing	uracil	0.048	0.146	-0.251	0.34	0.764	0.975
Nucleotide	Purine Metabolism, (Hypo)Xanthine/Inosine containing	AICA ribonucleotide	-0.046	0.27	-0.625	0.469	0.775	0.975
Peptide	Gamma-glutamyl Amino Acid	gamma-glutamyltyrosine	-0.047	0.158	-0.367	0.274	0.77	0.975
Peptide	Dipeptide	phenylalanylglycine	0.045	0.28	-0.484	0.649	0.77	0.975
Xenobiotics	Drug - Analgesics, Anesthetics	2-hydroxyacetaminophen sulfate*	0.045	0.206	-0.356	0.478	0.768	0.975
Amino Acid	Tryptophan Metabolism	N-formylkynurenine	0.045	0.196	-0.341	0.452	0.779	0.977
Amino Acid	Tyrosine Metabolism	o-Tyrosine	0.044	0.124	-0.218	0.286	0.786	0.98
Amino Acid	Leucine, Isoleucine and Valine Metabolism	3-methyl-2-oxovalerate	0.043	0.264	-0.466	0.604	0.795	0.98
Amino Acid	Leucine, Isoleucine and Valine Metabolism	valine	-0.04	0.093	-0.212	0.166	0.806	0.98
Amino Acid	Tryptophan Metabolism	tryptophan	-0.039	0.437	-0.99	0.782	0.813	0.98
Amino Acid	Leucine, Isoleucine and Valine Metabolism	tiglylcarnitine (C5:1-DC)	0.037	0.232	-0.415	0.524	0.815	0.98
Carbohydrate	Glycolysis, Gluconeogenesis, and Pyruvate Metabolism	glucose 6-phosphate	0.04	0.253	-0.45	0.574	0.806	0.98
Carbohydrate	Glycogen Metabolism	maltotriose	-0.039	0.217	-0.492	0.389	0.814	0.98
Cofactors and Vitamins	Riboflavin Metabolism	flavin mononucleotide (FMN)	0.044	0.195	-0.342	0.447	0.789	0.98
Lipid	Phosphatidylcholine (PC)	1-palmitoyl-2-oleoyl-GPC (16:0/18:1)	0.044	0.081	-0.142	0.185	0.789	0.98
Lipid	Long Chain Saturated Fatty Acid	nonadecanoate (19:0)	0.043	0.137	-0.24	0.313	0.792	0.98
Lipid	Sphingomyelins	sphingomyelin (d18:2/14:0, d18:1/14:1)*	0.042	0.113	-0.199	0.258	0.793	0.98
Lipid	Long Chain Polyunsaturated Fatty Acid (n3 and n6)	adrenate (22:4n6)	-0.041	0.213	-0.487	0.376	0.795	0.98
Lipid	Androgenic Steroids	dehydroepiandrosterone sulfate (DHEA-S)	-0.04	0.219	-0.5	0.389	0.802	0.98
Lipid	Fatty Acid, Monohydroxy	2-hydroxyoctanoate	-0.041	0.145	-0.331	0.258	0.804	0.98
Lipid	Fatty Acid Metabolism (Acyl Carnitine, Medium Chain)	2-methylhexanoylcarnitine	-0.04	0.237	-0.538	0.421	0.806	0.98
Lipid	Inositol Metabolism	inositol 1-phosphate (I1P)	-0.04	0.155	-0.352	0.277	0.808	0.98
Lipid	Phosphatidylcholine (PC)	1-palmitoyl-2-palmitoleoyl-GPC (16:0/16:1)*	0.038	0.121	-0.215	0.274	0.808	0.98
Lipid	Fatty Acid Metabolism (Acyl Carnitine, Dicarboxylate)	octadecanedioylcarnitine (C18-DC)*	0.04	0.123	-0.219	0.278	0.809	0.98
Lipid	Lysoplasmalogen	1-(1-enyl-palmitoyl)-GPC (P-16:0)*	0.039	0.198	-0.354	0.45	0.81	0.98
Lipid	Androgenic Steroids	etiocholanolone glucuronide	0.04	0.174	-0.312	0.395	0.811	0.98
Lipid	Fatty Acid, Monohydroxy	3-hydroxyoctanoate	0.038	0.131	-0.235	0.297	0.813	0.98
Lipid	Endocannabinoid	oleoyl ethanolamide	-0.038	0.207	-0.469	0.372	0.816	0.98
Nucleotide	Purine Metabolism, Adenine containing	adenosine 5'-diphosphate (ADP)	-0.043	0.365	-0.839	0.638	0.785	0.98
Nucleotide	Purine Metabolism, Adenine containing	adenosine 3'-monophosphate (3'-AMP)	-0.04	0.272	-0.618	0.484	0.807	0.98
Peptide	Gamma-glutamyl Amino Acid	gamma-glutamylglycine	-0.042	0.211	-0.483	0.371	0.791	0.98
Peptide	Gamma-glutamyl Amino Acid	gamma-glutamylisoleucine*	0.042	0.153	-0.269	0.351	0.791	0.98
Peptide	Dipeptide	glycylleucine	0.04	0.327	-0.577	0.748	0.796	0.98
Xenobiotics	Benzoate Metabolism	benzoate	0.045	0.186	-0.325	0.426	0.787	0.98
Xenobiotics	Benzoate Metabolism	guaiacol sulfate	-0.038	0.263	-0.602	0.466	0.798	0.98
Xenobiotics	Food Component/Plant	tartronate (hydroxymalonate)	0.041	0.197	-0.349	0.447	0.805	0.98
Xenobiotics	Drug - Analgesics, Anesthetics	4-acetaminophen sulfate	0.037	0.267	-0.477	0.605	0.811	0.98
Xenobiotics	Drug - Analgesics, Anesthetics	3-(methylthio)acetaminophen sulfate*	0.037	0.197	-0.352	0.446	0.812	0.98
Amino Acid	Tryptophan Metabolism	indoleacetate	-0.037	0.138	-0.311	0.247	0.818	0.981
Amino Acid	Alanine and Aspartate Metabolism	N-acetylalanine	0.037	0.1	-0.181	0.226	0.822	0.983
Amino Acid	Lysine Metabolism	5-(galactosylhydroxy)-L-lysine	0.036	0.179	-0.322	0.402	0.826	0.983
Amino Acid	Lysine Metabolism	lysine	0.035	0.077	-0.14	0.174	0.83	0.983
Amino Acid	Methionine, Cysteine, SAM and Taurine Metabolism	S-methylcysteine	0.035	0.14	-0.254	0.315	0.831	0.983
Amino Acid	Leucine, Isoleucine and Valine Metabolism	3-methyl-2-oxobutyrate	0.032	0.238	-0.435	0.528	0.846	0.983
Amino Acid	Glycine, Serine and Threonine Metabolism	N-acetylserine	-0.032	0.105	-0.232	0.192	0.848	0.983
Amino Acid	Leucine, Isoleucine and Valine Metabolism	4-methyl-2-oxopentanoate	-0.031	0.306	-0.678	0.561	0.849	0.983
Amino Acid	Leucine, Isoleucine and Valine Metabolism	beta-hydroxyisovaleroylcarnitine	-0.03	0.219	-0.486	0.402	0.85	0.983
Amino Acid	Urea cycle; Arginine and Proline Metabolism	urea	-0.029	0.074	-0.164	0.137	0.858	0.983
Amino Acid	Methionine, Cysteine, SAM and Taurine Metabolism	lanthionine	0.027	0.152	-0.283	0.333	0.871	0.983
Amino Acid	Leucine, Isoleucine and Valine Metabolism	N-acetylleucine	0.026	0.211	-0.394	0.461	0.874	0.983
Amino Acid	Tryptophan Metabolism	3-indoxyl sulfate	0.026	0.208	-0.388	0.453	0.876	0.983
Amino Acid	Methionine, Cysteine, SAM and Taurine Metabolism	S-adenosylhomocysteine (SAH)	0.025	0.141	-0.264	0.307	0.881	0.983
Amino Acid	Glutamate Metabolism	N-acetylglutamine	0.024	0.116	-0.218	0.252	0.885	0.983
Amino Acid	Leucine, Isoleucine and Valine Metabolism	isoleucine	-0.022	0.085	-0.184	0.16	0.89	0.983
Amino Acid	Phenylalanine Metabolism	phenylalanine	0.023	0.092	-0.174	0.2	0.891	0.983
Amino Acid	Leucine, Isoleucine and Valine Metabolism	alpha-hydroxyisovalerate	0.023	0.157	-0.297	0.34	0.891	0.983
Carbohydrate	Glycolysis, Gluconeogenesis, and Pyruvate Metabolism	phosphoenolpyruvate (PEP)	-0.033	0.276	-0.614	0.503	0.843	0.983
Carbohydrate	Fructose, Mannose and Galactose Metabolism	mannitol/sorbitol	-0.028	0.126	-0.277	0.234	0.866	0.983
Carbohydrate	Nucleotide Sugar	UDP-glucose	-0.025	0.361	-0.789	0.674	0.875	0.983
Cofactors and Vitamins	Nicotinate and Nicotinamide Metabolism	adenosine 5'-diphosphoribose (ADP-ribose)	-0.038	0.407	-0.918	0.731	0.82	0.983
Lipid	Lysophospholipid	1-arachidonoyl-GPE (20:4n6)*	-0.036	0.199	-0.448	0.359	0.826	0.983
Lipid	Plasmalogen	1-(1-enyl-palmitoyl)-2-oleoyl-GPC (P-16:0/18:1)*	0.035	0.083	-0.15	0.187	0.827	0.983
Lipid	Sphingomyelins	sphingomyelin (d17:1/14:0, d16:1/15:0)*	-0.034	0.096	-0.216	0.174	0.827	0.983
Lipid	Long Chain Saturated Fatty Acid	stearate (18:0)	-0.036	0.145	-0.325	0.262	0.828	0.983
Lipid	Fatty Acid, Monohydroxy	3-hydroxyhexanoate	0.033	0.152	-0.276	0.34	0.835	0.983
Lipid	Long Chain Polyunsaturated Fatty Acid (n3 and n6)	docosapentaenoate (n6 DPA; 22:5n6)	-0.032	0.204	-0.455	0.371	0.838	0.983
Lipid	Phosphatidylethanolamine (PE)	1-oleoyl-2-linoleoyl-GPE (18:1/18:2)*	0.031	0.105	-0.191	0.235	0.838	0.983
Lipid	Fatty Acid, Dihydroxy	2R,3R-dihydroxybutyrate	-0.031	0.111	-0.245	0.202	0.847	0.983
Lipid	Lysophospholipid	1-palmitoyl-GPC (16:0)	-0.031	0.121	-0.269	0.223	0.851	0.983
Lipid	Lysophospholipid	1-linoleoyl-GPI (18:2)*	-0.031	0.169	-0.374	0.31	0.852	0.983
Lipid	Fatty Acid Metabolism (also BCAA Metabolism)	propionylcarnitine (C3)	0.029	0.301	-0.555	0.664	0.858	0.983
Lipid	Long Chain Polyunsaturated Fatty Acid (n3 and n6)	nisinate (24:6n3)	-0.028	0.322	-0.71	0.596	0.862	0.983
Lipid	Primary Bile Acid Metabolism	glyco-beta-muricholate**	0.027	0.242	-0.448	0.532	0.864	0.983
Lipid	Long Chain Monounsaturated Fatty Acid	palmitoleate (16:1n7)	-0.026	0.147	-0.323	0.274	0.867	0.983
Lipid	Eicosanoid	6-keto prostaglandin F1alpha	0.028	0.322	-0.597	0.706	0.867	0.983
Lipid	Diacylglycerol	stearoyl-arachidonoyl-glycerol (18:0/20:4) [2]*	0.026	0.131	-0.243	0.286	0.871	0.983
Lipid	Phospholipid Metabolism	cytidine 5'-diphosphocholine	0.024	0.241	-0.449	0.526	0.874	0.983
Lipid	Long Chain Polyunsaturated Fatty Acid (n3 and n6)	docosatrienoate (22:3n6)*	-0.026	0.279	-0.609	0.521	0.875	0.983
Lipid	Primary Bile Acid Metabolism	taurocholate	-0.024	0.267	-0.582	0.498	0.876	0.983
Lipid	Long Chain Saturated Fatty Acid	pentadecanoate (15:0)	-0.025	0.145	-0.317	0.272	0.877	0.983
Lipid	Progestin Steroids	5alpha-pregnan-3beta,20alpha-diol disulfate	0.025	0.236	-0.442	0.515	0.879	0.983
Lipid	Phospholipid Metabolism	glycerophosphoserine*	0.024	0.157	-0.294	0.342	0.879	0.983
Lipid	Long Chain Saturated Fatty Acid	margarate (17:0)	-0.024	0.137	-0.298	0.258	0.884	0.983
Lipid	Phosphatidylethanolamine (PE)	1-palmitoyl-2-linoleoyl-GPE (16:0/18:2)	-0.024	0.124	-0.269	0.233	0.885	0.983
Lipid	Eicosanoid	prostaglandin F2alpha	0.023	0.323	-0.608	0.702	0.886	0.983
Lipid	Phospholipid Metabolism	choline	-0.023	0.089	-0.193	0.168	0.888	0.983
Lipid	Phospholipid Metabolism	cytidine-5'-diphosphoethanolamine	-0.022	0.372	-0.807	0.702	0.889	0.983
Lipid	Diacylglycerol	linoleoyl-docosahexaenoyl-glycerol (18:2/22:6) [2]*	-0.023	0.163	-0.353	0.307	0.889	0.983
Nucleotide	Purine Metabolism, Guanine containing	guanosine 5'-triphosphate	0.033	0.273	-0.495	0.61	0.834	0.983
Nucleotide	Purine Metabolism, Guanine containing	2'-deoxyguanosine	0.032	0.182	-0.332	0.406	0.839	0.983
Nucleotide	Purine Metabolism, Adenine containing	adenosine 3',5'-diphosphate	0.032	0.378	-0.692	0.841	0.845	0.983
Nucleotide	Pyrimidine Metabolism, Uracil containing	uridine 5'-monophosphate (UMP)	-0.027	0.67	-1.472	1.242	0.864	0.983
Nucleotide	Purine Metabolism, (Hypo)Xanthine/Inosine containing	uric acid ribonucleoside*	0.024	0.202	-0.378	0.438	0.883	0.983
Nucleotide	Pyrimidine Metabolism, Uracil containing	uridine 5'-diphosphate (UDP)	0.024	0.569	-1.07	1.236	0.884	0.983
Peptide	Dipeptide	phenylalanylalanine	-0.033	0.297	-0.666	0.539	0.833	0.983
Peptide	Gamma-glutamyl Amino Acid	gamma-glutamylleucine	-0.025	0.16	-0.35	0.3	0.878	0.983
Peptide	Dipeptide	leucylglycine	-0.024	0.262	-0.571	0.492	0.88	0.983
Xenobiotics	Chemical	2-naphthol sulfate	0.033	0.317	-0.578	0.707	0.841	0.983
Xenobiotics	Food Component/Plant	homostachydrine*	0.031	0.301	-0.55	0.669	0.845	0.983
Xenobiotics	Benzoate Metabolism	4-vinylphenol sulfate	-0.032	0.404	-0.898	0.738	0.845	0.983
Xenobiotics	Drug - Analgesics, Anesthetics	4-acetamidophenol	0.028	0.279	-0.514	0.617	0.855	0.983
Xenobiotics	Benzoate Metabolism	catechol sulfate	-0.028	0.257	-0.567	0.473	0.855	0.983
Xenobiotics	Food Component/Plant	3-hydroxyindolin-2-one	0.029	0.277	-0.51	0.611	0.855	0.983
Xenobiotics	Drug - Analgesics, Anesthetics	2-methoxyacetaminophen glucuronide*	0.027	0.2	-0.37	0.442	0.858	0.983
Xenobiotics	Benzoate Metabolism	p-cresol sulfate	0.028	0.31	-0.573	0.683	0.86	0.983
Xenobiotics	Tobacco Metabolite	hydroxycotinine	0.025	0.341	-0.638	0.743	0.878	0.983
Amino Acid	Histidine Metabolism	imidazole propionate	-0.021	0.209	-0.451	0.397	0.897	0.985
Lipid	Fatty Acid, Branched	(16 or 17)-methylstearate (a19:0 or i19:0)	-0.021	0.156	-0.337	0.297	0.898	0.985
Lipid	Plasmalogen	1-(1-enyl-palmitoyl)-2-linoleoyl-GPE (P-16:0/18:2)*	0.021	0.124	-0.235	0.267	0.898	0.985
Lipid	Secondary Bile Acid Metabolism	deoxycholic acid glucuronide	0.02	0.232	-0.439	0.499	0.898	0.985
Lipid	Lysophospholipid	1-arachidonoyl-GPI (20:4)*	-0.021	0.15	-0.323	0.284	0.899	0.985
Lipid	Phosphatidylserine (PS)	1-stearoyl-2-oleoyl-GPS (18:0/18:1)	0.021	0.111	-0.21	0.238	0.9	0.985
Lipid	Diacylglycerol	palmitoyl-docosahexaenoyl-glycerol (16:0/22:6) [2]*	-0.02	0.149	-0.32	0.283	0.901	0.985
Xenobiotics	Drug - Analgesics, Anesthetics	3-(cystein-S-yl)acetaminophen*	-0.019	0.213	-0.459	0.405	0.9	0.985
Lipid	Secondary Bile Acid Metabolism	glycolithocholate sulfate*	-0.02	0.268	-0.575	0.511	0.904	0.987
Amino Acid	Lysine Metabolism	N6-methyllysine	0.018	0.269	-0.515	0.576	0.91	0.991
Lipid	Phosphatidylethanolamine (PE)	1-palmitoyl-2-arachidonoyl-GPE (16:0/20:4)*	-0.019	0.13	-0.279	0.249	0.91	0.991
Carbohydrate	Nucleotide Sugar	UDP-galactose	0.018	0.33	-0.631	0.705	0.912	0.992
Lipid	Fatty Acid Metabolism (also BCAA Metabolism)	methylmalonate (MMA)	-0.017	0.167	-0.357	0.321	0.916	0.995
Lipid	Diacylglycerol	palmitoyl-linoleoyl-glycerol (16:0/18:2) [1]*	0.017	0.157	-0.301	0.334	0.917	0.995
Amino Acid	Glycine, Serine and Threonine Metabolism	dimethylglycine	-0.017	0.11	-0.235	0.212	0.919	0.996
Amino Acid	Urea cycle; Arginine and Proline Metabolism	N-acetylarginine	0.016	0.129	-0.249	0.275	0.92	0.996
Amino Acid	Tyrosine Metabolism	phenol sulfate	-0.016	0.2	-0.424	0.385	0.922	0.997
Amino Acid	Urea cycle; Arginine and Proline Metabolism	argininate*	-0.015	0.324	-0.687	0.625	0.924	0.997
Xenobiotics	Food Component/Plant	4-vinylguaiacol sulfate	-0.016	0.384	-0.814	0.74	0.923	0.997
Amino Acid	Tyrosine Metabolism	3-methoxytyrosine	-0.014	0.091	-0.193	0.177	0.931	0.999
Amino Acid	Methionine, Cysteine, SAM and Taurine Metabolism	2-hydroxy-4-(methylthio)butanoic acid	0.014	0.336	-0.653	0.709	0.933	0.999
Amino Acid	Polyamine Metabolism	4-acetamidobutanoate	-0.013	0.202	-0.425	0.392	0.935	0.999
Amino Acid	Urea cycle; Arginine and Proline Metabolism	N-monomethylarginine	0.013	0.151	-0.294	0.318	0.939	0.999
Amino Acid	Glutamate Metabolism	glutamine	0.011	0.133	-0.26	0.278	0.946	0.999
Amino Acid	Glutamate Metabolism	N-methyl-GABA	-0.01	0.356	-0.743	0.701	0.952	0.999
Amino Acid	Glycine, Serine and Threonine Metabolism	threonine	0.008	0.096	-0.19	0.2	0.962	0.999
Amino Acid	Tryptophan Metabolism	tryptophan betaine	0.006	0.351	-0.698	0.725	0.97	0.999
Amino Acid	Leucine, Isoleucine and Valine Metabolism	leucine	0.002	0.092	-0.184	0.187	0.99	0.999
Amino Acid	Polyamine Metabolism	spermidine	0.001	0.161	-0.326	0.328	0.994	0.999
Amino Acid	Histidine Metabolism	imidazole lactate	-0.001	0.123	-0.25	0.249	0.997	0.999
Amino Acid	Leucine, Isoleucine and Valine Metabolism	alpha-hydroxyisocaproate	0.001	0.35	-0.707	0.71	0.997	0.999
Carbohydrate	Glycolysis, Gluconeogenesis, and Pyruvate Metabolism	3-phosphoglycerate	0.004	0.247	-0.494	0.506	0.981	0.999
Cofactors and Vitamins	Ascorbate and Aldarate Metabolism	dehydroascorbate	-0.013	0.114	-0.24	0.221	0.936	0.999
Cofactors and Vitamins	Vitamin B6 Metabolism	pyridoxate	-0.012	0.125	-0.263	0.243	0.937	0.999
Cofactors and Vitamins	Tocopherol Metabolism	gamma-CEHC	-0.002	0.18	-0.368	0.363	0.99	0.999
Lipid	Lysophospholipid	1-oleoyl-GPS (18:1)	0.015	0.307	-0.595	0.65	0.929	0.999
Lipid	Long Chain Polyunsaturated Fatty Acid (n3 and n6)	docosapentaenoate (n3 DPA; 22:5n3)	0.014	0.186	-0.36	0.392	0.931	0.999
Lipid	Long Chain Monounsaturated Fatty Acid	erucate (22:1n9)	-0.014	0.195	-0.412	0.379	0.933	0.999
Lipid	Long Chain Polyunsaturated Fatty Acid (n3 and n6)	mead acid (20:3n9)	-0.014	0.26	-0.548	0.504	0.933	0.999
Lipid	Phosphatidylcholine (PC)	1-palmitoyl-2-arachidonoyl-GPC (16:0/20:4n6)	-0.013	0.081	-0.171	0.158	0.935	0.999
Lipid	Sphingomyelins	sphingomyelin (d17:2/16:0, d18:2/15:0)*	0.011	0.15	-0.295	0.315	0.945	0.999
Lipid	Monoacylglycerol	2-oleoylglycerol (18:1)	-0.01	0.188	-0.393	0.368	0.948	0.999
Lipid	Long Chain Saturated Fatty Acid	myristate (14:0)	-0.01	0.115	-0.24	0.226	0.952	0.999
Lipid	Monoacylglycerol	1-linoleoylglycerol (18:2)	0.009	0.139	-0.274	0.29	0.956	0.999
Lipid	Monoacylglycerol	1-myristoylglycerol (14:0)	-0.008	0.15	-0.312	0.296	0.959	0.999
Lipid	Eicosanoid	prostaglandin E2	-0.008	0.305	-0.631	0.603	0.963	0.999
Lipid	Ceramides	N-palmitoyl-sphingosine (d18:1/16:0)	0.007	0.137	-0.27	0.283	0.963	0.999
Lipid	Fatty Acid, Monohydroxy	2-hydroxybehenate	0.007	0.284	-0.563	0.588	0.966	0.999
Lipid	Phosphatidylcholine (PC)	1-myristoyl-2-palmitoyl-GPC (14:0/16:0)	0.007	0.169	-0.335	0.349	0.967	0.999
Lipid	Long Chain Saturated Fatty Acid	arachidate (20:0)	-0.007	0.148	-0.306	0.295	0.968	0.999
Lipid	Pregnenolone Steroids	pregnenetriol sulfate*	-0.006	0.206	-0.425	0.409	0.969	0.999
Lipid	Pregnenolone Steroids	pregnenetriol disulfate*	-0.006	0.199	-0.411	0.396	0.971	0.999
Lipid	Progestin Steroids	pregnanediol-3-glucuronide	-0.005	0.205	-0.422	0.409	0.974	0.999
Lipid	Pregnenolone Steroids	pregnenediol sulfate (C21H34O5S)*	0.004	0.222	-0.444	0.455	0.982	0.999
Lipid	Secondary Bile Acid Metabolism	taurocholenate sulfate*	-0.003	0.206	-0.421	0.413	0.983	0.999
Lipid	Phosphatidylcholine (PC)	1-palmitoyl-2-linoleoyl-GPC (16:0/18:2)	-0.003	0.073	-0.15	0.147	0.984	0.999
Lipid	Phosphatidylinositol (PI)	1-palmitoyl-2-oleoyl-GPI (16:0/18:1)*	-0.002	0.16	-0.327	0.322	0.988	0.999
Lipid	Pregnenolone Steroids	pregnenediol disulfate (C21H34O8S2)*	0.002	0.209	-0.421	0.426	0.992	0.999
Lipid	Long Chain Polyunsaturated Fatty Acid (n3 and n6)	arachidonate (20:4n6)	0.001	0.169	-0.341	0.344	0.995	0.999
Lipid	Lysophospholipid	1-stearoyl-GPS (18:0)*	0.001	0.154	-0.311	0.313	0.995	0.999
Lipid	Monoacylglycerol	2-arachidonoylglycerol (20:4)	0.001	0.162	-0.327	0.329	0.997	0.999
Nucleotide	Purine Metabolism, (Hypo)Xanthine/Inosine containing	inosine 5'-monophosphate (IMP)	0.012	0.474	-0.925	0.997	0.94	0.999
Nucleotide	Pyrimidine Metabolism, Cytidine containing	cytidine triphosphate	-0.011	0.364	-0.762	0.714	0.948	0.999
Nucleotide	Purine Metabolism, (Hypo)Xanthine/Inosine containing	xanthosine	-0.008	0.182	-0.377	0.359	0.961	0.999
Nucleotide	Pyrimidine Metabolism, Uracil containing	uridine 5'-triphosphate (UTP)	0.008	0.606	-1.199	1.257	0.962	0.999
Nucleotide	Purine Metabolism, (Hypo)Xanthine/Inosine containing	allantoin	-0.005	0.106	-0.219	0.212	0.973	0.999
Nucleotide	Purine Metabolism, (Hypo)Xanthine/Inosine containing	hypoxanthine	0.005	0.078	-0.155	0.16	0.977	0.999
Nucleotide	Pyrimidine Metabolism, Uracil containing	uridine-2',3'-cyclic monophosphate	0.004	0.312	-0.624	0.64	0.98	0.999
Nucleotide	Pyrimidine Metabolism, Cytidine containing	cytidine diphosphate	0.002	0.474	-0.953	0.967	0.988	0.999
Nucleotide	Purine Metabolism, (Hypo)Xanthine/Inosine containing	urate	-0.001	0.064	-0.13	0.129	0.996	0.999
Peptide	Acetylated Peptides	phenylacetylglutamine	0.011	0.208	-0.406	0.437	0.942	0.999
Peptide	Dipeptide	isoleucylglycine	0.006	0.291	-0.578	0.601	0.97	0.999
Peptide	Gamma-glutamyl Amino Acid	gamma-glutamylphenylalanine	-0.005	0.171	-0.353	0.342	0.974	0.999
Peptide	Dipeptide	glycylvaline	-0.001	0.284	-0.579	0.574	0.994	0.999
Xenobiotics	Food Component/Plant	solanidine	-0.012	0.357	-0.749	0.698	0.943	0.999
Xenobiotics	Drug - Other	S-carboxymethyl-L-cysteine	-0.01	0.286	-0.597	0.56	0.949	0.999
Xenobiotics	Benzoate Metabolism	4-ethylcatechol sulfate	-0.008	0.408	-0.851	0.804	0.954	0.999
Xenobiotics	Xanthine Metabolism	1-methylxanthine	0.008	0.344	-0.68	0.713	0.962	0.999
Xenobiotics	Drug - Analgesics, Anesthetics	3-(N-acetyl-L-cystein-S-yl) acetaminophen	-0.006	0.254	-0.526	0.505	0.968	0.999
Xenobiotics	Benzoate Metabolism	hippurate	0.006	0.285	-0.568	0.588	0.971	0.999
Xenobiotics	Benzoate Metabolism	o-cresol sulfate	0.006	0.231	-0.46	0.477	0.972	0.999
Xenobiotics	Food Component/Plant	2-keto-3-deoxy-gluconate	0.005	0.167	-0.334	0.344	0.976	0.999
Xenobiotics	Drug - Analgesics, Anesthetics	4-acetamidophenylglucuronide	0.003	0.277	-0.554	0.567	0.983	0.999
Xenobiotics	Chemical	6-hydroxyindole sulfate	0.002	0.216	-0.435	0.439	0.992	0.999
Cofactors and Vitamins	Nicotinate and Nicotinamide Metabolism	nicotinamide	0	0.104	-0.211	0.211	1	1
Nucleotide	Purine Metabolism, Adenine containing	adenosine 5'-monophosphate (AMP)	0	0.527	-1.068	1.066	0.999	1
Amino Acid	Tyrosine Metabolism	tyramine	NA	0	0	0	NA	NA
Nucleotide	Purine Metabolism, Guanine containing	guanosine 2'-monophosphate (2'-GMP)*	NA	0	0	0	NA	NA
Xenobiotics	Drug - Respiratory	pseudoephedrine	NA	0	0	0	NA	NA
Xenobiotics	Drug - Neurological	levetiracetam	NA	0	0	0	NA	NA
Xenobiotics	Drug - Antibiotic	trimethoprim	NA	0	0	0	NA	NA
Xenobiotics	Drug - Psychoactive	diazepam	NA	0	0	0	NA	NA
